# Supplementary material for: Comparative Genomics and Functional Studies of Putative m6A Methyltransferase (METTL) Genes in Cotton
Source: Int J Mol Sci. 2022 Nov 15;23(22):14111. doi: 10.3390/ijms232214111 (PMC9694044; doi:10.3390/ijms232214111)
Supplement: Supplementary file 1 [file ijms-23-14111-s001.zip]

Archive with 14 entries (14 files):
- Figure S1.pdf
- Figure S2.jpg
- Figure S3.pdf
- Figure S4.pdf
- Figure S5.pdf
- Figure S6.pdf
- Figure S7.pdf
- Figure S8.pdf
- METTL NJ3.mts
- METTL-aa.meg
- METTL-GFF3.txt
- Table S1.pdf
- Table S2.xlsx
- Table S3.xlsx
