# Supplementary material for: Comparative Genomics and Functional Studies of Putative m6A Methyltransferase (METTL) Genes in Cotton
Source: Int J Mol Sci. 2022 Nov 15;23(22):14111. doi: 10.3390/ijms232214111 (PMC9694044; doi:10.3390/ijms232214111)
Supplement: Supplementary file 1 [file ijms-23-14111-s001.zip › METTL-aa.meg]

#mega
!Title ;
!Format DataType=Protein indel=-;

#NM_019852.4_Homo_sapiens_METTL3
------------------------------------------------------------
----MSDTWSSIQAHKKQLDSLRERLQRRRK-----------QDSGHLDLRNPEAALSPT
F-----------------------------------------------------------
-------------RSDSPVPTAPTSGGPKPSTASAV-------PELATDPEL----EKKL
LHHLSDLALTLP------------TDAVSICLAISTPDAPATQDGVESLLQKFAAQE-LI
EVKRG-------------------------------------------------------
------------------------------------------------------------
-LLQDDAHPTL------------------------------------VTYADHSK-----
------------------------------------------------------------
----------------------------------------------------------LS
AMMGAVAEKKGP---------------------------------------------GEV
AGTVTGQKRR------AEQDSTTVAAFAS----------SLVSGLNSSASEPAKEPA---
---------------------------------------------------------KKS
RKHAAS--------------------------DVDLEIESLLNQQSTKEQQSKK------
VSQEILELLNTT-------------------------------TAKEQSI----------
----------VEKFRSRGRAQVQEF--CDYGTK-------------------EECMKASD
------------------------------------------------------------
A---------------------------DRPCRKLHFRRIINK-----------------
------------------------------------------------------------
------------------------------------------------------------
------------------------------------------------------------
-------------------HTDESLG------DCSF------------------------
---------------LNTC--FHMDTCKYVHYE---------------IDACMD-SEAPG
SKDHTPSQELALTQSVGGDSSA----DRLFPPQW-----I--CCDIRYLDV--SILG-KF
AVVMADPPW-------D---IHMELPYGTLTD------DEMRRLNIPVL-QDDGFLF-LW
V-TGRAME--LGRECLNLWGYERVDEIIWVKTNQLQRIIRTGRTGH-WLNHGKEHC-LVG
VKGNPQ------GFNQGLDCDVIVAEVRS--TSHKPDE-----------IYGMIERLSPG
---TRKIELFGRPHNVQP----NWITLGNQLDGIHLLDPDVVARFKQR------------
-----------YPDGIISKPKNL-------------------------------------
------------------------------------------------------------
-----------------

#NM_020961.3_Homo_sapiens_METTL14
------------------------------------------------------------
--------------MDSRLQEIRER-----------------------------------
------------------------------------------------------------
------------------------------------------------------------
------------------------QKLRRQLLAQQLGAESADSIGA---VLNSKDEQREI
AETRE-------------------------------------------------------
------------------------------------------------------------
-TCR--------------------------------------------------------
------------------------------------------------------------
------------------------------------------------------------
---------------------------------------------------------ASY
DTSAPNAKRKYLDEGETDEDKME-------------------------------------
------------------------------------------------------------
--------------------------------EYKDELEMQQDEENLPY-----------
-----EEEIYKD------------------------------------------------
----------SSTFLK--------------------------------------------
------------------------------------------------------------
------------------------------------GTQSLNP-----------------
------------------------------------------------------------
------------------------------------------------------------
------------------------------------------------------------
-------------------HNDYCQ---------HF------------------------
---------------VDTG----HRPQNFIRD----------------VGLADRFEEYPK
LRELIRLKDELI---------A----KSNTPPMY-----L--QADIEAFDI--RELTPKF
DVILLEPPL-----------EEYYRETGITANEKCWTWDDIMKLEIDEIAAPRSFIF-LW
CGSGEGLD--LGRVCLRKWGYRRCEDICWIKTNKNNPGKTKTLDPKAVFQRTKEHC-LMG
IKGTVKRSTDGDFIHANVDIDLIITEEPEIGNIEKPVE-----------IFHIIEHFCLG
---RRRLHLFGRDSTIRP----GWLTVGPTLTNSNYNAETYASYFSAP------------
----NSYLTGCTEEIERLRPKSPPPKSKSDRGGGAPRGGGRGGTSAGRGRERNR------
--------------SNFR----------GERGGFRGGRGGAHRGGFPPR-----------
-----------------

#Ghe06G01080
MKMAGVREITAAEFLQGTTGQTLFLQRNYSIKPSNLLWGKLCNPSRMGYMSNTKGAPLRC
SSRPQPKAMASGNVPTSLVNEELGLVEKPAQEVVHFYRIPLIQESANEELLKSVQTKVSN
QIVGLKTEQCFNIGLASKISSEKLSTLKWILGETYEPENLATESFLVKKRQEGLNTVIVE
VGPRLSFTTAWSSNAVSICQSCGLTEVTRMERSRRYLLYSKGALQEHQINEFAAMVHDRM
TECVYGQRLASFGTSVAPEE----VRFVPVIERGRKALEEINQEMG----LAFDEQDLQY
YTRLFVEDIKRNPTNVELFDMAQSNSEHSRHWFFTGKIVIDGQPMDRTLMQIVKSTLKAN
PNNSVIGFKDNSSAIKGFLAYRLRPIKPGTACLLDETTREIDVLFTAETHNFPCAVAPYP
GAETGAGGRIRDTHATGRGSFVVASTAGYTTGNLNIEGSYAPWEDASFTYPSNLASPLEI
LIEASNGASDYGNKFGEPLIQGFTRTFGMRLPSGERREWLKPIMFSGGIGQIDHTHISKG
DPEIGMLVVKIGGPAYRIGMGGGAASSMVSGQNDAELDFNAVQRGDAEMAQKLYRVVRAC
IEMGEDNPIISIHDQGAGGNCNVVKEIIYPKGAEIDIRAIVVGDHTMSVLEIWGAEYQEQ
DAILVKPKSRKLLESICARERLSMAVIGT--INGEGRAVLVDSVAIEKSRASGLPPPPPA
VDLELEKVLGDMPQKSFEFKRVAYAREFLDVAPGITVMDSLKRVLRLPSVCSKRFLTTKV
DRCVTGLVAQQQTVGPLQLPLADVAVIAQSYVDLTGA-ACAIGEQPIKGLLDPKAMARLA
VGEALTNLVWAKVTSLSDVKASGNWMYAAKLEGEGAAMYDAAIALSEAMIELGIAIDGGK
DSLSMAAHAGGEVVKAPGNLVISAYVTCPDITKTVTPDLKLGQDGILLHIDLAKGKRRLG
GSALAQVFDQIGNDCPDLDDVSYLKRVFEGVQDLLGDGLISAGHDISDGGLLVCALEMAF
AGNCGIALDLAPRGDSVFQSLFAEELGLILEVSKNNVHSVMEKLSSLDVSAEIIGRVTTS
PVIELKVDGITHLNEKTSLLRDMWEDTSFQLEKLQRLASCVELEKEGLKFRHEPSWPLSF
TPSVTDEKFFTTALKPKVAIIREEGSNGDREMSAAFYAAGFEPWDVAMSDLLNGVISLNE
FRGIAFVGGFSYADVLDSAKGWAASIRFNQPLLNQFQEFYKRPDTFSLGVCNGCQLMALL
GWVPGPQVGGVFGAGGDPSQPRFVHNESGRF-ECRFTSVTIKDSPAMMFKGMEGSTLGVW
AAHGEGRAYFPDDGVLDRVLHLDLAPLRYCDDDGNPTVAYPFNLNGSPLGVAAICSPDGR
HLAMMPHPERCFLMWQFPWYPKDWKVDKKGPSPWRCRGPLEPLSDILRHDLESSESDSGF
NLMVIDSPW-------ENGSARQKSVYPTLPN------RYFLSLPIKQLTDRGGALVALW
VTNREKLRTFIEKELFPAWGVSYVSTIYWLKVKGNGSLIGCLD----LFHHRPYECLLLG
YCQGKEMDSNCHSVFRSIKDEHIIISIPG-GYSRKPP------------IGEFLLDHVPG
VKPARCIELFARE--MLG----GWVSWGNE--PLHFQDSRYFETVNT-------------
------------------------------------------------------------
------------------------------------------------------------
-----------------

#Ghe06G01370
------------------------------------------------------------
-----------MEIKSKPSDELSRFL----------------------------------
------------------------------------------------------------
---------------------------------------------------------DSG
IYELPNSNA---------------VFVDPVRILNRSYTR-------------FRVSPSSY
YSRFF-------------------------------------------------------
------------------------------------------------------------
-ESKHSAQEPN------------------------------------LSSNPKKR-----
------------------------------------------------------------
------------------------------------------------------------
----KRKPKKQT---------------------------------------------HSL
NEKEQAADKR-----HQEVRPLLLKAHESLLVSADF--PAIMSKI---------------
----------------------------------------------------------RS
DFCSST--------------------------ELSGG----DEEHSFVE-----------
-----LGRVWQA-------------------------------PLYDITL----------
----------DFKFSRLKSET------------------------------------DNG
-----------------------------------ENG----------------------
----------------------------------INERRVLPV-----------------
------------------------------------------------------------
------------------------------------------------------------
------------------------------------------------------------
-------------------FNNLVVNDTPEEVEAEF------------------------
---------------LNRR--YVLPSM---------------------------------
------------------------------SRFY-----MSDLGQIRNII--PAESDSGF
NLIVIDPPW----ENGS---ARQKSVYPTLPN------RYFLSLPIKQLTHRGGALVALW
VTNREKLRTFIEKELFPAWGVRYVSTFYWLKVKGDGSLISDLD----LFHHRPYECLLLG
YCQGKEMDSNCPSVFRSIKDEHIIISIPG-GYSRKPL------------IGELLLDHVPG
VKPARCIELFARE--MLG----ECHLVGNY--KLRLADTMSKWSLSIEDRSYFGG-----
-----------MLAIGTLNLIGPCKRIAGDIPGRLHGIRSIADDPNCLHYGKVTP-----
------------------------------------------------------------
-----------------

#Ghe07G08800
------------------------------------------MDSPERSSRSHVRRDRED
SSDLKSDRAVGDEEECEAIDSKRKHKCSKSRK----------SSNVEEGEGVESGSSGRR
RSSGDRSE----------------------------------------------------
----SRKRSSASTRADTDEDDCDTPKSSRPKQIRRK-------QEESSLEKLSSWYQDGE
IESRQDGTEKSGGKGHAWADE---TDRKKVASKLSKSKEERSHDGE---LEKSLDRDSRY
SERRE-------------------------------------------------------
------------------------------------------------------------
-SSRDKGHSSSELSRNSRRRWDESDASRKAEENTYEKPDLISGKASDLKYDSAREN----
----SESKSIAADSNNEKGAKSSSREERRVDAEKSKSKGRSDA-LEEDNRSSPLTREDRS
GREKIEKHRQQRTPSGR------------------DVDSRERASSNVDDDGITWTRDKSS
REVGQTNRSRTPERSSRRYQDSDPTEMDFERSSERKTKEIERDDRSKSRGDNWSDRTRDR
EGSKENWKRRQLSNNEKESKDGDSAYDRV----REWDLPRHGRERNENERPHG---RPGN
------------RKDGNRGEAVKTSSNFGISNYNYDVIEIQTKPLDYLRAESGS---NFP
RRTESG--------------------------QQSDM-KSTPNEEEWAYLLENRGRRSDA
YGSGPLDEDSRD-------------------------------KYTEESNSTRDPNVPND
ELDYSGGKGRGQKLTASGRGFVGQN--SSAGSQPPYGNQDVGSFGRVPPQGMKGSRMGRG
-----------------------------------GRGRPS-GRDNQQMGLPMPMMGSPF
A---------------------------HLGMPPPGPMQQINPSMSPAPGPPISPGVFIP
PFSPPVVWPGPRAVDMNMLGVPPGLSPVPPGPRFP--PNMGGLPNPGMDFNQSGPGR-GP
SNVSLSNFNGAGPMARGTPPERTSG-----------------------------------
------------------------------------------------------------
GWIPPRTGGPPGKAPSRGEQNDYSQ---------NF------------------------
---------------VDTG----MRPQNFIR-E---------------LELTNVVEDYPK
LRELIQKKDEIV---------A----KSASPPMY-----M--KCDLREFELSPDFFGTKF
DVILIDPPW-------E---EYVHRAPGVADHIEYWTFEEIMNLKIEAIADTPSFIF-LW
VGDGVGLE--QGRQCLKKWGFRRCEDICWVKTNKTNATPGLRHDSHSIFQHSKEHC-LMG
IKGTVRRSTDGHIIHANIDTDVIIAEEPSYGSTQKPED-----------MYRIIEHFALG
---RRRLELFGEDHNIRS----GWLTVGKGLSSSNFNAEAYVRNFADKDGKVWQGGGGRN
PPPDAPHLVKTTSDIEALRPKSPVKNQQQMQQQQSTSISLTSNSANRRPAGNSPQNPTVL
GLNQEGSSSNPSTPAAWA----------SPMEAFRGREGMNMS--SDDRMFDIYGYGSQA
NGEYLDFESHRPMNLM-

#Ghe12G29960
------------------------------------------------------------
-----MESNSGGEDTVATIKSIRTQLETRIQD----------QHATHLDLLASLQTLDPN
IVPTLDLS----------------------------------------------------
----LRFVSAFNRRSFSPTPPLPTPK--KISHPPQH-------PPTHSVPDP----KQLA
LVKPEGGDKFADESGNPLSMM---RAMVAECLLQRVPFKAIDSSTV---LRKLENDENIT
TAEKA-------------------------------------------------------
------------------------------------------------------------
-AMRELGGDSGAI----------------------------------LAVEMALR-----
------------------------------------------S-MAEDNGGLEIEEFVVG
GKSRVM------------------------------------------------------
--VLSIDRTRLV---------------------------------------------REL
PEEPQNHQKRERINNVNESENLKMNSNSN----NEWLAPRPMSEIWMGGGDPGMMYPPGG
------------PMAGPRGRG----------------MGMMGRPPMAPNSGLLP---SQR
QSTEED--------------------------DLKDL-EALLNKKSFKEMQKSK------
TGEEILNIINRP-------------------------------TARETAV----------
----------AAKFKSKGGSQVREY--CSALTK-------------------EDCRRQSG
------------------------------------------------------------
S---------------------------FLACKKVHFKRIIAP-----------------
------------------------------------------------------------
------------------------------------------------------------
------------------------------------------------------------
-------------------HTDISLG------DCSF------------------------
---------------LDTC--RHMKTCKYVHYE---------------LDQTQD-DLGPE
KPLKPPRAEYCS---------E----VELGEPQW-----I--NCDIRNFRM--DILG-QF
GVIMADPPW-------D---IHMELPYGTMAD------DEMRNLNVPAL-QTDGLIF-LW
V-TGRAME--LGRECLEQWGYKRCEEIIWVKTNQLQRIIRTGRTGH-WLNHSKEHC-LVG
IKGNPE-------INKNIDTDVIVAEVRE--TSRKPDE-----------MYPMLERISPR
---TRKLELFARMHNTHA----GWISLGNQLNGVRLVDEGLRARYKAA------------
-----------YPHVE-VQPLSPPKASAMELDSTSARSPFATESRSQFADPAAPD-----
--------------AGHA----------PEERAMAVDTDMTT------------------
-----------------

#Gar06G00970
MKMAGVREITAAEFLQGTTGQTLFLQRNYSIKPSNLLWGKLCNPSRMGYMSNTKGAPLRC
SSRPQPKAMASGNVPTSLVNEELGLVEKPAQEVVHFYRIPLIQESANEELLKSVQTKVSN
QIVGLKTEQCFNIGLASKISSEKLSTLKWILGETYEPENLATESFLVKKRQEGLNTVIVE
VGPRLSFTTAWSSNAVSICQSCGLTEVTRMERSRRYLLYSKGALQEHQINEFAAMVHDRM
TECVYGQRLASFGTSVAPEE----VRFVPVIERGRKALEEINQEMG----LAFDEQDLQY
YTRLFVEDIKRNPTNVELFDMAQSNSEHSRHWFFTGKIVIDGQPMDRTLMQIVKSTLKAN
PNNSVIGFKDNSSAIKGFLAYRLRPIKPGTACLLDETTREIDVLFTAETHNFPCAVAPYP
GAETGAGGRIRDTHATGRGSFVVASTAGYTTGNLNIEGSYAPWEDASFTYPSNLASPLEI
LIEASNGASDYGNKFGEPLIQGFTRTFGMRLPSGERREWLKPIMFSGGIGQIDHTHISKG
DPEIGMLVVKIGGPAYRIGMGGGAASSMVSGQNDAELDFNAVQRGDAEMAQKLYRVVRAC
IEMGEGNPIISIHDQGAGGNCNVVKEIIYPKGAEIDIRAIVVGDHTMSVLEIWGAEYQEQ
DAILVKPKSRKLLESICARERLSMAVIGT--INGEGRAVLVDSVAIEKSRASGLPPPPPA
VDLELEKVLGDMPQKSFEFKRVAYAREFLDVAPGITVMDSLKRVLRLPSVCSKRFLTTKV
DRCVTGLVAQQQTVGPLQLPLADVAVIAQSYVDLTGA-ACAIGEQPIKGLLDPKAMARLA
VGEALTNLVWAKVTSLSDVKASGNWMYAAKLEGEGAAMYDAAIALSEAMIELGIAIDGGK
DSLSMAAHAGGEVVKAPGNLVISAYVTCPDITKTVTPDLKLGQDGILLHIDLAKGKRRLG
GSALAQVFDQIGNDCPDLDDVSYVKRVFEGVQDLLGDGLISAGHDISDGGLLVCALEMAF
AGNCGIALDLAPRGDSVFQSLFAEELGLILEVSKNNVHSVMEKLSSLDVSAEIIGRVTTS
PVIELKVDGITHLNEKTSLLRDMWEDTSFQLEKLQRLASCVELEKEGLKFRHEPSWPLSF
TPSVTDEKFFTTALKPKVAIIREEGSNGDREMSAAFYAAGFEPWDVAMSDLLNGVISLNE
FRGIAFVGGFSYADVLDSAKGWAASIRFNQPLLNQFQEFYKRPDTFSLGVCNGCQLMALL
GWVPGPQVGGVFGAGGDPSQPRFVHNESGRF-ECRFTSVTIKDSPAMMFKGMEGSTLGVW
AAHGEGRAYFPDDGVLDRVLHLDLAPLRYCDDDGNPTVAYPFNLNGSPLGVAAICSPDGR
HLAMMPHPERCFLMWQFPWYPKDWKVDKKGPSPWRCRGPLEPLSDILRHDLESSESDSGF
NLMVIDSPW-------ENGSARQKSVYPTLPN------RYFLSLPIKQLTDRGGALVALW
VTNREKLRTFIEKELFPAWGVRYVSTIYWLKVKGNGSLIGCLD----LFHHRPYECLLLG
YCQGKEMDSNCHSVFRSIKDEHIIISIPG-GYSRKPP------------IGELLLDHVPG
VKPARCIELFARE--MLG----GWVSWGNE--PLHFQDSRYFETVNT-------------
------------------------------------------------------------
------------------------------------------------------------
-----------------

#Gar06G01270
------------------------------------------------------------
-----------MEIKSKPSDELSRFL----------------------------------
------------------------------------------------------------
---------------------------------------------------------DSG
IYELPNSNA---------------VFIDPVRILNRSYTR-------------FRVSPSSY
YSRFF-------------------------------------------------------
------------------------------------------------------------
-ESKHSAQEPN------------------------------------LSSNPKKR-----
------------------------------------------------------------
------------------------------------------------------------
----KRKPKKQT---------------------------------------------HSL
NEKEQAADKR-----HQEVRPLLLKAHESLL--VSADFPAIMSKI---------------
----------------------------------------------------------RS
DFCSST--------------------------ELSGG----DEEHSFVE-----------
-----LGRVWQA-------------------------------PLYDITL----------
----------DFKFSRLKSET------------------------------------DNG
-----------------------------------EN-----------------------
---------------------------------GINERRVLPV-----------------
------------------------------------------------------------
------------------------------------------------------------
------------------------------------------------------------
-------------------FNNLVVNDTPEEVEAEF------------------------
---------------LNRR--YVLPSM---------------------------------
------------------------------SRFY-----MSDLGQIRNII--PAESDSGF
NLIVIDPPW-------ENGSARQKSVYPTLPN------RYFLSLPIKQLTHRGGALVALW
VTNREKLRTFIEKELFPAWGVRYVSTFYWLKVKGDGSLISDLD----LFHHRPYECLLLG
YCQGKEMDSNCPSVFRSIKDEHIIISIPG-GYSRKPL------------IGELLLDHVPG
VKPARCIELFARE--MLG----ECHLVGNY--KLRLADTMSKWSLSIEDRSYFGG-----
-----------MLAIGTLNLIGPCKRIAGDIPGRLHGIRSIADDPNCLHYGKVTP-----
------------------------------------------------------------
-----------------

#Gar07G08930
------------------------------------------MDSPERSSRSHVRRDRED
SSDLKSDRAVGDEEECEAIDSKRKHKCSKSRK----------SSNVEEGEGVESGSSGRR
RSSGDRSE----------------------------------------------------
----SRKRSSASTRADTDEDDCDTPKSSRPKQIRRK-------QEESSLEKLSSWYQDGE
IESRQDGTEKSGGKGHAWADE---TDRKKVASKLSKSKEERSHDGE---LEKSLDRDSRY
SERRE-------------------------------------------------------
------------------------------------------------------------
-SSRDKGHSSSELSRNSRRRWDESDASRKAEENTYEKPDLISGKASDLKYDSARENSASA
RNEPSESKSIAADSNNEKGAKSSSREERRVDAEKSKSKGRSDA-LEEDNRSSPLTREDRS
GREKIEKHRQQRTPSGR------------------DVDSRERASSNVDDDGITWTRDKSS
REVGQTNRSRTPERSSRRYQDSDPTEMDFERSSERKTKEIERDDRSKSRGDNWSDRTRDR
EGSKENWKRRQLSNNEKESKDGDSAYDRV----REWDLPRHGRERNENERPHG---RPGN
------------RKDGNRGEAVKTSSNFGISNYNYDVIEIQTKPLDYLRAESGS---NFP
RRTESG--------------------------QQSDM-KSTPNEEEWAYLLENRGRRSDA
YGSGPLDEDSRD-------------------------------KYTEESNSTRDPNVPND
ELDYSGGKGRGQKLTASGRGFVGQN--SSAGSQPPYGNQDVGSFGRVPPQGMKGSRMGRG
-----------------------------------GRGRPS-GRDNQQMGLPMPMMGSPF
A---------------------------HLGMPPPGPMQQINPSMSPAPGPPISPGVFIP
PFSPPVVWPGPRAVDMNMLGVPPGLSPVPPGPRFP--PNMGGLPNPGMDFNQSGPGR-GP
SNVSLSNFNGAGPMARGTPPERTSG-----------------------------------
------------------------------------------------------------
GWIPPRTGGPPGKAPSRGEQNDYSQ---------NF------------------------
---------------VDTG----MRPQNFIR-E---------------LELTNVVEDYPK
LRELIQKKDEIV---------A----KSASPPMY-----M--KCDLREFELSPDFFGTKF
DVILIDPPW-------E---EYVHRAPGVADHIEYWTFEEIMNLKIEAIADTPSFIF-LW
VGDGVGLE--QGRQCLKKWGFRRCEDICWVKTNKTNATPGLRHDSHSIFQHSKEHC-LMG
IKGTVRRSTDGHIIHANIDTDVIIAEEPSYGSTQKPED-----------MYRIIEHFALG
---RRRLELFGEDHNIRS----GWLTVGKGLSSSNFNAEAYVRNFADKDGKVWQGGGGRN
PPPDAPHLVKTTSDIEALRPKSPVKNQQQMQQQQSTSISLTSNSANRRPAGNSPQNPTVL
GLNQEGSSSNPSTPAAWA----------SPMEAFRGREGMNMS--SDDRMFDIYGYGSQA
NGEYLDFESHRPMNLM-

#Gar12G30100
------------------------------------------------------------
-----MESNSGGENTVATIKSIRTQLETRIQD----------QHATHLDLLASLQTLDPN
IVPTLDLS----------------------------------------------------
----LRFVSAFNRRSFSPTPPLPTPK--KISHPPQH-------PPTHSVPDP----KQLA
LVKPEGGDKFADESGNPLSMM---RAMVAECLLQRVPFKAIDSSTV---LRKLENDENIT
TAEKA-------------------------------------------------------
------------------------------------------------------------
-AMRELGGDSGAI----------------------------------LAVEMALR-----
------------------------------------------S-MAEDNGGLEIEEFVVG
GKSRVM------------------------------------------------------
--VLSIDRTRLV---------------------------------------------REL
TEEPQNHQKRERINNVNESENLKMNSNSN----NEWLAPRPMSEIWMGGGDPGMMYPPGG
------------PMAGPRGRG----------------MGMMGRPPMAPNSGLLP---SQR
QSTEED--------------------------DLKDL-EALLNKKSFKEMQKSK------
TGEEILNIINRP-------------------------------TARETAV----------
----------AAKFKSKGGSQVREY--CSALTK-------------------EDCRRQSG
------------------------------------------------------------
S---------------------------FLACKKVHFKRIIAP-----------------
------------------------------------------------------------
------------------------------------------------------------
------------------------------------------------------------
-------------------HTDISLG------DCSF------------------------
---------------LDTC--RHMKTCKYVHYE---------------LDQTQD-DLGPE
KPLKPPRAEYCS---------E----VELGEPQW-----I--NCDIRNFRM--DILG-QF
GVIMADPPW-------D---IHMELPYGTMAD------DEMRNLNVPAL-QTDGLIF-LW
V-TGRAME--LGRECLEQWGYKRCEEIIWVKTNQLQRIIRTGRTGH-WLNHSKEHC-LVG
IKGNPE-------INKNIDTDVIVAEVRE--TSRKPDE-----------MYPMLERISPR
---TRKLELFARMHNTHA----GWISLGNQLNGVRLVDEGLRARYKAA------------
-----------YPHVE-VQPLSPPKASAMELDSTSARSPFATESRSQFADP---------
----------------------------PEERAMAVDTDMTA------------------
-----------------

#GH_A06G0112
------------------------------------------------------------
-----------MEIESKPSDELSRFL----------------------------------
------------------------------------------------------------
---------------------------------------------------------DSG
IYELPNSNA---------------VFIDPVRILNRSYTR-------------FRVSPSSY
YSRFF-------------------------------------------------------
------------------------------------------------------------
-ESKHSAQEPN------------------------------------LSSNPKKR-----
------------------------------------------------------------
------------------------------------------------------------
----KRKPKKQT---------------------------------------------HSL
NEKEQGADKR-----HQEVRPLLLKAHESLLVSA--DFPAIMSKI---------------
----------------------------------------------------------RS
DFCSST--------------------------ELSGG----DEEHSFVE-----------
-----LGRVWQA-------------------------------PLYDITL----------
----------DFKFSRLKSET------------------------------------DNG
-----------------------------------ENG----------------------
----------------------------------INERRVLPV-----------------
------------------------------------------------------------
------------------------------------------------------------
------------------------------------------------------------
-------------------FNNLVVNDTPEEVEAEF------------------------
---------------LNRR--YVLPSM---------------------------------
------------------------------SRFY-----MSDLGQIRNII--PAESDSGF
NLIVIDPPW----ENGS---ARQKSVYPTLPN------RYFLSLPIKQLTHRGGALVALW
VTNREKLRTVIEKELFPAWGVRYVSTIYWLKVKGDGSLISDLD----LFHHRPYECLLLG
YCQGKEMDSNCPSVFRSIKDEHIIISIPG-GYSRKPP------------IGELLLDHVPG
VKPARCIELFARE--MLG----GWVSWGNE--PLHFQDSRYFETVNT-------------
------------------------------------------------------------
------------------------------------------------------------
-----------------

#GH_A07G0817
------------------------------------------MDSPERSSRSHVRRDRED
SSDLKSDRAVGDEEECEAIDSKRKHKCSKSRK----------SSNVEEGEGVESGSSGRR
RSSGDRSE----------------------------------------------------
----SRKRSSASTRADTDEDDCDTPKSSRPKQIRRK-------QEESSLEKLSSWYQDGE
IESRQDGTEKSGGKGHAWADE---TDRKKVASKLSKSKEERSHDGE---LEKSLDRDSRY
SERRE-------------------------------------------------------
------------------------------------------------------------
-SSRDKGHSSSELSRNSRRRWDESDASRKAEENTYEKPDLISGKASDLKYDSARENSASA
RNEPSESKSIAADSNNEKGAKSSSREERRVDAEKSKSKGRSDA-LEEDNRSSPLTREDRS
GREKIEKHRQQRTPSGR------------------DVDSRERASSNVDDDGITWTRDKSS
REVGQTNRSRTPERSSRRYQDSDPTEMDFERSSERKTKEIERDDRSKSRGDNWSDRTRDR
EGSKENWKRRQLSNNEKESKDGDSAYDRV----REWDLPRHGRERNENERPHG---RPGN
------------RKDGNRGEAVKTSSNFGISNYNYDVIEIQTKPLDYLRAESGS---NFP
RRTESG--------------------------QQSDM-KSTPNEEEWAYLLENRGRRSDA
YGSGPLDEDSRD-------------------------------KYTEQSNSTRDPNVPND
ELDYSGGKGRGQKLTASGRGFVGQN--SSAGSQPPYGNQDVGSFGRVPPQGMKGSRMGRG
-----------------------------------GRGRPS-GRDNQQMGLPMPMMGSPF
A---------------------------HLGMPPPGPMQQINPSMSPAPGPPISPGVFIP
PFSPPVVWPGPRAVDMNMLGVPPGLSPVPPGPRFP--PNMGGLPNPGMDFNQSGPGR-GP
SNVSLSNFNGAGPMARGTPPERTSG-----------------------------------
------------------------------------------------------------
GWIPPRTGGPPGKAPSRGEQNDYSQ---------NF------------------------
---------------VDTG----MRPQNFIR-E---------------LELTNVVEDYPK
LRELIQKKDEIV---------A----KSASPPMY-----M--KCDLREFELSPDFFGTKF
DVILIDPPW-------E---EYVHRAPGVADHIEYWTFEEIMNLKIEAIADTPSFIF-LW
VGDGVGLE--QGRQCLKKWGFRRCEDICWVKTNKTNATPGLRHDSHSIFQHSKEHC-LMG
IKGTVRRSTDGHIIHANIDTDVIIAEEPSYGSTQKPED-----------MYRIIEHFALG
---RRRLELFGEDHNIRS----GWLTVGKGLSSSNFNAEAYVRNFADKDGKVWQGGGGRN
PPPDAPHLVKTTSDIEALRPKSPVKNQQQMQQQQSTSISLTSNSANRRPAGNSPQNPTVL
GLNQEGSSSNPSTPAAWA----------SPMEAFRGREGMNMS--SDDRMFDIYGYGSQA
NGEYLDFESHRPMNLM-

#GH_A12G2586
------------------------------------------------------------
-----MESNSGGEDTVATIKSIRTQLETRIQD----------QHATHLDLLASLQTLDPN
IVPTLDLS----------------------------------------------------
----LRFVSAFNRRSFSPTPPLPTPK--KISHPPQH-------PPTHSVPDP----KQLA
LVKPEGGDKFADESGNPLLMM---RAMVAECLLQRVPFKAIDSSTV---LRKLENDENIT
TAEKA-------------------------------------------------------
------------------------------------------------------------
-AMRELGGDSGAI----------------------------------LAVEMALR-----
------------------------------------------S-MAEDNGGLEIEEFVVG
GKSRVM------------------------------------------------------
--VLSIDRTRLV---------------------------------------------REL
PEEPQNHQKRERINNVNESENLKMNSNSN----NEWLAPRPMSEIWMGGGDPGMMYPPGG
------------PMAGPRGWG----------------MGMMGRPPMAPNSGLLP---SQR
QSTEED--------------------------DLKDL-EALLNKKSFKEMQKSK------
TGEEILNIINRP-------------------------------TARETAV----------
----------AAKFKSKGGSQVREY--CSALTK-------------------EDCRRQSG
------------------------------------------------------------
S---------------------------FLACKKVHFKRIIAP-----------------
------------------------------------------------------------
------------------------------------------------------------
------------------------------------------------------------
-------------------HTDISLG------DCSF------------------------
---------------LDTC--RHMKTCKYVHYE---------------LDQTQD-DLGPE
KPLKPPRAEYCS---------E----VELGEPQW-----I--NCDIRNFRM--DILG-QF
GVIMADPPW-------D---IHMELPYGTMAD------DEMRNLNVPAL-QTDGLIF-LW
V-TGRAME--LGRECLEQWGYKRCEEIIWVKTNQLQRIIRTGRTGH-WLNHSKEHC-LVG
IKGNPE-------INKNIDTDVIVAEVRE--TSRKPDE-----------MYPMLERISPR
---TRKLELFARMHNTHA----GWISLGNQLNGVRLVDEGLRARYKAA------------
-----------YPHVE-VQPLSPPKASAMELDSTSARSPFATESRSQFADPAAPD-----
--------------AGHA----------PEERAMAVDTDMTT------------------
-----------------

#GH_D06G0096
------------------------------------------------------------
-----------MEIESKPSDELSRFL----------------------------------
------------------------------------------------------------
---------------------------------------------------------DSG
IYELPNSNA---------------VFIDPVRILNRSYTR-------------FRVSPSSY
YSRFF-------------------------------------------------------
------------------------------------------------------------
-ESKHSAQEPN------------------------------------LPSNSKKR-----
------------------------------------------------------------
------------------------------------------------------------
----KRKPKKQP---------------------------------------------HSL
NEKEQAADKR-----HQEVRPLLLKAHESLLVSADF--PAIMSKI---------------
----------------------------------------------------------RS
DFCSST--------------------------ELSGG----DEEHSFVE-----------
-----LGRVWQA-------------------------------ALYDITL----------
----------DFKFSRLKSET------------------------------------DNG
-----------------------------------ENG----------------------
----------------------------------INERRVLPV-----------------
------------------------------------------------------------
------------------------------------------------------------
------------------------------------------------------------
-------------------FNNLVVNDTPEEVEAEF------------------------
---------------LNRR--YVLPSM---------------------------------
------------------------------SCFY-----MSDLGQLRNII--PAESDSGF
NLMVIDPPW----ENGS---ARQKSVYPTLPN------RYFLSLPIKQLTHRGGALVALW
VTNREKLRSFIEKELFPAWGVRYVSTIYWLKVKGDGSLISDLD----LFHHRPYECLLLG
YCQGKEMDSNCHSVFRSIKDEHIIISIPG-GYSRKPP------------IGELLLDHVPG
VKPARCIELFARE--MLG----GWVSWGNE--PLHFQDSRYFETVNT-------------
------------------------------------------------------------
------------------------------------------------------------
-----------------

#GH_D07G0819
------------------------------------------MDSPERSSRSHVRRDRED
SSDLKSDRAVGDEEECEAIDSRRKHKCSKSRK----------SSNVEEGEGVESGSSGRR
RSSGDRSE----------------------------------------------------
----SRKRSSASTRADTDEDDCDTPKSSRPKQIRRK-------QEESSLEKLSSWYQDGE
IESRQDGTEKSGGKGHAWADE---TDRKKVASKLSKSKEERSHDGE---LEKSLDRDSRY
SERRE-------------------------------------------------------
------------------------------------------------------------
-SSRDKGHSSSELSRNSRRRWDESDACRKAEENTYEKPDLISGKASDLKYDSARENSASA
RNEPSESKSIAADSNNEKGAKSSSREERRVDAEKSKSKGRSDA-LEEDNRSSPLTREDRS
GREKIEKHRQQRTPSGR------------------DVDSRERA-SNVDDDGITWTRDKSS
REVGQTNRSRTPERSSRRYQDSDPTEMDFERSSERKTKEIERDDRSKSRGDNWSDRTRDR
EGSKENWKRRQLSNNEKESKDGDSAYDRG----REWDLPRHGRERNENERPHG---RPGN
------------RKDGNRGEAVKTSSNFGISNYNYDVIEIQTKPLDYGRAESGS---NFP
RRSESG--------------------------QQSDM-KSTPNEEEWAYMQENRGRRSDA
YGSGPLDEDSRD-------------------------------KYTEESNSTRDPNVPND
ELDYNGGKGRGQKLTASGRGFVGQN--SSAGSQPPYGNQDVGSFGRVPPQGMKGSRMGRG
-----------------------------------GRGRPS-GRDNQQMGLPMPMMGSPF
A---------------------------HLGMPPPGPMQQINPSMSPAPGPPISPGVFIP
PFSPPVVWPGPRAVDMNMLGVPPGLSPVPPGPRFP--PNMGGLPNPGMDFNQSGPGR-GP
SNVSLSNFNGAGPMARGTPPERTSG-----------------------------------
------------------------------------------------------------
GWIPPRTGGPPGKAPSRGEQNDYSQ---------NF------------------------
---------------VDTG----MRPQNFIR-E---------------LELTNVVEDYPK
LRELIQKKDEIV---------A----KSASPPMY-----M--KSDLREFELSPDFFGTKF
DVILVDPPW-------E---EYVHRAPGVADHIEYWTFEEIMNLKIEAIADTPSFIF-LW
VGDGVGLE--QGRQCLKKWGFRRCEDICWVKTNKTNATLGLRHDSHSIFQHSKEHC-LMG
IKGTVRRSTDGHIIHANIDTDVIIAEEPSYGSTQKPED-----------MYRIIEHFALG
---RRRLELFGEDHNIRS----GWLTVGKGLSSSNFNAEAYVRNFADKDGKVWQGGGGRN
PPPDAPHLVKTTPDIEALRPKSPVKNQQQMQQQQSTSISLTSNSANRRPAGNSPQNPTVL
GLNQEGSSSNPSTPAAWA----------SPMEAFRGREGMNMS--SDDRMFDIYGYGSQA
NGEYLDFESHRPMNLM-

#GH_D12G2605
------------------------------------------------------------
-----MESNSGGEDTVATIKSIRTQLETRIQD----------QHATHLDLLASLQTLDPN
IVPTLDFS----------------------------------------------------
----LRFVSAFNRRPFSPTPPLPTPK--KISHPPQH-------PPNHSVPDP----KQLA
LVKPEGGDKFADESGNPLSVM---RAMVAECLLQRVPFKAIDSSTV---LRKLENDENIT
TAEKA-------------------------------------------------------
------------------------------------------------------------
-AMRELGGDSGAI----------------------------------VAVEMALR-----
------------------------------------------S-MAEDNGGLEIEEFVVG
GKSRVM------------------------------------------------------
--VLSIDRTWLI---------------------------------------------PEL
PEEPQNHQKRERINNVNESENLKMNSNSN----NEWLAPRPMSEIWMGGGDPGMMYPPGG
------------PMAGPRGRG----------------IGMMGRPPMAPNSGLLP---SQR
QSTEED--------------------------DLKDL-EALLNKKSFKEMQKSK------
TGEEILNIINRP-------------------------------TARETAV----------
----------AAKFKSKGGSQVREY--CSALTK-------------------EDCRRQSG
------------------------------------------------------------
S---------------------------FLACKKVHFKRIIAP-----------------
------------------------------------------------------------
------------------------------------------------------------
------------------------------------------------------------
-------------------HTDISLG------DCSF------------------------
---------------LDTC--RHMKTCKYVHYE---------------LDQTQD-DLGPE
KPLKPPRAEYCS---------E----VELGEPQW-----I--NCDIRNFRM--DILG-QF
GVIMADPPW-------D---IHMELPYGTMAD------DEMRNLNVPAL-QTDGLIF-LW
V-TGRAME--LGRECLEQWGYKRCEEIIWVKTNQLQRIIRTGRTGH-WLNHSKEHC-LVG
IKGNPE-------INKNIDTDVIVAEVRE--TSRKPDE-----------MYPMLERISPR
---TRKLELFARMHNTHA----GWISLGNQLNGVRLVDEGLRARYKAA------------
-----------YPHVE-VQPLSPPKASAMEIDSTSARSPFATESRSQFADPAAPD-----
--------------AGHA----------PEERAMAVDTDMTT------------------
-----------------

#GB_A06G0089
------------------------------------------------------------
------------MTKSQPNEDIKIDL----------------------------------
------------------------------------------------------------
--------------------------------------------------------KNSG
LVTLAPVESFFST-----------LLMTPTASLTHVPDSISSKGWV---LRESLHNH---
---RL-------------------------------------------------------
------------------------------------------------------------
-GGNHLYHPCIT-----------------------------------ILQELALL-----
------------------------------------------------------------
------------------------------------------------------------
---------------------------------------------------------LEF
LSRSPVDHGQQFRKFHSNVGGMAV---------KDW----------------GIFVS---
---------------------------------------------------------NLP
WVVHDD--------------------------DLRGEAGSLLCRIIPTVQRESKSSDFKG
VAGVVTDRVREA-------------------------------HHNGSAP----------
----------VMLLFPEGTTTNGDY----------------------------LLSFKTG
------------------------------------------------------------
A---------------------------FLAGAPVVPVILSDS-----------------
------------------------------------------------------------
------------------------------------------------------------
------------------------------------------------------------
----------------MGRFNDVIQ--LNYSVFSKY------------------------
---------------KDQVRHVVFLLCQIVNH----------------MEVMHLPTYYPL
Q--------------------Q----EKDDPKLY--------ANNVR------RLMATEG
NLIMSDIGL-----------AEKRMYHAALNE----------------------------
-----KLRTFIEKELFPAWGVRYVSTIYWLKVKGNGSLIGCLD----LFRHRPYECLLLG
YCQGKEMDSNCHSVFRSIKDEHIIISIPG-GYSRKPP------------IGELLLDHVPG
VKPARCIELFARE--MLG----GWVSWGNE--PLHFQDSRYFETVNT-------------
------------------------------------------------------------
------------------------------------------------------------
-----------------

#GB_A07G0808
------------------------------------------MDSPERSSRSHVRRDRED
SSDLKSDRAVGDEEECEAIDSKRKHKCSKSRK----------SSNVEEGEGVESGSSGRR
RSSGDRSE----------------------------------------------------
----SRKRSSASTRADTDEDDCDTPKSSRPKQIRRK-------QEESSLEKLSSWYQDGE
IESRQDGTEKSGGKGHAWADE---TDRKKVASKLSKSKEERSHDGE---LEKSLDRDSRY
SERRE-------------------------------------------------------
------------------------------------------------------------
-SSRDKGHSSSELSRNSRRRWDESDASRKAEENTYEKPDLISGKASDLKYDSARENSASA
RNEPSESKSIAADSNNEKGAKSSSREERRVDAEKSKSKGRSDA-LEEDNRSSPLTREDRS
GREKIEKHRQQRTPSGR------------------DVDSRERASSNVDDDGITWTRDKSS
REVGQTNRSRTPERSSRRYQDSDPTEMDFERSSERKTKEIERDDRSKSRGDNWSDRTRDR
EGSKENWKRRQLSNNEKESKDGDSAYDRV----REWDLPRHGRERNENERPHG---RPGN
------------RKDGNRGEAVKTSSNFGISNYNYDVIEIQTKPLDYLRAESGS---NFP
RRTESG--------------------------QQSDM-KSTPNEEEWAYLLENRGRRSDA
YGSGPLDEDSRD-------------------------------KYTEESNSTRDPNVPND
ELDYSGGKGRGQKLTASGRGFVGQN--SSAGSQPPYGNQDVGSFGRVPPQGMKGSRMGRG
-----------------------------------GRGRPS-GRDNQQMGLPMPMMGSPF
A---------------------------HLGMPPPGPMQQINPSMSPARGPPISPGVFIP
PFSPPVVWPGPRAVDMNMLGVPPGLS---PGPRFP--PNMGGLPNPGMDFNQSGPGR-GP
SNVSLSNFNGAGPMARGTPPERTSG-----------------------------------
------------------------------------------------------------
GWIPPRTGGPPGKAPSRGEQNDYSQ---------NF------------------------
---------------VDTG----MRPQNFIR-E---------------LELTNVVEDYPK
LRELIQKKDEIV---------A----KSASPPMY-----M--KCDLREFELSPDFFGTKF
DVILIDPPW-------E---EYVHRAPGVADHIEYWTFEEIMNLKIEAIADTPSFIF-LW
VGDGVGLE--QGRQCLKKWGFRRCEDICWVKTNKTNATPGLRHDSHSIFQHSKEHC-LMG
IKGTVRRSTDGHIIHANIDTDVIIAEEPSYGSTQKPED-----------MYRIIEHFALG
---RRRLELFGEDHNIRS----GWLTVGKGLSSSNFNAEAYVRNFADKDGKVWQGGGGRN
PPPDAPHLVKTTSDIEALRPKSPVKNQQQMQQQQSTSISLTSNSANRRPAGNSPQNPTVL
GLNQEGSSSNPSTPAAWA----------SPMEAFRGREGMNMS--SDDRMFDIYGYGSQA
NGEYLDFESHRPMNLM-

#GB_A12G2683
------------------------------------------------------------
-----MESNSGGEDTVATIKSIRTQLETRIQD----------QHATHLDLLASLQTLDPN
IVPTLDLS----------------------------------------------------
----LRFVSAFNRRSFSPTPPLPTPK--KISHPPQH-------PPTHSVPDP----KQLA
LVKPEGGDKFADESGNPLLMM---RAMVAECLLQRVPFKAIDSSTV---LRKLENDENIT
TAEKA-------------------------------------------------------
------------------------------------------------------------
-AMRELGGDSGAI----------------------------------LAVEMALR-----
------------------------------------------S-MAEDNGGLEIEEFVVG
GKSRVM------------------------------------------------------
--VLSIDRTRLV---------------------------------------------REL
PEEPQNHQKRERINNVNESENLKMNSNSN----NEWLAPRPMSEIWMGGGDPGMMYPPGG
------------PMAGPRGWG----------------MGMMGRPPMAPNSGLLP---SQR
QSTEED--------------------------DLKDL-EALLNKKSFKEMQKSK------
TGEEILNIINRP-------------------------------TARETAV----------
----------AAKFKSKGGSQVREY--CSALTK-------------------EDCRRQSG
------------------------------------------------------------
S---------------------------FLACKKVHFKRIIAP-----------------
------------------------------------------------------------
------------------------------------------------------------
------------------------------------------------------------
-------------------HTDISLG------DCSF------------------------
---------------LDTC--RHMKTCKYVHYE---------------LDQTQD-DLGPE
KPLKPPRAEYCS---------E----VELGEPQW-----I--NCDIRNFRM--DILG-QF
GVIMADPPW-------D---IHMELPYGTMAD------DEMRNLNVPAL-QTDGLIF-LW
V-TGRAME--LGRECLEQWGYKRCEEIIWVKTNQLQRIIRTGRTGH-WLNHSKEHC-LVG
IKGNPE-------INKNIDTDVIVAEVRE--TSRKPDE-----------MYPMLERISPR
---TRKLELFARMHNTHA----GWISLGNQLNGVRLVDEGLRARYKAA------------
-----------YPHVE-VQPLSPPKASAMELDSTSARSPFATESRSQFADPAAPD-----
--------------AGHA----------PEERAMAVDTDMTT------------------
-----------------

#GB_D06G0116
------------------------------------------------------------
-----------MEIESKPSDELSRFL----------------------------------
------------------------------------------------------------
---------------------------------------------------------DSG
IYELPNSNA---------------VFIDPVRILNRSYTR-------------FRVSPSSY
YSRFF-------------------------------------------------------
------------------------------------------------------------
-ESKHSAQEPN------------------------------------LPSNSKKR-----
------------------------------------------------------------
------------------------------------------------------------
----KRKPKKQP---------------------------------------------HSL
NEKEQAADKR-----HQEVRPLLLKAHESLLVSADF--PAIMSKI---------------
----------------------------------------------------------RS
DFCSST--------------------------ELSGG----DEEHSFVE-----------
-----LGRVWQA-------------------------------PLYDITL----------
----------DFKFSRLKSET------------------------------------DNG
-----------------------------------ENG----------------------
----------------------------------INERRVLPV-----------------
------------------------------------------------------------
------------------------------------------------------------
------------------------------------------------------------
-------------------FNNLVVNDTPEEVEAEF------------------------
---------------LNRR--YVLPSM---------------------------------
------------------------------SCFY-----MSDLGQIRNII--PAESDSGF
NLMVIDPPW----ENGS---ARQKSVYPTLPN------RYFLSLPIKQLTHRGGALVALW
VTNREKLRSFIEKELFPAWGVRYVSTIYWLKVKGDGSLISDLD----LFHHRPYECLLLG
YCQGKEMDSNCHSVFRSIKDEHIIISIPG-GYSRKPP------------IGELLLDHVPG
VKPARCIELFARE--MLG----GWVSWGNE--PLHFQDSRYFETVNT-------------
------------------------------------------------------------
------------------------------------------------------------
-----------------

#GB_D07G0816
------------------------------------------MDSPERSSRSHVRRDRED
SSDLKSDRAVGDEEECEAIDSRRKHKCSKSRK----------SSNVEEGEGVESGSSGRR
RSSGDRSE----------------------------------------------------
----SRKRSSASTRADTDEDDCDTPKSSRPKQIRRK-------QEESSLEKLSSWYQDGE
IESRQDGTEKSGGKGHAWADE---TDRKKVASKLSKSKEERSHDGE---LEKSLDRDSRY
SERRE-------------------------------------------------------
------------------------------------------------------------
-SSRDKGHSSSELSRNSRRRWDESDACRKAEENTYEKPDLISGKASDLKYDSSRENSASA
RNEPSESKSIAADSNNEKGAKSSSREERRVDAEKSKSKGRSDA-LEEDNRSSPLTREDRS
GREKIEKHRQQRTPSGR------------------DVDSRERA-SNVDDDGITWTRDKSS
REVGQTNRSRTPERSSRRYQDSDPTEMDFERSSERKTKEIERDDRSKSRGDNWSDRTRDR
EGSKENWKRRQLSNNEKESKDGDSAYDRG----REWDLPRHGRERNENERPHG---RPGN
------------RKDGNRGEAVKTSSNFGISNYNYDVIEIQTKPLDYGRAESGS---NFP
RRSESG--------------------------QQSDM-KSTPNEEEWAYMQENRGRRSDA
YGSGPLDEDSRD-------------------------------KYTEESNSTRDPNVPND
ELDYSGGKGRGQKLTASGRGFVGQN--SSAGSQPPYGNQDVGSFGRVPPQGMKGSRMGRG
-----------------------------------GRGRPS-GRDNQQMGLPMPMMGSPF
A---------------------------HLGMPPPGPMQQINPSMSPAPGPPISPGVFIP
PFSPPVVWPGPRAVDMNMLGVPPGLSPVPPGPRFP--PNMGGLPNPGMDFNQSGPGR-GP
SNVSLSNFNGAGPMARGTPPERTSG-----------------------------------
------------------------------------------------------------
GWIPPRTGGPPGKAPSRGEQNDYSQ---------NF------------------------
---------------VDTG----MRPQNFIR-E---------------LELTNVVEDYPK
LRELIQKKDEIV---------A----KSASPPMY-----M--KSDLREFELSPDFFGTKF
DVILVDPPW-------E---EYVHRAPGVADHIEYWTFEEIMNLKIEAIADTPSFIF-LW
VGDGVGLE--QGRQCLKKWGFRRCEDICWVKTNKTNATPGLRHDSHSIFQHSKEHC-LMG
IKGTVRRSTDGHIIHANIDTDVIIAEEPSYGSTQKPED-----------MYRIIEHFALG
---RRRLELFGEDHNIRS----GWLTVGKGLSSSNFNAEAYVRNFADKDGKVWQGGGGRN
PPPDAPHLVKTTPDIEALRPKSPVKNQQQMQQQQSTSISLTSNSANRRPAGNSPQNPTVL
GLNQEGSSSNPSTPAAWA----------SPMEAFRGREGMNMS--SDDRMFDIYGYGSQA
NGEYLDFESHRPMNLM-

#GB_D12G2687
------------------------------------------------------------
-----MESNSGGEDTVATIKSIRTQLETRIQD----------QHATHLDLLASLQTLDPN
IVPTLDFS----------------------------------------------------
----LHFVSAFNRRPFSPTPPLPTPK--KISHPPQH-------PPNHSVPDP----KQLA
LVKPEGGDKFADESGNPLSVM---RAMVAECLLQRVPFKAIDSSTV---LRKLENDENIT
TAEKA-------------------------------------------------------
------------------------------------------------------------
-AMRELGGDSGAI----------------------------------VAVEMALR-----
------------------------------------------S-MAEDNGGLEIEEFVVG
GKSRVM------------------------------------------------------
--VLSIDRTWLT---------------------------------------------REL
PEEPQNHQKRERINNVNESENLKMNSNSN----NEWLAPRPMSEIWMGGGDPGMMHPPGG
------------PMAGPRGRG----------------IGMMGRPPMAPNSGLLP---SQR
QSTEED--------------------------DLKDL-EALLNKKSFKEMQKSK------
TGEEILNIINRP-------------------------------TARETAV----------
----------AAKFKSKGGSQVREY--CSALTK-------------------EDCRRQSG
------------------------------------------------------------
S---------------------------FLACKKVHFKRIIAP-----------------
------------------------------------------------------------
------------------------------------------------------------
------------------------------------------------------------
-------------------HTDISLG------DCSF------------------------
---------------LDTC--RHMKTCKYVHYE---------------LDQTQD-DLGPE
KPLKPPRAEYCS---------E----VELGEPQW-----I--NCDIRNFRM--DILG-QF
GVIMADPPW-------D---IHMELPYGTMAD------DEMRNLNVPAL-QTDGLIF-LW
V-TGRAME--LGRECLEQWGYKRCEEIIWVKTNQLQRIIRTGRTGH-WLNHSKEHC-LVG
IKGNPE-------INKNIDTDVIVAEVRE--TSRKPDE-----------MYPMLERISPR
---TRKLELFARMHNTHA----GWISLGNQLNGVRLVDEGLRARYKAA------------
-----------YPHVE-VQPLSPPKASAMEIDSTSARSPFATESRSQFADPAAPD-----
--------------AGHA----------PEERAVAVDTDMTT------------------
-----------------

#GtD12G281700
------------------------------------------------------------
-----MESNSGGEDTVATIKSIRTQLETRIQD----------QHATHLDLLASLQTLDPN
IVPTLDFS----------------------------------------------------
----LHFVSAFNRRPFSPTPPLPTPK--KISHPPQH-------PPNHSVPDP----KQLA
LVKPEGGDKFADESGNPLSVM---RAMVAECLLQRVPFKAIDSSTV---LRKLENDENIT
TAEKA-------------------------------------------------------
------------------------------------------------------------
-AMRELGGDSGAI----------------------------------VAVEMALR-----
------------------------------------------S-MAEDNGGLEIEEFVVG
GKSRVM------------------------------------------------------
--VLSIDRTWLT---------------------------------------------REL
PEEPQNHQKRERINNVNESENLKMNSNSN----NEWLAPRPMSEIWMGGGDPGMMYPPGG
------------PMAGPRGRG----------------IGMMGRPPMAPNSGLLP---SQR
QSTEED--------------------------DLKDL-EALLNKKSFKEMQKSK------
TGEEILNIINRP-------------------------------TARETAV----------
----------AAKFKSKGGSQVREY--CSALTK-------------------EDCRRQSG
------------------------------------------------------------
S---------------------------FLACKKVHFKRIIAP-----------------
------------------------------------------------------------
------------------------------------------------------------
------------------------------------------------------------
-------------------HTDISLG------DCSF------------------------
---------------LDTC--RHMKTCKYVHYE---------------LDQTQD-DLGPE
KPLKPPRAEYCS---------E----VELGEPQW-----I--NCDIRNFRM--DILG-QF
GVIMADPPW-------D---IHMELPYGTMAD------DEMRNLNVPAL-QTDGLIF-LW
V-TGRAME--LGRECLEQWGYKRCEEIIWVKTNQLQRIIRTGRTGH-WLNHSKEHC-LVG
IKGNPE-------INKNIDTDVIVAEVRE--TSRKPDE-----------MYPMLERISPR
---TRKLELFARMHNTHA----GWISLGNQLNGVRLVDEGLRARYKAA------------
-----------YPHVE-VQPLSPPKASAMEIDSTSARSPFATESRSQFADPAAPD-----
--------------AGHA----------PEERAVAVDTDMTT------------------
-----------------

#GtA12G272500
------------------------------------------------------------
-----MESNSGGEDTVATIKSIRTQLETRIQD----------QHATHLDLLASLQTLDPN
IVPTLDLS----------------------------------------------------
----LRFVSAFNRRSFSPTPPLPTPK--KISHPPQH-------PPTQSVPDP----KQLA
LVKPEGGDKFADESGNPLLMM---RAMVAECLLQRVPFKAIDSSTV---LRKLENDENIT
TAEKA-------------------------------------------------------
------------------------------------------------------------
-AMRELGGDSGAI----------------------------------LAVEMALR-----
------------------------------------------S-MAEDNGGLEIEEFVVG
GKSRVM------------------------------------------------------
--VLSIDRTRLV---------------------------------------------REL
PEEPQNHQKRERINNVNESENLKMNSNSN----NEWLAPRPMSEIWMGGGDPGMMYPPGG
------------PMAGPRGWG----------------MGMMGRPPMAPNSGLLP---SQR
QSTEED--------------------------DLKDL-EALLNKKSFKEMQKSK------
TGEEILNIINRP-------------------------------TARETAV----------
----------AAKFKSKGGSQVREY--CSALTK-------------------EDCRRQSG
------------------------------------------------------------
S---------------------------FLACKKVHFKRIIAP-----------------
------------------------------------------------------------
------------------------------------------------------------
------------------------------------------------------------
-------------------HTDISLG------DCSF------------------------
---------------LDTC--RHMKTCKYVHYE---------------LDQTQD-DLGPE
KPLKPPRAEYCS---------E----VELGEPQW-----I--NCDIRNFRM--DILG-QF
GVIMADPPW-------D---IHMELPYGTMAD------DEMRNLNVPAL-QTDGLIF-LW
V-TGRAME--LGRECLEQWGYKRCEEIIWVKTNQLQRIIRTGRTGH-WLNHSKEHC-LVG
IKGNPE-------INKNIDTDVIVAEVRE--TSRKPDE-----------MYPMLERISPR
---TRKLELFARMHNTHA----GWISLGNQLNGVRLVDEGLRARYKAA------------
-----------YPHVE-VQPLSPPKASAMELDSTSARSPFATESRSQFADPAAPD-----
--------------AGHA----------PEERAMAVDTDMTT------------------
-----------------

#GtA07G086300
------------------------------------------MDSPERSSRSHVRRDRED
SSDLKSDRAVGDEEECEAIDSKRKHKCSKSRK----------SSNVEEGEGVESGTSGRR
RSSGDRSE----------------------------------------------------
----SRKRSSASTRADTDEDDCDTPKSSHPKQIRRK-------QEESSLEKLSSWYQDGE
IESRQDGTEKSGGKGHAWADE---TDRKKVASKLSKSKEERSHDGE---LEKSLDRDSRY
SERRE-------------------------------------------------------
------------------------------------------------------------
-SSRDKGHSSSELSRNSRRRWDESDASRKAEENTYEKPDLISGKASDLKYDSARENSASA
RNEPSESKSIAADSNNEKGAKSSSREERRVDAEKSKSKGRSDA-LEEDNRSSPLTREDRS
GREKIEKHRQQRTPSGR------------------DVDSRERASSNVDDDGITWTRDKSS
REVGQTNRSRTPERSSRRYQDSDPTEMDFERSSERKTKEIERDDRSKSRGDNWSDRTRDR
EGSKENWKRRQLSNNEKESKDGDSAYDRV----REWDLPRHGRERNENERPHG---RPGN
------------RKDGNRGEAVKTSSNFGISNYNYDVIEIQTKPLDYLRAESGS---NFP
RRTESG--------------------------QQSDM-KSTPNEEEWAYLLENRGRRSDA
YGSGPLDEDSRD-------------------------------KYTEQSNSTRDPNVPND
ELDYSGGKGRGQKLTASGRGFVGQN--SSAGSQPPYGNQDVGSFGRVPPQGMKGSRMGRG
-----------------------------------GRGRPS-GRDNQQMGLPMPMMGSPF
A---------------------------HLGMPPPGPMQQINPSMSPAPGPPISPGVFIP
PFSPPVVWPGPRAVDMNMLGVPPGLSPVPPGPRFP--PNMGGLPNPGMDFNQSGPGR-GP
SNVSLSNFNGAGPMARGTPPERTSG-----------------------------------
------------------------------------------------------------
GWIPPRTGGPPGKAPSRGEQNDYSQ---------NF------------------------
---------------VDTG----MRPQNFIR-E---------------LELTNVVEDYPK
LRELIQKKDEIV---------A----KSASPPMY-----M--KCDLREFELSPDFFGTKF
DVILIDPPW-------E---EYVHRAPGVADHIEYWTFEEIMNLKIEAIADTPSFIF-LW
VGDGVGLE--QGRQCLKKWGFRRCEDICWVKTNKTNATPGLRHDSHSIFQHSKEHC-LMG
IKGTVRRSTDGHIIHANIDTDVIIAEEPSYGSTQKPED-----------MYRIIEHFALG
---RRRLELFGEDHNIRS----GWLTVGKGLSSSNFNAEAYVRNFADKDGKVWQGGGGRN
PPPDAPHLVKTTSDIEALRPKSPVKNQQQMQQQQSTSISLTSNSANRRPAGNSPQNPTVL
GLNQEGSSSNPSTPAAWA----------SPMEAFRGREGMNMS--SDDRMFDIYGYGSQA
NGEYLDFESHRPMNLM-

#GtD07G087100
------------------------------------------MDSPERSSRSHVRRDRED
SSDLKSDRAVGDEEECEAIDSRRKHKCSKSRK----------SSNVEEGEGVESGSSGRR
RSSGDRSE----------------------------------------------------
----SRKRSSASTRADTDEDDCDTPKSSRPKQIRRK-------QEESSLEKLSSWYQDGE
IESRQDGTEKSGGKGHAWADE---TDRKKVASKLSKSKEERSHDGE---LEKSLDRDSRY
SERRE-------------------------------------------------------
------------------------------------------------------------
-SSRDKGHSSSELSRNSRRRWDESDACRKAEENTYEKPDLISGKASDLKYDSARENSASA
RNEPSESKSIAADSNNEKGAKSSSREERRVDAEKSKSKGRSD--LEEDNRSSPLTREDRS
GREKIEKHRQQRTPSGR------------------DVDSRERA-SNVDDDGITWTRDKSS
REVGQTNRSRTPERSSRRYQDSDPTEMDFERSSERKTKEIERDDRSKSRGDNWSDRTRDR
EGSKENWKRRQLSNNEKESKDGDSAYDRG----REWDLPRHGRERNENERPHG---RPGN
------------RKDGNRGEAVKTSSNFGISNYNYDVIEIQTKPLDYGRAESGS---NFP
RRSESG--------------------------QQSDM-KSTPNEEEWAYMQENRGRRSDA
YGSGPLDEDSRD-------------------------------KYTEESNSTRDPNVPND
ELDYSGGKGRGQKLTASGRGFVGQN--SSAGSQPPYGNQDVGSFGRVPPQGMKGSRMGRG
-----------------------------------GRGRPS-GRDNQQMGLPMPMMGSPF
A---------------------------HLGMPPPGPMQQINPSMSPAPGPPISPGVFIP
PFSPPVVWPGPRAVDMNMLGVPPGLSPVPPGPRFP--PNMGGLPNPGMDFNQSGPGR-GP
SNVSLSNFNGAGPMARGTPPERTSG-----------------------------------
------------------------------------------------------------
GWIPPRTGGPPGKAPSRGEQNDYSQ---------NF------------------------
---------------VDTG----MRPQNFIR-E---------------LELTNVVEDYPK
LRELIQKKDEIV---------A----KSASPPMY-----M--KSDLREFELSPDFFGTKF
DVILVDPPW-------E---EYVHRAPGVADHIEYWTFEEIMNLKIEAIADTPSFIF-LW
VGDGVGLE--QGRQCLKKWGFRRCEDICWVKTNKTNATPGLRHDSHFIFQHSKEHC-LMG
IKGTVRRSTDGHIIHANIDTDVIIAEEPSYGSTQKPED-----------MYRIIEHFALG
---RRRLELFGEDHNIRS----GWLTVGKGLSSSNFNAEAYVRNFADKDGKVWQGGGGRN
PPPDAPHLVKTTPDIEALRPKSPVKNQQQMLQQQSTSISLTSNSANRRPAGNSPQNPTVL
GLNQEGSSSNPSTPAAWA----------SPMEAFRGREGMNMS--SDDRMFDIYGYGSQA
NGEYLDFESHRPMNLM-

#GtD06G014000
------------------------------------------------------------
------------------------------------------------------------
------------------------------------------------------------
------------------------------------------------------------
------------------------------------------------------------
------------------------------------------------------------
------------------------------------------------------------
------------------------------------------------------------
------------------------------------------------------------
------------------------------------------------------------
------------------------------------------------------------
------------------------------------------------------------
------------------------------------------------------------
------------------------------------------------------------
------------------------------------------------------------
------------------------------------------------------------
------------------------------------------------------------
------------------------------------------------------------
------------------------------------------------------------
------------------------------------------------------------
------------------------------------------------------------
------------------------------------------------------------
------------------------------------------------------------
-----------------------------MSCFY-----MSDLGQIRNII--PAESDSGF
NLMVIDPPW-------ENGSARQKSVYPTLPN------RYFLSLPIKQLTHRGGALVALW
VTNREKLRSFIEKELFPAWGVRYVSTIYWLKVKGDGSLISDLD----LFHHRPYECLLLG
YCQGKEMDSNCHSVFRSIKDEHIIISIPG-GYSRKPP------------IGELLLDHVPG
VKPARCIELFARE--MLG----GWVSWGNE--PLHFQDSRYFETVNT-------------
------------------------------------------------------------
------------------------------------------------------------
-----------------

#GtA06G013000
-------------------------------------------------------MAPRH
IADLTQLRALKMEIESKPSDELSRFL----------------------------------
------------------------------------------------------------
---------------------------------------------------------DSG
IYELPNSNA---------------VFIDPVRILNRSYTR-------------FRVSPSSY
YSRFF-------------------------------------------------------
------------------------------------------------------------
-ESKHSAQEPN------------------------------------LSSNPKKR-----
------------------------------------------------------------
------------------------------------------------------------
----KRKPKKQT---------------------------------------------HSL
NEKEQAADKR-----HQEVRPLLLKAHESLLVSADF--PAIMSKI---------------
----------------------------------------------------------RS
DFCSST--------------------------ELSGG----DEEHSFVE-----------
-----LGRVWQA-------------------------------PLYDITL----------
----------DFKFSRLKSET------------------------------------DNG
-----------------------------------ANG----------------------
----------------------------------INERRVLPV-----------------
------------------------------------------------------------
------------------------------------------------------------
------------------------------------------------------------
-------------------FNNLVVNDTPEEVEAEF------------------------
---------------LNRR--YVLPSM---------------------------------
------------------------------SRFY-----MSDLGQIRNII--PAESDSGF
NLIVIDPPW----ENGS---ARQKSVYPTLPN------RYFLSLPIKQLTHRGGALVALW
VTNREKLRTVIEKELFPAWGVRYVSTIYWLKVKGDGSLISDLD----LFHHRPYECLLLG
YCQGKEMDSNCPSVFRSIKDEHIIISIPG-GYSRKPP------------IGELLLDHVPG
VKPARCIELFARE--MLG----GWVSWGNE--PLHFQDSRYFETVNT-------------
------------------------------------------------------------
------------------------------------------------------------
-----------------

#GmD12G271800
------------------------------------------------------------
-----MESNSGGEDTVATIKSIRTQLETRIQD----------QHATHLDLLASLQTLDPN
IVPTLDFS----------------------------------------------------
----LRFVSAFNRRPFSPTPPLPTPK--KISHPPQH-------PPNHSVPDP----KQLA
LVKPEGGDKFADESGNPLSVM---RAMVAECLLQRVPFKAIDSSTV---LRKLENDENIT
TAEKA-------------------------------------------------------
------------------------------------------------------------
-AMRELGGDSGAI----------------------------------VAVEMALR-----
------------------------------------------S-MAEDNGGLEIEEFVVG
GKSRVM------------------------------------------------------
--VLSIDRTWLI---------------------------------------------REL
PEEPQNHQKRERINNVNESENLKMNSNSN----NEWLAPRPMSEIWMGGGDPGMMYPPGG
------------PMAGPRGRG----------------IGMMGRPPMAPNSGLLP---SQR
QSTEED--------------------------DLKDL-EALLNKKSFKEMQKSK------
TGEEILNIINRP-------------------------------TARETAV----------
----------AAKFKSKGGSQVREY--CSALTK-------------------EDCRRQSG
------------------------------------------------------------
S---------------------------FLACKKVHFKRIIAP-----------------
------------------------------------------------------------
------------------------------------------------------------
------------------------------------------------------------
-------------------HTDISLG------DCSF------------------------
---------------LDTC--RHMKTCKYVHYE---------------LDQTQD-DLGPE
KPLKPPRAEYCS---------E----VELGEPQW-----I--NCDIRNFRM--DILG-QF
GVIMADPPW-------D---IHMELPYGTMAD------DEMRNLNVPAL-QTDGLIF-LW
V-TGRAME--LGRECLEQWGYKRCEEIIWVKTNQLQRIIRTGRTGH-WLNHSKEHC-LVG
IKGNPE-------INKNIDTDVIVAEVRE--TSRKPDE-----------MYPMLERISPR
---TRKLELFARMHNTHA----GWISLGNQLNGVRLVDEGLRARYKAA------------
-----------YPHVE-VQPLSPPKASAMEIDSTSARSPFATESRSQFADPAAPD-----
--------------AGHA----------PEERAMAVDTDMTT------------------
-----------------

#GmA12G260700
------------------------------------------------------------
-----MESNSGGEDTVATIKSIRTQLETRIQD----------QHATHLDLLASLQTLDPN
IVPTLDLS----------------------------------------------------
----LRFVSAFNRRSFSPTPPLPTPK--KISHPPQH-------PPTHSVPDP----KQLA
LVKPEGGDKFADESGNPLLMM---RAMVAECLLQRVPFKAIDSSTV---LRKLENDENIT
TAEKA-------------------------------------------------------
------------------------------------------------------------
-AMRELGGDSGAI----------------------------------LAVEMALR-----
------------------------------------------S-MAEDNGGLEIEEFVVG
GKSRVM------------------------------------------------------
--VLSIDRTRLV---------------------------------------------REL
PEEPQNHQKRERINNVNESENLKMNSNSN----NEWLAPRPMSEIWMGGGDPGMMYPPGG
------------PMAGPRGRG----------------MGMMGRPPMAPNSGLLP---SQR
QSTEED--------------------------DLKDL-EALLNKKSFKEMQKSK------
TGEEILNIINRP-------------------------------TARETAV----------
----------AAKFKSKGGSQVREY--CSALTK-------------------EDCRRQSG
------------------------------------------------------------
S---------------------------FLACKKVHFKRIIAP-----------------
------------------------------------------------------------
------------------------------------------------------------
------------------------------------------------------------
-------------------HTDISLG------DCSF------------------------
---------------LDTC--RHMKTCKYVHYE---------------LDQTQD-DLGPE
KPLKPPRAEYCS---------E----VELGEPQW-----I--NCDIRNFRM--DILG-QF
GVIMADPPW-------D---IHMELPYGTMAD------DEMRNLNVPAL-QTDGLIF-LW
V-TGRAME--LGRECLEQWGYKRCEEIIWVKTNQLQRIIRTGRTGH-WLNHSKEHC-LVG
IKGNPE-------INKNIDTDVIVAEVRE--TSRKPDE-----------MYPMLERISPR
---TRKLELFARMHNTHA----GWISLGNQLNGVRLVDEGLRARYKAA------------
-----------YPHVE-VQPLSPPKASAMELDSTSARSPFATESRSQFADPAAPD-----
--------------AGHA----------PEERAMAVDTDMTT------------------
-----------------

#GmA07G083700
------------------------------------------MDSPERSSRSHVRRDRED
SSDLKSDRAVGDEEECEAIDSKRKHKCSKSRK----------SSNVEEGEGVESGSSGRR
RSSGDRSE----------------------------------------------------
----SRKRSSASTRADTDEDDCDTPKSSRPKQIRRK-------QEESSLEKLSSWYQDGE
IESRQDGTEKSGGKGHAWADE---TDRKKVASKLSKSKEERSHDGE---LEKSLDRDSRY
SERRE-------------------------------------------------------
------------------------------------------------------------
-SSRDKGHSSSELSRNSRRRWDESDASRKAEENTYEKPDLISGKASDLKYDSARENSASA
RNEPSESKSIAADSNNEKGAKSSSREERRVDAEKSKSKGRSDA-LEEDNRSSPLTREDRS
GREKIEKHRQQRTPSGR------------------DVDSRERASSNVDDDGITWTRDKSS
REVGQTNRSRTPERSSRRYQDSDPTEMDFERSSERKTKEIERDDRSKSRGDNWSDRTRDR
EGSKENWKRRQLSNNEKESKDGDSAYDRV----REWDLPRHGRERNENERPHG---RPGN
------------RKDGNRGEAVKTSSNFGISNYNYDVIEIQTKPLDYLRAESGS---NFP
RRTESG--------------------------QQSDM-KSTPNEEEWAYLLENRGRRSDA
YGSGPLDEDSRD-------------------------------KYTEESNSTRDPNVPND
ELDYSGGKGRGQKLTASGRGFVGQN--SSAGSQPPYGNQDVGSFGRVPPQGMKGSRMGRG
-----------------------------------GRGRPS-GRDNQQMGLPMPMMGSPF
A---------------------------HLGMPPPGPMQQINPSMSPAPGPPISPGVFIP
PFSPPVVWPGPRAVDMNMLGVPPGLSPVPPGPRFP--PNMGGLPNPGMDFNLSGPGR-GP
SNVSLSNFNGAGPMARGTPPERTSG-----------------------------------
------------------------------------------------------------
GWIPPRTGGPPGKAPSRGEQNDYSQ---------NF------------------------
---------------VDTG----MRPQNFIR-E---------------LELTNVVEDYPK
LRELIQKKDEIV---------A----KSASPPMY-----M--KCDLREFELSPDFFGTKF
DVILIDPPW-------E---EYVHRAPGVADHIEYWTFEEIMNLKIEAIADTPSFIF-LW
VGDGVGLE--QGRQCLKKWGFRRCEDICWVKTNKTNATPGLRHDSHSIFQHSKEHC-LMG
IKGTVRRSTDGHIIHANIDTDVIIAEEPSYGSTQKPED-----------MYRIIEHFALG
---RRRLELFGEDHNIRS----GWLTVGKGLSSSNFNAEAYVRNFADKDGKVWQGGGGRN
PPPDAPHLVKTTSDIEALRPKSPVKNQQQMQQQQSTSISLTSNSTNRRPAGNSPQNPTVL
GLNQEGSSSNPSTPAAWA----------SPMEAFRGREGMNMS--SDDRMFDIYGYGSQA
NGEYLDFESHRPMNLM-

#GmD07G085700
------------------------------------------MDSPERSSRSHVRRDRED
SSDLKSDRAVGDEEECEAIDSKRKHKCSKSRK----------SSNVEEGEGIESGSSGRR
RSSGDRSE----------------------------------------------------
----SRKRSSASTRADTDEDDCDTPKLSRPKQIRRK-------QEESSLEKLSSWYQDGE
IESRQDGTEKSGGKGHAWADE---TDRKKVASKLSKSKEERSHDGE---LEKSLDRDSRY
SERRE-------------------------------------------------------
------------------------------------------------------------
-SSRDKGHSSSELSRNSRRRWDESDASRKAEENTYEKPDLISGKASDLKYDSARENSASA
RNEPSESKSIAADSNNEKGAKSSSREERRVDAEKSKSKGRSDA-LEEDNRSSPLTREDRS
GREKIEKHRQQRTPSGR------------------DVDSRERA-SNVDDDGITWTRDKSS
REVGQTNRSRTPERSSRRYQDSDPTEMDFERSSERKTKEIERDDRSKSRGDNWSDRTRDR
EGSKENWKRRQLSNNEKESKDGDSAYDRG----REWDLPRHGRERNENERPHG---RPGN
------------RKDGNRGEAVKTSSNFGISNYNYDVIEIQTKPLDYGRAESGS---NFP
RRSESG--------------------------QQSDM-KSTPNEEEWAYMQENRGRRSDA
YGSGPLDEDSRD-------------------------------KYTEESNSTRDPNVPND
ELDYSGGKGRGQKLTASGQGFVGQN--SSAGSQPPYGNQDVGSFGRVPPQGMKGSRMGRG
-----------------------------------GRGRPS-GRDNQQMGLPMPMMGSPF
A---------------------------HLGMPPPGPMQQINPSMSPAPGPPISPGVFIP
PFSPPVVWPGPRAVDMNMLGVPPGLSTVPPGPRFP--PNMGGLPNPGMDFNLSGPGR-GP
SNVSLSNFNGAGPMARGTPPERTSG-----------------------------------
------------------------------------------------------------
GWIPPRTGGPPGKAPSRGEQNDYSQ---------NF------------------------
---------------VDTG----MRPQNFIR-E---------------LELTNVVEDYPK
LRELIQKKDEIV---------A----KSASPPMY-----M--KSDLREFELSPDFFGTKF
DVILVDPPW-------E---EYVHRAPGVADHIEYWTFEEIMNLKIEAIADTPSFIF-LW
VGDGVGLE--QGRQCLKKWGFRRCEDICWVKTNKTNATPGLRHDSHSIFQHSKEHC-LMG
IKGTVRRSTDGHIIHANIDTDVIIAEEPSYGSTQKPED-----------MYRIIEHFALG
---RRRLELFGEDHNIRS----GWLTVGKGLSSSNFNAEAYVRNFADKDGKVWQGGGGRN
PPPDAPHLVKTTPDIEALRPKSPVKNQQQMQQQQSTSISLTSNSANRRPAGNSPQNPTVL
GLNQEGSSSNPSTPAAWA----------SPMEAFRGREGMNLS--SDDRMFDIYGYGSQA
NGEYLDFESHRPMNLM-

#GmA06G011900
------------------------------------------------------------
-----------MEIESKPSDELSRFL----------------------------------
------------------------------------------------------------
---------------------------------------------------------DSG
IYELPNSNA---------------VFIDPVRILNRSYTR-------------FRVSPSSY
YSRFF-------------------------------------------------------
------------------------------------------------------------
-ESKHSAQEPN------------------------------------LSSNPKKR-----
------------------------------------------------------------
------------------------------------------------------------
----KRKPKKQT---------------------------------------------HSL
NEKEQAADKR-----HQEVRPLLLKAHESLLVSADF--PAIMSKI---------------
----------------------------------------------------------RS
DFCSST--------------------------ELSGG----DEEHSFVE-----------
-----LGRVWQA-------------------------------PLYDITL----------
----------DFKFSRLKSET------------------------------------DNG
-----------------------------------ENG----------------------
----------------------------------INERRVLPV-----------------
------------------------------------------------------------
------------------------------------------------------------
------------------------------------------------------------
-------------------FNNLVVNDTPEEVEAEF------------------------
---------------LNRR--YVLPSM---------------------------------
------------------------------SRFY-----MSDLGQIRNII--PAESDSGF
NLIVIDPPW----ENGS---ARQKSVYPTLPN------WYFLSLPIKQLTHRGGALVALW
VTNREKLRTVIEKELFPAWGVRYVSTIYWLKVKGDGSLISDLD----LFHHRPYECLLLG
YCQGKEMDSNCPSVFRSIKDEHIIISIPG-GYSRKPP------------IGELLLDHVPG
VKPARCIELFARE--MLG----GWVSWGNE--PLHFQDSRYFETVNT-------------
------------------------------------------------------------
------------------------------------------------------------
-----------------

#GmD06G012500
------------------------------------------------------------
-----------MEIESKPSDELSRFL----------------------------------
------------------------------------------------------------
---------------------------------------------------------DSG
IYELPNSNA---------------VFIDPVRILNRSYTR-------------FRVSPSSY
YSRFF-------------------------------------------------------
------------------------------------------------------------
-ESKHSAQEPN------------------------------------LPSNPKKR-----
------------------------------------------------------------
------------------------------------------------------------
----KRKPKKQP---------------------------------------------HSL
NEKEQAADKR-----HQEVRPLLLKAHESLLVSADF--PAIMSKI---------------
----------------------------------------------------------RS
DFSSST--------------------------ELSGG----DEEQSFVE-----------
-----LGRVWQA-------------------------------PLYDITL----------
----------DFKFSRLKSET------------------------------------DNG
-----------------------------------ENG----------------------
----------------------------------INERRVLPV-----------------
------------------------------------------------------------
------------------------------------------------------------
------------------------------------------------------------
-------------------FNNLVVNDTPEEVEAEF------------------------
---------------LNRR--YVLPSM---------------------------------
------------------------------SCFY-----MSDLGQIRNII--PAESDSGF
NLMVIDPPW----ENGS---ARQKSVYPTLPN------RYFLSLPIKQLTHRGGALVALW
VTNREKLRTFIEKELFPAWGVRYVSTIYWLKVKGDGSLISDLD----LFHHRPYECLLLG
YCQGKEMDSNCHSVFRSIKDEHTIISIPG-GYSRKPP------------IGELLLDHVPG
VKPARCIELFTRE--MLG----GWVSWGNE--PLHFQDSRYFETVNT-------------
------------------------------------------------------------
------------------------------------------------------------
-----------------

#GdA06G013300
-------------------------------------------------------MAPRH
IADLTQLRALKMEIESKPSDELSRFL----------------------------------
------------------------------------------------------------
---------------------------------------------------------DSG
IYELPNSNA---------------VFIDPVRILNRSYTR-------------FRVSPSSY
YSRFF-------------------------------------------------------
------------------------------------------------------------
-ESKHSAQEPN------------------------------------LSSNPKKR-----
------------------------------------------------------------
------------------------------------------------------------
----KRKPKKQT---------------------------------------------HSL
NEKEQAADKR-----HQEVRPLLLKAHESLLVSA--DFPAIMSKI---------------
----------------------------------------------------------RS
DFCSST--------------------------ELSGG----DEEHSFVE-----------
-----LGRVWQA-------------------------------PLYDITL----------
----------DFKFSRLKSET------------------------------------DNG
-----------------------------------ENG----------------------
----------------------------------INERRVLPV-----------------
------------------------------------------------------------
------------------------------------------------------------
------------------------------------------------------------
-------------------FNNLVVNDTPEEVEAEF------------------------
---------------LNRR--YVLPSM---------------------------------
------------------------------SRFY-----MSDLGQIRNII--PAESDSGF
NLIVIDPPW----ENGS---ARQKSVYPTLPN------RYFLSLPIKQLTHRGGALVALW
VTNREKLRTVIEKELFPAWGVRYVSTIYWLKVKGDGSLISDLD----LFHHRPYECLLLG
YCQGKEMDSNCPSVFRSIKDEHIIISIPG-GYSRKPP------------IGELLLDHVPG
VKPARCIELFARE--MLG----GWVSWGNE--PLHFQDSRYFETVNT-------------
------------------------------------------------------------
------------------------------------------------------------
-----------------

#GdA07G086700
------------------------------------------MDSPERSSRSHVRRDRED
SSDLKSDRAVGDEEECEAIDSKRKHKCSKSRK----------SSNVEEGEGVESGSSGRR
RSSGDRSE----------------------------------------------------
----SRKRSSASTRADTDEDDCDTPKSSRPKQIRRK-------QEESSLEKLSSWYQDGE
IESRQDGTEKSGGKGHAWADE---TDRKKVASKLSKSKEERSHDGE---LEKSLDRDSRY
SERRE-------------------------------------------------------
------------------------------------------------------------
-SSRDKGHSSSELSRNSRRRWDESDASRKAEENTYEKPDLISGKASDLKYDSARENSASA
RNEPSESKSIAADSNNEKGAKSSSREERRVDAEKSKSKGRSDA-LEEDNRSSPLTREDRS
GREKIEKHRQQRTPSGR------------------DVDSRERASSNVDDDGITWTRDKSS
REVGQTNRSRTPERSSRRYQDSDPTEMDFERSSERKTKEIERDDRSKSRGDNWSDRTRDR
EGSKENWKRRQLSNNEKESKDGDSAYDRV----REWDLPRHGRERNENERPHG---RPGN
------------RKDGNRGEAVKTSSNFGISNYNYDVIEIQTKPLDYLRAESGS---NFP
RRTESG--------------------------QQSDM-KSTPNEEEWAYLLENRGRRSDA
YGSGPLDEDSRD-------------------------------KYTEESNSTRDPNVPND
ELDYSGGKGRGQKLTASGRGFVGQN--SSAGSQPPYGNQDVGSFGRVPPQGMKGSRMGRG
-----------------------------------GRGRPS-GRDNQQMGLPMPMMGSPF
A---------------------------HLGMPPPGPMQQINPSMSPAPGPPISPGVFIP
PFSPPVVWPGPRAVDMNMLGVPPGLS---PGPRFP--PNMGGLPNPGMDFNQSGPGR-GP
SNVSLSNFNGAGPMARGTPPERTSG-----------------------------------
------------------------------------------------------------
GWIPPRTGGPPGKAPSRGEQNDYSQ---------NF------------------------
---------------VDTG----MRPQNFIR-E---------------LELTNVVEDYPK
LRELIQKKDEIV---------A----KSASPPMY-----M--KCDLREFELSPDFFGTKF
DVILIDPPW-------E---EYVHRAPGVADHIEYWTFEEIMNLKIEAIADTPSFIF-LW
VGDGVGLE--QGRQCLKKWGFRRCEDICWVKTNKTNATPGLRHDSHSIFQHSKEHC-LMG
IKGTVRRSTDGHIIHANIDTDVIIAEEPSYGSTQKPED-----------MYRIIEHFALG
---RRRLELFGEDHNIRS----GWLTVGKGLSSSNFNAEAYVRNFADKDGKVWQGGGGRN
PPPDAPHLVKTTSDIEALRPKSPVKNQQQMQQQQSTSISLTSNSANRRPAGNSPQNPTVL
GLNQEGSSSNPSTPAAWA----------SPMEAFRGREGMNMS--SDDRMFDIYGYGSQA
NGEYLDFESHRPMNLM-

#GdA12G271500
------------------------------------------------------------
-----MESNSGGEDTVATIKSIRTQLETRIQD----------QHATHLDLLASLQTLDPN
IVPTLDLS----------------------------------------------------
----LRFVSAFNRRSFSPTPPLPTPK--KISHPPQH-------PPTHSVPDP----KQLA
LVKPEGGDKFADESGNPLLMM---RAMVAECLLQRVPFKAIDSSTV---LRKLENDENIT
TAEKA-------------------------------------------------------
------------------------------------------------------------
-AMRELGGDSGAI----------------------------------LAVEMALR-----
------------------------------------------S-MAEDNGGLEIEEFVVG
GKSRVM------------------------------------------------------
--VLSIDRTRLV---------------------------------------------REL
PEEPQNHQKRERINNVNESENLKMNSNSN----NEWLAPRPMSEIWMGGGDPGMMYPPGG
------------PMAGPRGWG----------------MGMMGRPPMAPNSGLLP---SQR
QSTEED--------------------------DLKDL-EALLNKKSFKEMQKSK------
TGEEILNIINRP-------------------------------TARETAV----------
----------AAKFKSKGGSQVREY--CSALTK-------------------EDCRRQSG
------------------------------------------------------------
S---------------------------FLACKKVHFKRIIAP-----------------
------------------------------------------------------------
------------------------------------------------------------
------------------------------------------------------------
-------------------HTDISLG------DCSF------------------------
---------------LDTC--RHMKTCKYVHYE---------------LDQTQD-DLGPE
KPLKPPRAEYCS---------E----VELGEPQW-----I--NCDIRNFRM--DILG-QF
GVIMADPPW-------D---IHMELPYGTMAD------DEMRNLNVPAL-QTDGLIF-LW
V-TGRAME--LGRECLEQWGYKRCEEIIWVKTNQLQRIIRTGRTGH-WLNHSKEHC-LVG
IKGNPE-------INKNIDTDVIVAEVRE--TSRKPDE-----------MYPMLERISPR
---TRKLELFARMHNTHA----GWISLGNQLNGVRLVDEGLRARYKAA------------
-----------YPHVE-VQPLSPPKASAMELDSTSARSPFATESRSQFADPAAPD-----
--------------AGHA----------PEERAMAVDTDMTT------------------
-----------------

#GdD06G012500
------------------------------------------------------------
-----------MEIESKPSDELSRFL----------------------------------
------------------------------------------------------------
---------------------------------------------------------DSG
IYELPNSNA---------------VFIDPVRILNRSYTR-------------FRVSPSSY
YSRFF-------------------------------------------------------
------------------------------------------------------------
-ESKHSAQEPN------------------------------------LPSNSKKR-----
------------------------------------------------------------
------------------------------------------------------------
----KRKPKKQP---------------------------------------------HSL
NEKEQAADKR-----HQEVRPLLLKAHESLLVSA--DFPAIMSKI---------------
----------------------------------------------------------RS
DFCSST--------------------------ELSGG----DEEHSFVE-----------
-----LGRVWQA-------------------------------PLYDITL----------
----------DFKFSRLKSET------------------------------------DNG
-----------------------------------ENG----------------------
----------------------------------INERRVLPV-----------------
------------------------------------------------------------
------------------------------------------------------------
------------------------------------------------------------
-------------------FNNLVVNDTPEEVEAEF------------------------
---------------LNRR--YVLPSM---------------------------------
------------------------------SCFY-----MSDLGQIRNII--PAESDSGF
NLMVIDPPW----ENGS---ARQKSVYPTLPN------RYFLSLPIKQLTHRGGALVALW
VTNREKLRSFIEKELFPAWGVRYVSTIYWLKVKGDGSLISDLD----LFHHRPYECLLLG
YCQGKEMDSNCHSVFRSIKDEHIIISIPG-GYSRKPP------------IGELLLDHVPG
VKPARCIELFARE--MLG----GWVSWGNE--PLHFQDSRYFETVNT-------------
------------------------------------------------------------
------------------------------------------------------------
-----------------

#GdD07G087200
------------------------------------------MDSPERSSRSHVRRDRED
SSDLKSDRAVGDEEECEAIDSRRKHKCSKSRK----------SSNVEEGEGVESGSSGRR
RSSGDRSE----------------------------------------------------
----SRKRSSASTRADTDEDDCDTPKSSRPKQIRRK-------QEESSLEKLSSWYQDGE
IESRQDGTEKSGGKGHAWADE---TDRKKVASKLSKSKEERSHDGE---LEKSLDRDSRY
SERRE-------------------------------------------------------
------------------------------------------------------------
-SSRDKGHSSSELSRNSRRRWDESDACRKAEENTYEKPDLISGKASDLKYDSSRENSASA
RNEPSESKSIAADSNNEKGAKSSSREERRVDAEKSKSKGRSDA-LEEDNRSSPLTREDRS
GREKIEKHRQQRTPSGR------------------DVDSRERA-SNVDDDGITWTRDKSS
REVGQTNRSRTPERSSRRYQDSDPTEMDFERSSERKTKEIERDDRSKSRGDNWSDRTRDR
EGSKENWKRRQLSNNEKESKDGDSAYDRG----REWDLPRHGRERNENERPHG---RPGN
------------RKDGNRGEAVKTSSNFGISNYNYDVIEIQTKPLDYGRAESGS---NFP
RRSESG--------------------------QQSDM-KSTPNEEEWAYMQENRGRRSDA
YGSGPLDEDSRD-------------------------------KYTEESNSTRDPNVPND
ELDYSGGKGRGQKLTASGRGFVGQN--SSAGSQPPYGNQDVGSFGRVPPQGMKGSRMGRG
-----------------------------------GRGRPS-GRDNQQMGLPMPMMGSPF
A---------------------------HLGMPPPGPMQQINPSMSPAPGPPISPGVFVP
PFSPPVVWPGPRAVDMNMLGVPPGLSPVPPGPRFP--PNMGGLPNPGMDFNQSGPGR-GP
SNVSLSNFNGAGPMARGTPPERTSG-----------------------------------
------------------------------------------------------------
GWIPPRTGGPPGKAPSRGEQNDYSQ---------NF------------------------
---------------VDTG----MRPQNFIR-E---------------LELTNVVEDYPK
LRELIQKKDEIV---------A----KSASPPMY-----M--KSDLREFELSPDFFGTKF
DVILVDPPW-------E---EYVHRAPGVADHIEYWTFEEIMNLKIEAIADTPSFIF-LW
VGDGVGLE--QGRQCLKKWGFRRCEDICWVKTNKTNATPGLRHDSHSIFQHSKEHC-LMG
IKGTVRRSTDGHIIHANIDTDVIIAEEPSYGSTQKPED-----------MYRIIEHFALG
---CRRLELFGEDHNIRS----GWLTVGKGLSSSNFNAEAYVRNFADKDGKVWQGGGGRN
PPPDAPHLVKTTPDIEALRPKSPVKNQQQMQQQQSTSISLTSNSANRRPAGNSPQNPTVL
GLNQEGSSSNPSTPAAWA----------SPMEAFRGREGMNMS--SDDRMFDIYGYGSQA
NGEYLDFESHRPMNLM-

#GdD12G280500
------------------------------------------------------------
-----MESNSGGEDTVATIKSIRTQLETRIQD----------QHATHLDLLASLQTLDPN
IVPSLDFS----------------------------------------------------
----LRFVSAFNRRPFSPTPPLPTPK--KISHPPQH-------PPNHSVPDP----KQLA
LVKPEGGDKFADESGNPLSVM---RAMVAECLLQRVPFKAIDSSTV---LRKLENDENIT
TAEKA-------------------------------------------------------
------------------------------------------------------------
-AMRELGGDSGAI----------------------------------VAVEMALR-----
------------------------------------------S-MAEDNGGLEIEEFVVG
GKSRVM------------------------------------------------------
--VLSIDRTWLT---------------------------------------------REL
PEEPQNHQKRERINNVNESENLKMNSNSN----NEWLAPRPMSEIWMGGGDPGMMYPPGG
------------PMAGPRGRG----------------IGMMGRPPMAPNSGLLP---SQR
QSTEED--------------------------DLKDL-EALLNKKSFKEMQKSK------
TGEEILNIINRP-------------------------------TARETAV----------
----------AAKFKSKGGSQVREY--CSALTK-------------------EDCRRQSG
------------------------------------------------------------
S---------------------------FLACKKVHFKRIIAP-----------------
------------------------------------------------------------
------------------------------------------------------------
------------------------------------------------------------
-------------------HTDISLG------DCSF------------------------
---------------LDTC--RHMKTCKYVHYE---------------LDQTQD-DLGPE
KPLKPPRAEYCS---------E----VELGEPQW-----I--NCDIRNFRM--DILG-QF
GVIMADPPW-------D---IHMELPYGTMAD------DEMRNLNVPAL-QTDGLIF-LW
V-TGRAME--LGRECLEQWGYKRCEEIIWVKTNQLQRIIRTGRTGH-WLNHSKEHC-LVG
IKGNPE-------INKNIDTDVIVAEVRE--TSRKPDE-----------MYPMLERISPR
---TRKLELFARMHNTHA----GWISLGNQLNGVRLVDEGLRARYKAA------------
-----------YPHVE-VQPLSPPKASAMEIDSTSARSPFATESRSQFADPAAPD-----
--------------AGHA----------PEERAMAVDTDMTT------------------
-----------------

#AT4G09980.1_MTB
------------------------------------------------------------
---------MKKKQEESSLEKLSTWYQDGEQD----------GGDRSEKRRMSLKAS---
-----DFE----------------------------------------------------
----SSSRSGGSKSKEDNKSVVDVEHQDRDSKRERD-------GRERTHGSSSDSSKRKR
WDEAGGLVNDGDHKSSKLSDSRHDSGGERVSVSNEHGESRRD----------LKSDRSLK
TSSRD-------------------------------------------------------
------------------------------------------------------------
-EKSKSRG----------------------------------------------------
--------------------------------------------VKDDDRGSPLKKTSGK
DGSEVV------------------------------------------------------
REVGRSNRSKTP------------------DADYEKEKYSRKDERSRGRDDGWSDRDRDQ
EGLKDNWKRRHSSSGDKDQKDGDLLYDRG----REREFPRQGRERSEGERSHG---RLGG
------------RKDGNRGEAVKALSSGGVSNENYDVIEIQTKPHDYVRGESGP---NFA
RMTESG--------------------------QQPPK-KPSNNEEEWAHNQEGR-QRSET
FGFGSYGEDSRD-------------------------------EAGEASS----------
--DYSGAKARNQRGSTPGRTNFVQT--PNRGYQ--------------TPQGTRGNRPLRG
-----------------------------------GKGRPAGGRENQQGAIPMPIMGSPF
A---------------------------NLGMPPPSPIHSLTPGMSPIPGTSVTP-VFMP
PFAPTLIWPGARGVDGNMLPVPPVLSPLPPGPSGPRFPSIGTPPNPNMFFTPPGSDRGGP
PNFPGSNISGQ--MGRGMPSDKTSG-----------------------------------
------------------------------------------------------------
GWVPPRGGGPPGKAPSRGEQNDYSQ---------NF------------------------
---------------VDTG----MRPQNFIR-E---------------LELTNV-EDYPK
LRELIQKKDEIV---------S----NSASAPMY-----L--KGDLHEVELSPELFGTKF
DVILVDPPW-------E---EYVHRAPGVSDSMEYWTFEDIINLKIEAIADTPSFLF-LW
VGDGVGLE--QGRQCLKKWGFRRCEDICWVKTNKSNAAPTLRHDSRTVFQRSKEHC-LMG
IKGTVRRSTDGHIIHANIDTDVIIAEEPPYGSTQKPED-----------MYRIIEHFALG
---RRRLELFGEDHNIRA----GWLTVGKGLSSSNFEPQAYVRNFADKEGKVWLGGGGRN
PPPDAPHLVVTTPDIESLRPKSPMKNQQQQSYPSSLASANSSNRRTTGNSPQANPNVVVL
HQEASGSNFSVPTTPHWVPPTAPAAAGPPPMDSFRVPEGGNNTRPPDDKSFDMYGFN---
-----------------

#AT4G10760.1_MTA
------------------------------------------------------------
------METESDDATITVVKDMRVRLENRIRT----------QHDAHLDLLSSLQSIVPD
IVPSLDLS----------------------------------------------------
----LKLISSFTNRPFVATPPLPEPKVEKKHHPIVK-------LGTQLQQLHGHDSKSML
VDSNQRDAEADGSSGSPMALV---RAMVAECLLQRVPFSPTDSSTV---LRKLENDQNAR
PAEKA-------------------------------------------------------
------------------------------------------------------------
-ALRDLGGECGPI----------------------------------LAVETALKS----
--------------------------------------------MAEENGSVELEEFEVS
GKPRIM------------------------------------------------------
--VLAIDRTRLL---------------------------------------------KEL
PESFQGNNESNRVVETPNSIENATVSGGGFGVSGSGNFPRP--EMW--GGDPNMGFRP--
------------MMNAPRGMQMMGMHHP---------MGIMGRPPPFPLPLPLPVPSNQK
LRSEEE--------------------------DLKDV-EALLSKKSFKEKQQSR------
TGEELLDLIHRP-------------------------------TAKEAAT----------
----------AAKFKSKGGSQVKYY--CRYLTK-------------------EDCRLQSG
------------------------------------------------------------
S---------------------------HIACNKRHFRRLIAS-----------------
------------------------------------------------------------
------------------------------------------------------------
------------------------------------------------------------
-------------------HTDVSLG------DCSF------------------------
---------------LDTC--RHMKTCKYVHYE---------------LDMADAMMAGPD
KALKPLRADYCS---------E----AELGEAQW-----I--NCDIRSFRM--DILG-TF
GVVMADPPW-------D---IHMELPYGTMAD------DEMRTLNVPSL-QTDGLIF-LW
V-TGRAME--LGRECLELWGYKRVEEIIWVKTNQLQRIIRTGRTGH-WLNHSKEHC-LVG
IKGNPE-------VNRNIDTDVIVAEVRE--TSRKPDE-----------MYAMLERIMPR
---ARKLELFARMHNAHA----GWLSLGNQLNGVRLINEGLRARFKAS------------
-----------YPEID-VQPPSPPRASAMETDNEPMAIDSITA-----------------
------------------------------------------------------------
-----------------

#AT1G19340.1
------------------------------------------------------------
---------------MAKTDKLAQFL----------------------------------
------------------------------------------------------------
---------------------------------------------------------DSG
IYESDEFNW---------------FFLDTVRITNRSYTR-------------FKVSPSAY
YSRFF-------------------------------------------------------
------------------------------------------------------------
-NSKQLNQHSSE------------------------------------------------
------------------------------------------------------------
------------------------------------------------------------
--SNPKKRKRKQ---------------------------------------------KNS
SFHLPSVGEQASNLRHQEARLFLSKAHESFL--KEI------------------------
--------------------------------------------------ELLSLTKGLS
DDNDDD--------------------------DSSLLNKCCDDEVSFIE-----------
-----LGGVWQA-------------------------------PFYEITL----------
----------SFNLHCDNEG--------------------------------ESCN----
------------------------------------------------------------
------------------------------------EQRVFQV-----------------
------------------------------------------------------------
------------------------------------------------------------
------------------------------------------------------------
-------------------FNNLVVNEIGEEVEAEF------------------------
---------------SNRR--YIMPRN---------------------------------
------------------------------SCFY-----MSDLHHIRNLV--PAKSEEGY
NLIVIDPPW-------ENASAHQKSKYPTLPN------QYFLSLPIKQLAHAEGALVALW
VTNREKLLSFVEKELFPAWGIKYVATMYWLKVKPDGTLICDLD----LVHHKPYEYLLLG
YHFTELAGSEKRSDFKLLDKNQIIMSIPG-DFSRKPP------------IGDILLKHTPG
SQPARCLELFARE--MAA----GWTSWGNE--PLHFQDSRYFLKV---------------
------------------------------------------------------------
------------------------------------------------------------
-----------------

#Gothu.00035901-RA
------------------------------------------------------------
------------------------------------------------------------
------------------------------------------------------------
------------------------------------------------------------
------------------------------------------------------------
------------------------------------------------------------
------------------------------------------------------------
------------------------------------------------------------
------------------------------------------------------------
------------------------------------------------------------
------------------------------------------------------------
------------------------------------------------------------
------------------------------------------------------------
------------------------------------------------------------
------------------------------------------------------------
------------------------------------------------------------
------------------------------------------------------------
------------------------------------------------------------
------------------------------------------------------------
------------------------------------------------------------
------------------------------------------------------------
------------------------------------------------------------
------------------------------------------------------------
------------------------------------------------------------
-----------------------------------------------AIADTPSFIF-LW
VGDGVGLE--QGRQCLKKWGFRRCEDICWVKTNKTNATPGLRHDSHSIFQHSKEHC-LMG
IKGTVRRSTDGHIIHANIDTDVIIAEEPSYGSTQKPED-----------MYRIIEHFALG
---RRRLELFGEDHNIRS----GWLTVGKGLSSSNFNAEAYVRNFADKDGKVWQGGGGRN
PPPDAPHLVKTTPDIEALRPKSPVKNQQQMQQQQSTSISLTSNSANRRPAGNSPQNPTVL
GLNQEGSSSNPSTPAAWA----------SPMEAFRGREGMNMS--SDDRMFDIYGYGSQA
NGEYLDFESHRPMNLM-

#Gothu.00034516-RA
------------------------------------------------------------
------------------------------------------------------------
------------------------------------------------------------
------------------------------------------------------------
------------------------------------------------------------
------------------------------------------------------------
------------------------------------------------------------
--MRELGGDSGAI----------------------------------VAVEMALR-----
------------------------------------------S-MAEDNGGLEIEEFVVG
GKSRVM------------------------------------------------------
--VLSIDRTWLV---------------------------------------------REL
PEEPQNHQKRERINNVNESENLKMNSNSN----NEWLAPRPMSEIWMGGGDPGMMYPPGG
------------PMAGPRGRG----------------MGMMGRPPMAPNSGLLP---SQR
QSTEED--------------------------DLKDL-EALLNKKSFKEMQKSK------
TGEEILNIINRP-------------------------------TARETAV----------
----------AAKFKSKGGSQVREY--CSALTK-------------------EDCRRQSG
------------------------------------------------------------
S---------------------------FLACKKVHFKRIIAP-----------------
------------------------------------------------------------
------------------------------------------------------------
------------------------------------------------------------
-------------------HTDISLG------DCSF------------------------
---------------LDTC--RHMKTCKYVHYE---------------LDQTQD-DLGPE
KPLKPPRAEYCS---------E----VELGEPQW-----I--NCDIRNFRM--DILG-QF
GVIMADPPW-------D---IHMELPYGTMAD------DEMRNLNVPAL-QTDGLIF-LW
V-TGRAME--LGRECLEQWGYKRCEEIIWVKTNQLQRIIRTGRTGH-WLNHSKEHC-LVG
IKGNPE-------INKNIDTDVIVAEVRE--TSRKPDEFKNLTGNLTMQMYPMLERISPR
---TRKLELFARMHNTHA----GWISLGNQLNGVRLVDEGLRARYKAA------------
-----------YPHVE-VQPLSPPKASAMEIDSTSARSPFATESRSQFADPAAPD-----
--------------AGHA----------PEERAMAVDTDMTT------------------
-----------------

#Gothu.00024549-RA
------------------------------------------------------------
-----------MEIESKPSDELSRFL----------------------------------
------------------------------------------------------------
---------------------------------------------------------DSG
IYELPNSNA---------------VFIDPVRILNRSYTR-------------FRVSPSSY
YSRFF-------------------------------------------------------
------------------------------------------------------------
-ESKHSAQEPN------------------------------------LPSNSKKR-----
------------------------------------------------------------
------------------------------------------------------------
----KRKPKKQP---------------------------------------------HSL
NEKEQAADKR-----HQEVRPLLLKAHESLLVSA--DFPAIMSKI---------------
----------------------------------------------------------RS
DFCSST--------------------------ELSGG----DEEHSFVE-----------
-----LGRVWQA-------------------------------PLYDITL----------
----------DFKFSRLKSET------------------------------------DNG
-----------------------------------ENG----------------------
----------------------------------INERRVLPV-----------------
------------------------------------------------------------
------------------------------------------------------------
------------------------------------------------------------
-------------------FNNLVVNDTPEEVEAEF------------------------
---------------LNRR--YVLPSM---------------------------------
------------------------------SCFY-----MSDLGQIRNII--PAESDSGF
NLMVIDPPW----ENGS---ARQKSVYPTLPN------RYFLSLPIKQLTHRGGALVALW
VTNREKLRSFIEKELFPAWGVRYVSTIYWLKVKGDGSLISDLD----LFHHRPYECLLLG
YCQGKEMDSNCHSVFRSIKDEHIIISIPG-GYSRKPP------------IGELLLDHVPG
VKPARCIELFARE--MLG----GWVSWGNE--PLHFQDSRYFETVNT-------------
------------------------------------------------------------
------------------------------------------------------------
-----------------

#Gorai.010G011900.1
------------------------------------------------------------
------------------------------------------------------------
------------------------------------------------------------
------------------------------------------------------------
------------------------------------------------------------
------------------------------------------------------------
------------------------------------------------------------
------------------------------------------------------------
------------------------------------------------------------
------------------------------------------------------------
------------------------------------------------------------
------------------------------------------------------------
------------------------------------------------------------
------------------------------------------------------------
------------------------------------------------------------
------------------------------------------------------------
------------------------------------------------------------
------------------------------------------------------------
------------------------------------------------------------
------------------------------------------------------------
------------------------------------------------------------
------------------------------------------------------------
------------------------------------------------------------
-----------------------------MSCFY-----MSDLGQIRNII--PAESDSGF
NLMVIDPPW-------ENGSARQKSVYPTLPN------RYFLSLPIKQLTHRGGALVALW
VTNREKLRSFIEKELFPAWGVRYVSTIYWLKVKGDGSLISDLD----LFHHRPYECLLLG
YCQGKEMDSNCHSVFRSIKDEHIIISIPG-GYSRKPP------------IGELLLDHVPG
VKPARCIELFARE--MLG----GWVSWGNE--PLHFQDSRYFETVNT?------------
------------------------------------------------------------
------------------------------------------------------------
-----------------

#Gorai.008G257500.1
------------------------------------------------------------
-----MESNSGGEDTVATIKSIRTQLETRIQD----------QHATHLDLLASLQTLDPN
IVPTLDLS----------------------------------------------------
----LRFVSAFNRRPFSPTPPLPTPK--KISHPPQH-------PPNHSVPDP----KQLA
LVKPEGGDKFADESGNPLSVM---RAMVAECLLQRVPFKAIDSSTV---LRKLENDENIT
TAEKA-------------------------------------------------------
------------------------------------------------------------
-AMRELGGDSGAI----------------------------------VAVEMALR-----
------------------------------------------S-MAEDNGGLEIEEFVVG
GKSRVM------------------------------------------------------
--VLSIDRTWLV---------------------------------------------REL
PEEPQNHQKRERINNVNESENLKMNSNSN----NEWLAPRQMSEIWMGGGDPGMMYPPGG
------------PMAGPRGRG----------------MGMMGRPPMAPNSGLLP---SQR
QSTEED--------------------------DLKDL-EALLNKKSFKEMQKSK------
TGEEILNIINRP-------------------------------TARETAV----------
----------AAKFKSKGGSQVREY--CSALTK-------------------EDCRRQSG
------------------------------------------------------------
S---------------------------FLACKKVHFKRIIAP-----------------
------------------------------------------------------------
------------------------------------------------------------
------------------------------------------------------------
-------------------HTDISLG------DCSF------------------------
---------------LDTC--RHMKTCKYVHYE---------------LDQTQD-DLGPE
KPLKPPRAEYCS---------E----VELGEPQW-----I--NCDIRNFRM--DILG-QF
GVIMADPPW-------D---IHMELPYGTMAD------DEMRNLNVPAL-QTDGLIF-LW
V-TGRAME--LGRECLEQWGYKRCEEIIWVKTNQLQRIIRTGRTGH-WLNHSKEHC-LVG
IKGNPE-------INKNIDTDVIVAEVRE--TSRKPDE-----------MYPMLERISPR
---TRKLELFARMHNTHA----GWISLGNQLNGVRLVDEGLRARYKAA------------
-----------YPHVE-VQPLSPPKASAMEIDSTSARSPFATESRSQFADPAAPD-----
--------------AGHA----------PEERAMAVDTDMTT?-----------------
-----------------

#Gorai.001G083900.1
------------------------------------------MDSPERSSRSHVRRDRED
SSDLKSDRAVGDEEECEAIDSKRKHKCSKSRK----------SSNVEEGEGVESGSSGRR
RSSGDRSE----------------------------------------------------
----SRKRSSASTRADTDEDDCDTTKSSRPKQIRRK-------QEESSLEKLSSWYQDGE
IESRQDGTEKSGGKGHAWADE---TDRKKVASKLSKSKEERSHDGE---LEKSLDRDSRY
SERRE-------------------------------------------------------
------------------------------------------------------------
-SSRDKGHSSSELSRNSRRRWDESDASRKAEENTYEKPDLISGKASDLKYDSARENSASA
RNEPSESKSIAADSNNEKGAKSSSREERRVDAEKSKSKGRSDA-LEEDNRSSPLTREDRS
GREKIEKHRQQRNPSGR------------------DVDSRERA-SNVDDDGITWTRDKSS
REVGQTNRSRTPERSSRRYQDSDPTEMDFERSSERKTKEIERDDRSKSRGDNWSDRTRDR
EGSKENWKRRQLSNNEKESKDGDSAYDRG----REWDLPRHGRERNENERPHG---RPGN
------------RKDGNRGEAVKTSSNFGISNYNYDVIEIQTKPLDYGRAESGS---NFP
RRSESG--------------------------QQSDM-KSTPNEEEWAYMQENRGRRSDA
YGSGPLDEDSRD-------------------------------KYTEESNSTRDPNVPND
ELDYSGGKGRGQKLTASGRGFVGQN--SSAGSQPPYGNQDVGSFGRVPPQGMKGSRMGRG
-----------------------------------GRGRPS-GRDNQQMGLPMPMMGSPF
A---------------------------HLGMPPPGPMQQINPSMSPAPGPPISPGVFIP
PFSPPVVWPGPRAVDMNMLGVPPGLSPVPPGPRFP--PNMGGLPNPGMDFNQSGPGR-GP
SNVSLSNFNGAGPMTRGTPPERTSG-----------------------------------
------------------------------------------------------------
GWIPPRTGGPPGKAPSRGEQNDYSQ---------NF------------------------
---------------VDTG----MRPQNFIR-E---------------LELTNVVEDYPK
LRELIQKKDEIV---------A----KSASPPMY-----M--KSDLREFELSPDFFGTKF
DVILVDPPW-------E---EYVHRAPGVADHIEYWTFEEIMNLKIEAIADTPSFIF-LW
VGDGVGLE--QGRQCLKKWGFRRCEDICWVKTNKTNATPGLRHDSHSIFQHSKEHC-LMG
IKGTVRRSTDGHIIHANIDTDVIIAEEPSYGSTQKPED-----------MYRIIEHFALG
---RRRLELFGEDHNIRS----GWLTVGKGLSSSNFNAEAYVRSFADKDGKVWQGGGGRN
PPPDAPHLVKTTPDIEALRPKSPVKNQQQMQQQQSTSISLTSNSANRRPAGNSPQNPTVL
GLNQEGSSSNPSTPAAWA----------SPMEAFRGREGMNMS--SDDRMFDIYGYGSQA
NGEYLDFESHRPMNLM?

#Gossypium_turneri_TURN.06g175650
------------------------------------------------------------
-----------MEIESKPSDELSRFL----------------------------------
------------------------------------------------------------
---------------------------------------------------------DSG
IYELPNSNA---------------VFIDPVRILNRSYTR-------------FRVSPSSY
YSRFF-------------------------------------------------------
------------------------------------------------------------
-ESKHSAQEPN------------------------------------LPSNPKKR-----
------------------------------------------------------------
------------------------------------------------------------
----KRKPKKQP---------------------------------------------HSL
NEKEQAADKR-----HQEVRPLLLKAHESLLVSADF--PAIMSKI---------------
----------------------------------------------------------RS
DFCSST--------------------------ELSGG----DEEHSFVE-----------
-----LGRVWQA-------------------------------PLYDITL----------
----------DFKFSRLKSEA------------------------------------DNG
-----------------------------------ENG----------------------
----------------------------------INERRVLPV-----------------
------------------------------------------------------------
------------------------------------------------------------
------------------------------------------------------------
-------------------FNNLVVNDTPEEVEAEF------------------------
---------------LNRC--YVLPSM---------------------------------
------------------------------SCFY-----MSDLGQIRNII--PAESDSGF
NLMVIDPPW----ENGS---ARQKSVYPTLPN------RYFLSLPIKQLTHRGGALVALW
VTNREKLRSFIEKELFPAWGVRYVSTIYWLKVKGDGSLISDLD----LFHHRPYECLLLG
YCQGKEMDSNCQSVFRSIKDEHIIISIPG-GYSRKPP------------IGELLLDHVPG
VKPARCIELFARE--MVG----R----GGFLGEMNLFTFRTRDILRQ-------------
------------------------------------------------------------
------------------------------------------------------------
-----------------

#Gossypium_turneri_TURN.07g196460
------------------------------------------MDSPERSSRSHVRRDRED
SSDLKSDRAVGDEEECEAIDSKRKHKCSKSRK----------SGNVEEGEGVESGSSGRR
RSSGDRSE----------------------------------------------------
----SRKRSSASTRADTDEDDCDTPKSSRPKQIRRK-------QEESSLEKLSSWYQDGE
IESRQDGTEKSGGKGHAWADE---TDRKKVTSKLSKSKEERSHDGE---LEKSLDRDSRY
SERRE-------------------------------------------------------
------------------------------------------------------------
-SSRDKGHSSSELSRNSRRRWDESDASRKAEENTYEKPDLISGKASDLKYDSARENSASA
RNEPSESKSIAADSNNEKGAKSSSREERRVDAEKSKNKGRSDA-LEEDNRSSPLTREDRS
GREKIEKHRQQRTPSGR------------------DVDSRERA-SNVDDDGMTWTRDKSS
REVGQTNRSRTPERSSRRYQDSDPTEMDFERSSERKTKEIERDDRSKSRGDNWSDRTRDR
EGSKENWKRRQLSNNEKESKDGDSAYDRG----REWDLPRHGRERNENERPHG---RPGN
------------RKDGNRGEAVKTSSNFGISNYNYDVIEIQTKPLDYGRAESGS---NFP
RRTESG--------------------------QQSDM-KSTPNEEEWAYMQENRGRRSDA
YGSGPLDEDSRD-------------------------------KYTEESNSTRDPNVPND
ELDYSGGKGRGQKLTASGRGFVGQN--SSAGSQPPYGNQDVGSFGRVPPQGMKGSRMGRG
-----------------------------------GRGRPS-GRDNQQMGLPMPMMGSPF
A---------------------------HLGMPPPGPMQQINPSMSPAPGPPISPGVFIP
PFSPPVVWPGPRAVDMNMLGVPPGLSPVPPGPRFP--PNMGGLPNPGMDFNQSGPGR-GP
SNVSLSNFNGAGPMARGTLPERTSG-----------------------------------
------------------------------------------------------------
GWIPPRTGGPPGKAPSRGEQNDYSQ---------NF------------------------
---------------VDTG----MRPQNFIR-E---------------LELTNVVEDYPK
LRELIQKKDEIV---------A----KSASPPMY-----M--KSDLREFELSPDFFGTKF
DVILVDPPW-------E---EYVHRAPGVADHIEYWTFEEIMNLKIEAIADTPSFIF-LW
VGDGVGLE--QGRQCLKKWGFRRCEDICWVKTNKTNATPGLRHDSHSIFQHSKEHC-LMG
IKGTVRRSTDGHIIHANIDTDVIIAEEPSYGSTQKPED-----------MYRIIEHFALG
---RRRLELFGEDHNIRS----GWLTVGKGLSSSNFNAEAYVRNFADKDGKVWQGGGGRN
PPPDAPHLVKTTPDIEALRPKSPVKNQQQMQQQQSTSISLTSNSANRRPAGNSPQNPTVL
GLNQEGSSSNPSTPAAWG----------SPMEAFRGREGMNMS--SDDRMFDIYGYGSQA
NGEYPDFESHRPMNLM-

#Gossypium_turneri_TURN.02g361810
------------------------------------------------------------
------------------------------------------------------------
-----DLS----------------------------------------------------
----LRFVSAFNRRPFSPTPPLPTPK--KISHPPQH-------PPTHSVPDP----KQLA
LVKPEGGDKFADESGNPLSVM---RAMVAECLLQRVPFKAIDSSTV---LRKLENDENIT
AAEKA-------------------------------------------------------
------------------------------------------------------------
-AMRELGGDSGAI----------------------------------VAVEMALR-----
------------------------------------------S-MAEDNGGLEIEEFVVG
GKSRVM------------------------------------------------------
--VLSIDRTWLV---------------------------------------------REL
PEEPQNHQKRERINNVNESENMKMNSNSN----NEWLAPRPMSEIWMGGGDPGMMYPPGG
------------PMAGPRGRG----------------IGMMGRPPMAPNSGLLP---SQR
QSTEED--------------------------DLKDL-EALLNKKSFKEMQKSK------
TGEEILNIINRP-------------------------------TARETAV----------
----------AAKFKSKGGSQVREY--CSALTK-------------------EDCRRQSG
------------------------------------------------------------
S---------------------------FLACKKVHFKRIIAP-----------------
------------------------------------------------------------
------------------------------------------------------------
------------------------------------------------------------
-------------------HTDISLG------DCSF------------------------
---------------LDTC--RHMKTCKYVHYE---------------LDQTQD-DLGPE
KPLKPPRAEYCS---------E----VELGEPQW-----I--NCDIRNFRM--DILG-QF
GVIMADPPW-------D---IHMELPYGTMAD------DEMRNLNVPAL-QTDGLIF-LW
V-TGRAME--LGRECLEQWGYKRCEEIIWVKTNQLQRIIRTGRTGH-WLNHSKEHC-LVG
IKGNPE-------INKNIDTDVIVAEVRE--TSRKPDE-----------MYPMLERISPR
---TRKLELFARMHNTHA----GWISLGNQLNGVRLVDEGLRARYKAA------------
-----------YPHVE-VQPLSPPKASAMEIDSTSARSPFATESRSQFADPAAPD-----
--------------AGHA----------PEERAMAVDTDMTT------------------
-----------------

#Golon.007G088200-1
------------------------------------------MDSPERSSRSYVRRDRED
SSDLKSDRAVGDEEECEAIDSKRKHKCSKSRK----------SSNVEEGEGVESGSSGRR
RSSGDRSE----------------------------------------------------
----SRKRSSASTRADTDEDDCDTPKSSRPKQIRRK-------QEESSLEKLSSWYQDGE
IESRQDGTEKSGGKGHAWADE---TDKKKVASKLSKSKEERSHDGE---LEKSLDRDSRY
SERRE-------------------------------------------------------
------------------------------------------------------------
-SSRDKGHSSSELSRNSRRRWDESDASRKAEENTYEKPDLISGKASDLKYDSARENSASA
RNEPSESKSIAADSNNEKGAKSSSREERRVDAEKSKSKGRSDA-LEEDNRSSPLTREDRS
GREKIEKHRQQRTPSGR------------------DVDSRERASSNVDDDGITWTRDKSS
REVGQTNRSRTPERSSRRYQDSDPTEMDFERSSERKTKEIERDDRSKSRGDNWSDRTRDR
EGSKENWKRRQLSNNEKESKDGDSAYDRG----REWDLPRHGRERNENERPHG---RPGN
------------RKDGNRGEAVKTSSNFGISNYNYDVIEIQTKPLDYGRAESGS---NFP
RRTESG--------------------------QQSDM-KSTPNEEEWAYLQENRGRRSDA
YGSGPLDEDSRD-------------------------------KYTEESNSTRDPNVPND
ELDYSGGKGRGQKLTAPGRGFVGQN--SSAGSQPPYGNQDVGSFGRVPPQGMKGSRMGRG
-----------------------------------GRGRPS-GRDNQQMGLPMPMMGSPF
A---------------------------HLGMPPPGPMQQINPSMSPAPGPPISPGVFIP
PFSPPVVWPGPRAVDMNMLGVPPGLSPVPPGPRFP--PNMGGLPNPGMDFNQSGPGR-GP
SNVSLSNFNGAGPMARGTLPERTSG-----------------------------------
------------------------------------------------------------
GWIPPRTGGPPGKAPSRGEQNDYSQ---------NF------------------------
---------------VDTG----MRPQNFIR-E---------------LELTNVVEDYPK
LRELIQKKDEIV---------A----KSASPPMY-----M--KCDLREFELSPDFFGTKF
DVILIDPPW-------E---EYVHRAPGVADHIEYWTFEEIMNLKIEAIADTPSFIF-LW
VGDGVGLE--QGRQCLKKWGFRRCEDICWVKTNKTNATPGLRHDSHSIFQHSKEHC-LMG
IKGTVRRSTDGHIIHANIDTDVIIAEEPSYGSTQKPED-----------MYRIIEHFALG
---RRRLELFGEDHNIRS----GWLTVGKGLSSSNFNAEAYVRNFAEKDGKVWQGGGGRN
PPPDAPHLVKTTPDIEALRPKSPVKNQQQMQQQQSTSISLTSNSANRRPAGNSPQNPTVL
GLNQEGSSSNPSTPAAWA----------SPMEAFRGREGMNMS--SDDRMFDIYGYGSQA
NGEYLDFESHRPMNLM-

#Golon.006G006700-1
------------------------------------------------------------
-----------MEIESKQSDELSRFL----------------------------------
------------------------------------------------------------
---------------------------------------------------------DSG
IYELPNSNA---------------VFIDPVRILNRSYTR-------------FRVSPSSY
YSRFF-------------------------------------------------------
------------------------------------------------------------
-ESKHSAQEPN------------------------------------FSSNPKKR-----
------------------------------------------------------------
------------------------------------------------------------
----KRKPKKQT---------------------------------------------HSL
NEKEQAADKR-----HQEVRPLLLKAHESLLVSANF--RAIMSKI---------------
----------------------------------------------------------RS
DFCSST--------------------------ELSGS----DEEHSFVG-----------
-----LGRVWQA-------------------------------PLYDITL----------
----------DFKFSRLKSET------------------------------------DNG
-----------------------------------ENG----------------------
----------------------------------INERRVLPV-----------------
------------------------------------------------------------
------------------------------------------------------------
------------------------------------------------------------
-------------------FNNLVVNDTPEEVEAEF------------------------
---------------LNRR--YVLPSM---------------------------------
------------------------------SRFY-----MSDLGQIRNII--PAESDSGF
NLMVIDPPW----ENGS---ARQKSVYPTLPN------RYFLSLPIKQLTHRVGALVALW
VTNREKLRTFIEKELFPAWGVRYVSTIYWLKVKGDGSLISDLD----LFHHRPYECLLLG
YCQGKEMDSNCHSVFRSIKDEHIIISIPG-GYSRKPP----------------LENYCWT
M--FLELNLLDALNSLLEKYFGGMLAIGT-------------------------------
-----------------LNLIGPCKRLRGT------------------------------
------------------------------------------------------------
-----------------

#Golon.012G274900-1
------------------------------------------------------------
-----MESNSGGEDTVATIKSIRTQLETRIQD----------QHATHLDLLASLQTLDPN
IVPTLDLS----------------------------------------------------
----LRFVSAFNRRSFFPTPPLPTPK--KISHPPQH-------PPTHSVPDP----KQLA
LVKPEGGDKFADESGNPLSVM---RAMVAECLLQRVPFKAIDSSTV---LRKLENDENIT
TAEKA-------------------------------------------------------
------------------------------------------------------------
-AMRELGGDSGAI----------------------------------LAVEMALR-----
------------------------------------------S-MAEDNGGLEIEEFVVG
GKSRVM------------------------------------------------------
--VLSIDRTRLV---------------------------------------------REL
PEEPQNHQKRERINNVNESENLKMNSNSN----NEWLAPRPMSEIWMGGGDPGMMYPPGG
------------PMAGPRGRG----------------MGMMGRPPMAPNSGLLP---SQR
QSTEED--------------------------DLKDL-EALLNKKSFKEMQKSK------
TGEEILNIINRP-------------------------------TARETAV----------
----------AAKFKSKGGSQVREY--CSALTK-------------------EDCRRQSG
------------------------------------------------------------
S---------------------------FLACKKVHFKRIIAP-----------------
------------------------------------------------------------
------------------------------------------------------------
------------------------------------------------------------
-------------------HTDISLG------DCSF------------------------
---------------LDTC--RHMKTCKYVHYE---------------LDQTQD-DLGPE
KPLKPPRAEYCS---------E----VELGEPQW-----I--NCDIRNFRM--DILG-QF
GVIMADPPW-------D---IHMELPYGTMAD------DEMRNLNVPAL-QTDGLIF-LW
V-TGRAME--LGRECLEQWGYKRCEEIIWVKTNQLQRIIRTGRTGH-WLNHSKEHC-LVG
IKGNPE-------INKNIDTDVIVAEVRE--TSRKPDE-----------MYPMLERISPR
---TRKLELFARMHNTHA----GWISLGNQLNGVRLVDEGLRARYKAA------------
-----------YPHVE-VQPLSPPKASAMEIDSTSSRSPFATESRSQFADPAAPD-----
--------------AGHA----------PEERAMAVDTDMTT------------------
-----------------

#G._australe_KAA3458407.1
------------------------------------------MDSPERSSRSHVRRDRED
SSDLKSDRAVGDEEECEAIDSKRKHKCSKSRK----------SSNVEEGEGVESGSSGRR
RSSGDRNE----------------------------------------------------
----SRKRSSASTRADTDEDDCDTPKSSRPKQIRRK-------QEESSLEKLSSWYQDGE
IESRQDGTEKSGGKGHAWADE---TDRKKVASKLSKSKEERSHDGA---LEKSLDRDSRY
SERRE-------------------------------------------------------
------------------------------------------------------------
-SSRDKGHSSSELSRNSRRRWDESDASRKAEENTYEKPDLISGKASDLKYDSARENSASA
RNEPSESKSVAADSNNEKGAKSSSREERRVDAEKSKSKGRSDA-LEEDNRSSPLTREDRS
GREKIEKHRQQRTPSGR------------------DVDSRERA-SNVDDDGITWTRDKSS
REVGQTNRSRTPERSSRRYQDSDPTEMDFERSSERKTKEIERDDRSKSRGDNWSDRTRDR
EGSKENWKRRQLSNNEKESKDGDSAYDRG----REWDLPRHGRERNENERPHG---RPGN
------------RKDGNRGEAVKTSSNFGISNYNYDVIEIQTKPLDYGRAESGS---NFP
RRTESG--------------------------QQSDM-KSTPNEEEWAYMQENRGRRSDA
YGSGPLDEDSRD-------------------------------KYTEESNSTRDPNVPND
ELDYSGGKGRGQKLTASGRGFVGQN--SSAGSQPTYGNQDVGSFGRVPPQGMKGSRMGRG
-----------------------------------GRGRPS-GRDNQQMGLPMPMMGSPF
A---------------------------HLGMPPPGPMQQINPSMSPAPGPPISPGVFIP
PFSPPVVWPGPRAVDMNMLGVPPGLSPVPPRPRFP--PNMGGLPNPGMDFNQSGPGR-GP
SNVSLSNFNGAGLMARGTPPERTSG-----------------------------------
------------------------------------------------------------
GWIPPRTGGPPGKAPSRGEQNDYSQ---------NF------------------------
---------------VDTG----MRPQNFIR-E---------------LELTNVVEDYPK
LRELIQKKDEIV---------A----KSASPPMY-----M--KCDLREFELSPDFFGTKF
DVILIDPPW-------E---EYVHRAPGVADHIEYWTFEEIMNLKIEAIADTPSFIF-LW
VGDGVGLE--QGRQCLKKWGFRRCEDICWVKTNKTNATPGLRHDSHSIFQHSKEHC-LMG
IKGTVRRSTDGHIIHANIDTDVIIAEEPSYGSTQKPED-----------MYRIIEHFALG
---RRRLELFGEDHNIRS----GWLTVGKGLSSSNFNAEAYIRNFADKDSKVWQGGGGRN
PPPDAPHLVKTTPDIEALRPKSPVKNQQQMQQQQSTSISLTSNSANRRPAGNSPQNPTVL
GLNQEGSSSNPSTPAAWA----------SPMEAFRGREGMNMS--SDDRMFDIYGYGSQA
NGEYLDFESHRPMNLM-

#G._australe_KAA3460050.1
------------------------------------------------------------
-----MESNSGGEDTVATIKSIRTQLETRIQD----------QHATHLDLLASLQTLDPN
IVPTLDLS----------------------------------------------------
----LRFVSAFNRRPFSPT-PLPTPK--KISHPPQH-------PPTHSVPDP----KQLA
LVKPEGGDKFADESGNPLSVM---RAMVAECLLQRVPFKAIDSSTV---LRKLENDENIT
TAEKA-------------------------------------------------------
------------------------------------------------------------
-AMRELGGDSGAI----------------------------------LAVEMALR-----
------------------------------------------S-MAEDNGGLEIEEFVVG
GKSRVM------------------------------------------------------
--VLSIDRTRLV---------------------------------------------REL
PEEPQNHQKRERINNVNESENLKMNNNSN----NEWLAPRPMSEIWMGGGDPGMMYPPGG
------------PMAGPRGRG----------------MGMMGRPPMAPNSGLLP---SQR
QSTEED--------------------------DLKDL-EALLNKKSFKEMQKSK------
TGEEILNIINRP-------------------------------TARETAV----------
----------AAKFKSKGGSQVREY--CSALTK-------------------EDCRRQSG
------------------------------------------------------------
S---------------------------FLACKKVHFKRIIAP-----------------
------------------------------------------------------------
------------------------------------------------------------
------------------------------------------------------------
-------------------HTDISLG------DCSF------------------------
---------------LDTC--RHMK-----------------------------------
KPLKPPRAEYCS---------E----VELGEPQW-----I--NCDIRNFRM--DILG-QF
GVIMADPPW-------D---IHMELPYGTMAD------DEMRNLNVPAL-QTDGLIF-LW
V-TGRAME--LGRECLEQWGYKRCEEIIWVKTNQLQRIIRTGRTGH-WLNHSKEHC-LVG
IKGNPE-------INKNIDTDVIVAEVRE--TSRKPDE-----------MYPMLERISPR
---TRKLELFARMHNTHA----GWISLGNQLNGVRLVDEGLRARYKAA------------
-----------YPHVE-VQPLSPPKASAMEIDSTSARSPFATESRSQFADPAAPE-----
------------------------------ERAMAVDTDMTT------------------
-----------------

#G._australe_KAA3476391.1
------------------------------------------------------------
-----------MEIEPKPSDELSRFL----------------------------------
------------------------------------------------------------
---------------------------------------------------------DSG
IYELPNSNA---------------VFIDPVRILNRSYSR-------------FRVSPSSY
YSRFF-------------------------------------------------------
------------------------------------------------------------
-ESKHSAQEPN------------------------------------LSSNPKKR-----
------------------------------------------------------------
------------------------------------------------------------
----KRKPKKLP---------------------------------------------HSL
NETEQAADKR-----HQEVRPLLLKAHESLLVSADF--PAIMSKI---------------
----------------------------------------------------------RS
DFCSST--------------------------ELSGG----DEEHSFVE-----------
-----LGRVWQA-------------------------------PLYDITL----------
----------DFKFSRLKSET------------------------------------DNG
-----------------------------------ENG----------------------
----------------------------------INERRVLPV-----------------
------------------------------------------------------------
------------------------------------------------------------
------------------------------------------------------------
-------------------FNNLVVNDTPEEVEAEF------------------------
---------------LNRR--YLLPSM---------------------------------
------------------------------SCFY-----M-------------------L
NLIVVSTLWLLILHGKTEVLVRNQCMYPTLPN------RYFLSLPIKQLTHRGGALVALW
VTNREKLRTFIEKELFPAWGVRYVSTIYWLKVKGDGSLISDLD----LFHHRPYECLLLG
YCQGKEMDSNCHSEFRSIKDEHIIISIPG-GYSRKPP------------IGELLLEHVPG
VKPARCIELFARE--MLG----GWVSWGNE--PLHFQDSRYFETVNT-------------
------------------------------------------------------------
------------------------------------------------------------
-----------------

#Kirkii_00g127480
------------------------------------------------------------
-----------MEIEPKPRDELSKFL----------------------------------
------------------------------------------------------------
---------------------------------------------------------DSG
IYELPNSNA---------------VFIDPVRVLNRSYTR-------------FRVSPSTY
YSRFF-------------------------------------------------------
------------------------------------------------------------
-ESKHSAPERN------------------------------------LSSNPKKR-----
------------------------------------------------------------
------------------------------------------------------------
----KRKPKKQP---------------------------------------------RSL
NEKEQAADKR-----HQEVRPLLLKAHESLLGSADF--PAIMSKT---------------
----------------------------------------------------------RS
DFCSST--------------------------ELSGG----DEEESFVE-----------
-----LGRVWQA-------------------------------PLYDITL----------
----------DFKFSRLKSEI------------------------------------DSG
-----------------------------------ENG----------------------
----------------------------------INERRVLPV-----------------
------------------------------------------------------------
------------------------------------------------------------
------------------------------------------------------------
-------------------FNNLVVNDTPEELEAEF------------------------
---------------LNRR--YVLPSM---------------------------------
------------------------------SCFY-----MSDLGQIHNII--PAESDSGF
KLMVIDPPW----ENGS---ARQKSVYPTLPN------RYFLSLPIKQLTHRGGALVALW
VTNREKLRTFIEKELFPTWGVRYVSTIYWLKVKGDGSLISDLD----LFHHRPYECLLLG
YCQGKEMDSNCHSVFRPIKDEHIIISIPG-GYSRKPP------------IGELLLDHVPG
VKPARCIELFARE--MLA----GWVSWGNE--PLHFQDSRYFETVNT-------------
------------------------------------------------------------
------------------------------------------------------------
-----------------

#Kirkii_00g187490
----------------------------------------MSMDSPERSSRSHVRRDRED
SSDLKSERAVGDEEECEAIDSKRKHKCSKSRK----------SSNVEEGEGVESGSSGRR
RSSGDRSE----------------------------------------------------
----SRKRSSASARADTDEDDCDTSKSSRSKQIRRK-------QEESSLEKLSSWYQDGE
IESRQDGAEKSGGKGHAWADE---TDRKKVASKLNKSKEERSHDGE---LEKSLDRDSRY
SERRE-------------------------------------------------------
------------------------------------------------------------
-SSRDKGHSSSELSRNSRRRWDESDTSRKAEENTYEKPDLTSGKASDLKYDSARENSASA
RNEPSESKSIAADSNNEKGAKSSSREERRVDTEKSKSKGRSDA-LEEENRYSPLTREDRS
GREKIEKHRQQRTPSGR------------------DVDSRERA-SNVDDDGITWTRDKSS
REVGQTNRSRTPERSSRRYQDSDPSEMDFERSSERKTKEIERDDRSKSRGDNWSDRTRDR
EGSKENWKRRQLSNNEKESKDGDSAYDRG----REWDLPRHGRERNENERPHG---RPGN
------------RKDGNRGEAVKTSSNFGISNYNYDVIEIQTKPLDYGRAESGS---NFP
RRTESG--------------------------QQSDM-KSAPNEEEWAYMQENRGRRSDA
YGSGPLDEDSRD-------------------------------KYTEESNSTRDPNVPND
ELDYSGGKGRGQKLTASGRGFVGQN--SSAGSQPPYGNQDVGSFGRVPPQGMKGSRMGRG
-----------------------------------GRGRPS-GRDNQQMGLPMPMMGSPF
A---------------------------HLGMPPPGPMQQINPSMSPAPGPPISPGVFIP
PFSPPVVWPGPRAVDMNMLGVPPGLSPVPPGPRFP--PNMGGLPNPGMDFNQSGPGR-GP
SNVSLSNFNGAGPMSRGTPPERTSG-----------------------------------
------------------------------------------------------------
GWVPPRTGGLPGKAPSRGEQNDYSQ---------NF------------------------
---------------VDTG----MRPQNFIR-E---------------LELTNVVEDYPK
LRELIQKKDEIV---------A----KSASPPMY-----M--KCDLREFELSPDFFGTKF
DVILIDPPW-------E---EYVHRAPGVADHIEYWTFEEIMNLKIEAIADTPSFIF-LW
VGDGLGLE--QGRQCLKKWGFRRCEDICWVKTNKTNATPGLRHDSHSIFQHSKEHC-LMG
IKGTVRRSTDGHIIHANIDTDVIIAEEPSYGSTQKPED-----------MYRIIEHFALG
---RRRLELFGEDHNIRS----GWLTVGNGLSSSNFNAEAYVRNFADKDGKVWQGGGGRN
PPPDALHLVKTTPDIEALRPKSPVKNQQQMQQQQSTSISLTSNSANRRPAVNSPQNLPVL
GLNQEGSSSNPSTPAAWA----------SPMEAFRGREGMNMS--SDDRMFDMYGYGSQA
NGEYLDFESHRPMNLM-

#Kirkii_00g331840
------------------------------------------------------------
-----MESNSGGEDTVATIKSIRTQLETRIHD----------QHATHLDLLASLQTLDPN
IVPTLDLS----------------------------------------------------
----LR------------------------------------------------------
------GDKFADESGNPLSVM---RAMVAECLLQRVPFKAIDSSTV---LRKLENDENIT
TAEKA-------------------------------------------------------
------------------------------------------------------------
-AMRELGGDSGAI----------------------------------LAVEMALR-----
------------------------------------------S-MAEDNGGLEIEEFVVG
GKSRVM------------------------------------------------------
--VLSIDRTRLV---------------------------------------------REL
PEEPQNHQKRERINNVNESENLKMNSNSN----NEWLAPRPMSDIWMGGGDTGMMYPPGG
------------PMAGPRGRG----------------MGMMGRPPMAPNSGLLQ---SQR
QSTEED--------------------------DLKDL-EALLNKKSFKEMQKSK------
TGEEILNIINRP-------------------------------TARETAV----------
----------AAKFKSKGGSQVREY--CSALTK-------------------EDCRRQSG
------------------------------------------------------------
S---------------------------FLACKKVHFKRIIAP-----------------
------------------------------------------------------------
------------------------------------------------------------
------------------------------------------------------------
-------------------HTDISLG------DCSF------------------------
---------------LDTC--RHMKTCKYVHYE---------------LDQTQD-DLGPE
KPLKPPRAEYCS---------E----VELGEPQW-----I--NCDIRNFRM--DILG-QF
GVIMADPPW-------D---IHMELPYGTMAD------DEMRNLNVPAL-QTDGLIF-LW
V-TGRAME--LGRECLEQWGYKRCEEIIWVKTNQLQRIIRTGRTGH-WLNHSKEHC-LVG
IKGNPE-------INKNIDTDVIVAEVRE--TSRKPDE-----------MYPMLERISPR
---TRKLELFARMHNTHA----GWISLGNQLNGVRLVDEGLRARYKAA------------
-----------YPHVE-VQPLSPPKASAMEIDSTSARSPFATESRSQFADPAAPD-----
--------------TGHA----------PEERAMAVDTDMTT------------------
-----------------
