# Supplementary material for: Comparative Genomics and Functional Studies of Putative m6A Methyltransferase (METTL) Genes in Cotton
Source: Int J Mol Sci. 2022 Nov 15;23(22):14111. doi: 10.3390/ijms232214111 (PMC9694044; doi:10.3390/ijms232214111)
Supplement: Supplementary file 1 [file ijms-23-14111-s001.zip › METTL-GFF3.txt]

A06	EVM	mRNA	1007934	1011291	.	-	.	ID=GH_A06G0112;
A06	EVM	CDS	1011004	1011291	.	-	0	Parent=GH_A06G0112;
A06	EVM	CDS	1010708	1010933	.	-	0	Parent=GH_A06G0112;
A06	EVM	CDS	1010486	1010616	.	-	2	Parent=GH_A06G0112;
A06	EVM	CDS	1010265	1010298	.	-	0	Parent=GH_A06G0112;
A06	EVM	CDS	1009563	1009638	.	-	2	Parent=GH_A06G0112;
A06	EVM	CDS	1009249	1009426	.	-	1	Parent=GH_A06G0112;
A06	EVM	CDS	1009055	1009144	.	-	0	Parent=GH_A06G0112;
A06	EVM	CDS	1008861	1008960	.	-	0	Parent=GH_A06G0112;
A06	EVM	CDS	1007934	1008079	.	-	2	Parent=GH_A06G0112;
A07	EVM	mRNA	10130789	10135646	.	-	.	ID=GH_A07G0817;
A07	EVM	CDS	10132977	10135646	.	-	0	Parent=GH_A07G0817;
A07	EVM	CDS	10132495	10132578	.	-	0	Parent=GH_A07G0817;
A07	EVM	CDS	10132271	10132375	.	-	0	Parent=GH_A07G0817;
A07	EVM	CDS	10132033	10132141	.	-	0	Parent=GH_A07G0817;
A07	EVM	CDS	10131683	10131834	.	-	2	Parent=GH_A07G0817;
A07	EVM	CDS	10130789	10131226	.	-	0	Parent=GH_A07G0817;
A12	EVM	mRNA	104206704	104211250	.	+	.	ID=GH_A12G2586;
A12	EVM	CDS	104206704	104207738	.	+	0	Parent=GH_A12G2586;
A12	EVM	CDS	104207846	104207944	.	+	0	Parent=GH_A12G2586;
A12	EVM	CDS	104208231	104208314	.	+	0	Parent=GH_A12G2586;
A12	EVM	CDS	104208422	104208750	.	+	0	Parent=GH_A12G2586;
A12	EVM	CDS	104210242	104210458	.	+	1	Parent=GH_A12G2586;
A12	EVM	CDS	104210696	104210775	.	+	0	Parent=GH_A12G2586;
A12	EVM	CDS	104210989	104211250	.	+	1	Parent=GH_A12G2586;
D06	EVM	mRNA	890591	893931	.	-	.	ID=GH_D06G0096;
D06	EVM	CDS	893644	893931	.	-	0	Parent=GH_D06G0096;
D06	EVM	CDS	893348	893573	.	-	0	Parent=GH_D06G0096;
D06	EVM	CDS	893126	893256	.	-	2	Parent=GH_D06G0096;
D06	EVM	CDS	892905	892938	.	-	0	Parent=GH_D06G0096;
D06	EVM	CDS	892208	892283	.	-	2	Parent=GH_D06G0096;
D06	EVM	CDS	891894	892071	.	-	1	Parent=GH_D06G0096;
D06	EVM	CDS	891700	891789	.	-	0	Parent=GH_D06G0096;
D06	EVM	CDS	891506	891605	.	-	0	Parent=GH_D06G0096;
D06	EVM	CDS	890591	890736	.	-	2	Parent=GH_D06G0096;
D07	EVM	mRNA	8927821	8932500	.	-	.	ID=GH_D07G0819;
D07	EVM	CDS	8929834	8932500	.	-	0	Parent=GH_D07G0819;
D07	EVM	CDS	8929520	8929603	.	-	0	Parent=GH_D07G0819;
D07	EVM	CDS	8929297	8929401	.	-	0	Parent=GH_D07G0819;
D07	EVM	CDS	8929059	8929167	.	-	0	Parent=GH_D07G0819;
D07	EVM	CDS	8928712	8928863	.	-	2	Parent=GH_D07G0819;
D07	EVM	CDS	8927821	8928258	.	-	0	Parent=GH_D07G0819;
D12	EVM	mRNA	58367589	58370785	.	+	.	ID=GH_D12G2605;
D12	EVM	CDS	58367589	58368623	.	+	0	Parent=GH_D12G2605;
D12	EVM	CDS	58368726	58368824	.	+	0	Parent=GH_D12G2605;
D12	EVM	CDS	58369110	58369193	.	+	0	Parent=GH_D12G2605;
D12	EVM	CDS	58369301	58369629	.	+	0	Parent=GH_D12G2605;
D12	EVM	CDS	58369751	58369967	.	+	1	Parent=GH_D12G2605;
D12	EVM	CDS	58370199	58370278	.	+	0	Parent=GH_D12G2605;
D12	EVM	CDS	58370524	58370785	.	+	1	Parent=GH_D12G2605;
