# Supplementary material for: Comparative Genomics and Functional Studies of Putative m6A Methyltransferase (METTL) Genes in Cotton
Source: Int J Mol Sci. 2022 Nov 15;23(22):14111. doi: 10.3390/ijms232214111 (PMC9694044; doi:10.3390/ijms232214111)
Supplement: Supplementary file 1 [file ijms-23-14111-s001.zip › Table S2.xlsx]

## Sheet: Table S2-METTL3-DEG - raw
gene_id	gene_name	description	length	WT_1_count	WT_2_count	WT_3_count	OEMTA_1_count	OEMTA_2_count	OEMTA_3_count	WT_1_tpm	WT_2_tpm	WT_3_tpm	OEMTA_1_tpm	OEMTA_2_tpm	OEMTA_3_tpm	WT_tpm	OEMTA_tpm	fc	log2fc	pvalue	padjust	significant	regulate	nr	go	KO_id	KO_name	paths	cog	cog_description	pfam	swissprot	entrez
AT1G18740		At1g18740/F6A14_15 [Source:UniProtKB/TrEMBL;Acc:Q9M9U5]	1628	1096	486	1261	2097	5439	1895	48.44	21.62	59.29	88.36	245.08	84.61	43.1167	139.35	3.18151	1.66971	0.00433017	0.999791	no	up	AAM65601.1(unknown [Arabidopsis thaliana])	GO:0005737(cellular_component:cytoplasm); GO:0009631(biological_process:cold acclimation); GO:0005634(cellular_component:nucleus); GO:0016020(cellular_component:membrane); GO:0005515(molecular_function:protein binding); GO:0016021(cellular_component:integral component of membrane)				ENOG410YFZ5(S:Function unknown)	ENOG410YFZ5(-)	PF05633.11(BPS1:Protein BYPASS1-related); PF05055.12(DUF677:Protein of unknown function (DUF677))		838456
AT1G74930	ERF018	Ethylene-responsive transcription factor ERF018 [Source:UniProtKB/Swiss-Prot;Acc:Q9S7L5]	1208	160	116	324	1033	1271	397	10.17	7.45	21.89	62.59	82.48	25.47	13.17	56.8467	4.26367	2.0921	0.000328736	0.999791	no	up	NP_177631.1(Integrase-type DNA-binding superfamily protein [Arabidopsis thaliana])	GO:0044212(molecular_function:transcription regulatory region DNA binding); GO:0003700(molecular_function:transcription factor activity, sequence-specific DNA binding); GO:0005634(cellular_component:nucleus); GO:0009873(biological_process:ethylene-activated signaling pathway); GO:0009611(biological_process:response to wounding); GO:0010087(biological_process:phloem or xylem histogenesis); GO:0006…				ENOG410YNX4(K:Transcription)	ENOG410YNX4(Transcription factor)	PF00847.20(AP2:AP2 domain)	sp|Q9S7L5|ERF18_ARATH(Ethylene-responsive transcription factor ERF018 OS=Arabidopsis thaliana OX=3702 GN=ERF018 PE=2 SV=1)	843832
AT3G04320		Kunitz family trypsin and protease inhibitor protein [Source:UniProtKB/TrEMBL;Acc:A0A1I9LR55]	979	188	85	16	5	26	33	15.69	7.2	1.42	0.4	2.22	2.78	8.10333	1.8	0.210127	-2.25067	0.0157449	0.999791	no	down	AAF26782.1(putative trypsin inhibitor [Arabidopsis thaliana])	GO:0008233(molecular_function:peptidase activity); GO:0016021(cellular_component:integral component of membrane); GO:0004866(molecular_function:endopeptidase inhibitor activity)				ENOG41103SG(O:Posttranslational modification, protein turnover, chaperones)	ENOG41103SG(inhibitor)	PF00197.18(Kunitz_legume:Trypsin and protease inhibitor)		819587
AT5G51190	ERF105	Ethylene-responsive transcription factor ERF105 [Source:UniProtKB/Swiss-Prot;Acc:Q8VY90]	965	5.68	10.07	18.86	359.81	1205.87	47.45	0.48	0.87	1.7	29.2	104.98	4.07	1.01667	46.0833	45.3563	5.50323	2.64e-08	0.000684532	yes	up	NP_568755.1(Integrase-type DNA-binding superfamily protein [Arabidopsis thaliana])	GO:0044212(molecular_function:transcription regulatory region DNA binding); GO:0010200(biological_process:response to chitin); GO:0003700(molecular_function:transcription factor activity, sequence-specific DNA binding); GO:0005634(cellular_component:nucleus); GO:0003677(molecular_function:DNA binding); GO:0006355(biological_process:regulation of transcription, DNA-templated); GO:0009873(biologica…				ENOG410YIK7(S:Function unknown)	ENOG410YIK7(serine esterase)	PF00847.20(AP2:AP2 domain)	sp|Q8VY90|EF105_ARATH(Ethylene-responsive transcription factor ERF105 OS=Arabidopsis thaliana OX=3702 GN=ERF105 PE=2 SV=1)	835193
AT5G59550		zinc finger (C3HC4-type RING finger) family protein [Source:TAIR;Acc:AT5G59550]	1943	1163.07	969.52	985	2268.52	5239	1179.54	49.7	41.69	44.82	92.5	228.39	50.77	45.4033	123.887	2.70082	1.4334	0.0115236	0.999791	no	up	NP_001331469.1(zinc finger (C3HC4-type RING finger) family protein [Arabidopsis thaliana])	GO:0005737(cellular_component:cytoplasm); GO:0009737(biological_process:response to abscisic acid); GO:0010200(biological_process:response to chitin); GO:0004842(molecular_function:ubiquitin-protein transferase activity); GO:0005829(cellular_component:cytosol); GO:0009738(biological_process:abscisic acid-activated signaling pathway); GO:0016567(biological_process:protein ubiquitination); GO:00518…				ENOG41121N2(O:Posttranslational modification, protein turnover, chaperones)	ENOG41121N2(zinc ion binding)	PF06547.12(DUF1117:Protein of unknown function (DUF1117)); PF14369.6(zinc_ribbon_9:zinc-ribbon); PF13639.6(zf-RING_2:Ring finger domain); PF13923.6(zf-C3HC4_2:Zinc finger, C3HC4 type (RING finger)); PF17123.5(zf-RING_11:RING-like zinc finger); PF12678.7(zf-rbx1:RING-H2 zinc finger domain); PF00097.25(zf-C3HC4:Zinc finger, C3HC4 type (RING finger)); PF14634.6(zf-RING_5:zinc-RING finger domain); PF…	sp|Q940T5|RDUF2_ARATH(E3 ubiquitin-protein ligase RDUF2 OS=Arabidopsis thaliana OX=3702 GN=DURF2 PE=1 SV=1)	836074
AT1G16030	HSP70-5	Hsp70b [Source:UniProtKB/TrEMBL;Acc:A0A178W9N7]	2570	484	283	170	139	112	195	12.71	7.45	4.75	3.48	2.99	5.18	8.30333	3.88333	0.443147	-1.17414	0.00971176	0.999791	no	down	NP_173055.1(heat shock protein 70B [Arabidopsis thaliana])	GO:0005737(cellular_component:cytoplasm); GO:0051787(molecular_function:misfolded protein binding); GO:0006986(biological_process:response to unfolded protein); GO:0042623(molecular_function:ATPase activity, coupled); GO:0005618(cellular_component:cell wall); GO:0009615(biological_process:response to virus); GO:0005829(cellular_component:cytosol); GO:0016020(cellular_component:membrane); GO:00441…	K03283	HSPA1s	map04144(Endocytosis); map04141(Protein processing in endoplasmic reticulum); map03040(Spliceosome)	COG0443(S:Function unknown)	COG0443(Vacuolar fusion protein CCZ1 homolog)	PF00012.20(HSP70:Hsp70 protein); PF06723.13(MreB_Mbl:MreB/Mbl protein)	sp|Q9S9N1|HSP7E_ARATH(Heat shock 70 kDa protein 5 OS=Arabidopsis thaliana OX=3702 GN=HSP70-5 PE=2 SV=1)	838174
AT4G26288		FUNCTIONS IN: molecular_function unknown; INVOLVED IN: biological_process unknown; LOCATED IN: cellular_component unknown; BEST Arabidopsis thaliana protein match is: oxidative stress 3 (TAIR:AT5G56550.1); Ha. [Source:TAIR;Acc:AT4G26288]	719	216.75	109.96	42.78	121.15	145.14	25.35	28.08	14.61	5.88	14.98	19.32	3.31	16.19	12.5367	0.75077	-0.413557	0.59514	0.999791	no	down	NP_001078449.1(hypothetical protein AT4G26288 [Arabidopsis thaliana])	GO:0016607(cellular_component:nuclear speck); GO:0046686(biological_process:response to cadmium ion); GO:0003674(molecular_function:molecular_function); GO:0006979(biological_process:response to oxidative stress)				COG0724(S:Function unknown)	COG0724(Rna-binding protein)			5008166
AT1G15040	GAT1_2.1	Putative glutamine amidotransferase GAT1_2.1 [Source:UniProtKB/Swiss-Prot;Acc:Q8H0Z4]	1426	806.06	518.77	410.53	28.25	71.21	282.4	41.73	27.08	22.61	1.39	3.76	14.77	30.4733	6.64	0.203521	-2.29675	0.00232998	0.999791	no	down	NP_850943.1(Class I glutamine amidotransferase-like superfamily protein [Arabidopsis thaliana])	GO:0005575(cellular_component:cellular_component); GO:0016787(molecular_function:hydrolase activity); GO:0016740(molecular_function:transferase activity); GO:2000032(biological_process:regulation of secondary shoot formation); GO:0006541(biological_process:glutamine metabolic process)				COG2071(S:Function unknown)	COG2071(expressed protein)	PF07722.13(Peptidase_C26:Peptidase C26); PF00117.28(GATase:Glutamine amidotransferase class-I)	sp|Q8H0Z4|GT121_ARATH(Putative glutamine amidotransferase GAT1_2.1 OS=Arabidopsis thaliana OX=3702 GN=GAT1_2.1 PE=2 SV=1)	838069
AT1G74310	CLPB1	Chaperone protein ClpB1 [Source:UniProtKB/Swiss-Prot;Acc:P42730]	3284	989	902	2758	464	291	3416	19.86	18.14	58.97	8.88	5.95	69.35	32.3233	28.06	0.815437	-0.294354	1	1	no	down	NP_565083.1(heat shock protein 101 [Arabidopsis thaliana])	GO:0005737(cellular_component:cytoplasm); GO:0009941(cellular_component:chloroplast envelope); GO:0045727(biological_process:positive regulation of translation); GO:0042542(biological_process:response to hydrogen peroxide); GO:0019538(biological_process:protein metabolic process); GO:0009570(cellular_component:chloroplast stroma); GO:0005634(cellular_component:nucleus); GO:0000166(molecular_funct…	K03695	clpB		COG0542(O:Posttranslational modification, protein turnover, chaperones)	COG0542(ATP-dependent CLP protease ATP-binding subunit)	PF07724.14(AAA_2:AAA domain (Cdc48 subfamily)); PF17871.1(AAA_lid_9:AAA lid domain); PF00004.29(AAA:ATPase family associated with various cellular activities (AAA)); PF10431.9(ClpB_D2-small:C-terminal, D2-small domain, of ClpB protein); PF02861.20(Clp_N:Clp amino terminal domain, pathogenicity island component); PF07728.14(AAA_5:AAA domain (dynein-related subfamily)); PF13191.6(AAA_16:AAA ATPase …	sp|P42730|CLPB1_ARATH(Chaperone protein ClpB1 OS=Arabidopsis thaliana OX=3702 GN=CLPB1 PE=1 SV=2)	843771
AT2G06850	XTH4	Xyloglucan endotransglucosylase/hydrolase protein 4 [Source:UniProtKB/Swiss-Prot;Acc:Q39099]	1314	643	579	1615	1587	1129	2178	36.79	33.42	98.27	86.56	65.94	125.86	56.16	92.7867	1.59285	0.671606	0.168976	0.999791	no	up	NP_178708.1(xyloglucan endotransglucosylase/hydrolase 4 [Arabidopsis thaliana])	GO:0016787(molecular_function:hydrolase activity); GO:0016798(molecular_function:hydrolase activity, acting on glycosyl bonds); GO:0048046(cellular_component:apoplast); GO:0009612(biological_process:response to mechanical stimulus); GO:0005737(cellular_component:cytoplasm); GO:0009826(biological_process:unidimensional cell growth); GO:0005618(cellular_component:cell wall); GO:0016020(cellular_com…	K08235	E2.4.1.207		ENOG41105R2(G:Carbohydrate transport and metabolism)	ENOG41105R2(endoxyloglucan transferase)	PF00722.21(Glyco_hydro_16:Glycosyl hydrolases family 16); PF06955.12(XET_C:Xyloglucan endo-transglycosylase (XET) C-terminus)	sp|Q39099|XTH4_ARATH(Xyloglucan endotransglucosylase/hydrolase protein 4 OS=Arabidopsis thaliana OX=3702 GN=XTH4 PE=1 SV=1)	815247
AT2G19800	MIOX2	At2g19800 [Source:UniProtKB/TrEMBL;Acc:B4F7Q2]	1620	3854	3825	3514	503	1427	3087	171.31	171.15	166.17	21.32	64.68	138.63	169.543	74.8767	0.421174	-1.24751	0.0352696	0.999791	no	down	NP_565459.1(myo-inositol oxygenase 2 [Arabidopsis thaliana])	GO:0005737(cellular_component:cytoplasm); GO:0019853(biological_process:L-ascorbic acid biosynthetic process); GO:0019310(biological_process:inositol catabolic process); GO:0005506(molecular_function:iron ion binding); GO:0046872(molecular_function:metal ion binding); GO:0050113(molecular_function:inositol oxygenase activity); GO:0055114(biological_process:oxidation-reduction process); GO:0016491…	K00469	MIOX	map00053(Ascorbate and aldarate metabolism); map00562(Inositol phosphate metabolism)	ENOG410XQ4J(S:Function unknown)	ENOG410XQ4J(inositol oxygenase)	PF05153.15(MIOX:Myo-inositol oxygenase)	sp|O82200|MIOX2_ARATH(Inositol oxygenase 2 OS=Arabidopsis thaliana OX=3702 GN=MIOX2 PE=2 SV=2)	816499
AT5G64120	PER71	Peroxidase [Source:UniProtKB/TrEMBL;Acc:A0A178UAR8]	1342	3600	3672	3016	1735	1928	3392	200.7	206.57	178.82	92.23	109.71	191	195.363	130.98	0.642708	-0.637764	0.0450046	0.999791	no	down	NP_201217.1(Peroxidase superfamily protein [Arabidopsis thaliana])	GO:0050832(biological_process:defense response to fungus); GO:0098869(biological_process:cellular oxidant detoxification); GO:0009808(biological_process:lignin metabolic process); GO:0020037(molecular_function:heme binding); GO:0005618(cellular_component:cell wall); GO:0016020(cellular_component:membrane); GO:0099503(cellular_component:secretory vesicle); GO:0004601(molecular_function:peroxidase …	K00430	E1.11.1.7	map00940(Phenylpropanoid biosynthesis)	ENOG410YEXC(G:Carbohydrate transport and metabolism)	ENOG410YEXC(Peroxidase)	PF00141.23(peroxidase:Peroxidase)	sp|Q43387|PER71_ARATH(Peroxidase 71 OS=Arabidopsis thaliana OX=3702 GN=PER71 PE=1 SV=1)	836533
AT4G30290	XTH19	Xyloglucan endotransglucosylase/hydrolase [Source:UniProtKB/TrEMBL;Acc:A0A178UU22]	1335	86	51	58	247	323	61	4.83	2.89	3.46	13.22	18.5	3.46	3.72667	11.7267	3.08967	1.62745	0.0103412	0.999791	no	up	NP_194758.1(xyloglucan endotransglucosylase/hydrolase 19 [Arabidopsis thaliana])	GO:0016787(molecular_function:hydrolase activity); GO:0071365(biological_process:cellular response to auxin stimulus); GO:0042546(biological_process:cell wall biogenesis); GO:0005975(biological_process:carbohydrate metabolic process); GO:0006073(biological_process:cellular glucan metabolic process); GO:0008283(biological_process:cell proliferation); GO:0005618(cellular_component:cell wall); GO:00…	K08235	E2.4.1.207		COG2273(G:Carbohydrate transport and metabolism)	COG2273(hydrolase family 16)	PF00722.21(Glyco_hydro_16:Glycosyl hydrolases family 16); PF06955.12(XET_C:Xyloglucan endo-transglycosylase (XET) C-terminus)	sp|Q9M0D1|XTH19_ARATH(Xyloglucan endotransglucosylase/hydrolase protein 19 OS=Arabidopsis thaliana OX=3702 GN=XTH19 PE=1 SV=1)	829152
AT1G53540	HSP17.6C	17.6 kDa class I heat shock protein 3 [Source:UniProtKB/Swiss-Prot;Acc:P13853]	901	340	217	140	45	78	175	31.76	20.62	13.89	4.01	7.46	16.5	22.09	9.32333	0.39967	-1.32312	0.02247	0.999791	no	down	AAF78436.1(Contains similarity to 17.6 KD class I heat shock protein from Arabidopsis thaliana gi|P13853 and contains Hsp20/alpha crystallin PF|00011 and signal peptidase I PF|00461 domains. ESTs gb|AI998650, gb|AW004417, gb|AI998904 come from this gene [Arabidopsis thaliana])	GO:0005737(cellular_component:cytoplasm); GO:0051259(biological_process:protein oligomerization); GO:0006457(biological_process:protein folding); GO:0042542(biological_process:response to hydrogen peroxide); GO:0016021(cellular_component:integral component of membrane); GO:0016020(cellular_component:membrane); GO:0051082(molecular_function:unfolded protein binding); GO:0000302(biological_process:…	K13993	HSP20	map04141(Protein processing in endoplasmic reticulum)	COG0071(U:Intracellular trafficking, secretion, and vesicular transport)	COG0071(Signal peptidase i)	PF00011.21(HSP20:Hsp20/alpha crystallin family); PF17886.1(ArsA_HSP20:HSP20-like domain found in ArsA)	sp|P13853|HS17C_ARATH(17.6 kDa class I heat shock protein 3 OS=Arabidopsis thaliana OX=3702 GN=HSP17.6C PE=2 SV=2)	841789
AT3G10930		Uncharacterized protein At3g10930 [Source:UniProtKB/TrEMBL;Acc:Q84TK4]	852	151	143	71	455	1033	120	15.25	14.72	7.62	43.84	106.92	12.23	12.53	54.33	4.30683	2.10663	0.00423557	0.999791	no	up	NP_566382.5(hypothetical protein AT3G10930 [Arabidopsis thaliana])	GO:0005615(cellular_component:extracellular space); GO:0042542(biological_process:response to hydrogen peroxide); GO:0010629(biological_process:negative regulation of gene expression); GO:0042742(biological_process:defense response to bacterium); GO:0009651(biological_process:response to salt stress); GO:1902883(biological_process:negative regulation of response to oxidative stress)				ENOG41105KX(S:Function unknown)	ENOG41105KX(-)			820264
AT1G32920		At1g32920/F9L11_25 [Source:UniProtKB/TrEMBL;Acc:Q93WI1]	1237	1352	824	1057	2449	4789	1267	83.38	51.34	69.31	144.03	301.6	78.91	68.01	174.847	2.52919	1.33867	0.0135625	0.999791	no	up	NP_001319130.1(hypothetical protein AT1G32920 [Arabidopsis thaliana])	GO:0009611(biological_process:response to wounding)				ENOG411044A(S:Function unknown); ENOG411173Q(S:Function unknown)	ENOG411044A(-); ENOG411173Q(Avr9 Cf-9 rapidly elicited protein 65)			28717292
AT5G44350		Ethylene-regulated nuclear protein ERT2-like protein [Source:UniProtKB/TrEMBL;Acc:Q9FKV3]	1381	17	36	147	154	170	153	0.92	1.95	8.42	7.9	9.34	8.32	3.76333	8.52	2.23137	1.15793	0.116051	0.999791	no	up	NP_199248.1(ethylene-responsive nuclear protein-like protein [Arabidopsis thaliana])	GO:0016021(cellular_component:integral component of membrane); GO:0016020(cellular_component:membrane); GO:0008150(biological_process:biological_process)				ENOG410YYYW(S:Function unknown)	ENOG410YYYW(Ethylene-responsive nuclear protein)			834461
AT3G28340	GATL10	Hexosyltransferase (Fragment) [Source:UniProtKB/TrEMBL;Acc:W8QNM3]	1739	194	122	159	493	937	149	7.94	5.02	6.92	19.23	39.07	6.16	6.62667	21.4867	3.20564	1.68061	0.00970459	0.999791	no	up	NP_189474.2(galacturonosyltransferase-like 10 [Arabidopsis thaliana])	GO:0005794(cellular_component:Golgi apparatus); GO:0016021(cellular_component:integral component of membrane); GO:0016020(cellular_component:membrane); GO:0000139(cellular_component:Golgi membrane); GO:0045489(biological_process:pectin biosynthetic process); GO:0071555(biological_process:cell wall organization); GO:0016740(molecular_function:transferase activity); GO:0016757(molecular_function:tr…				ENOG41106K3(S:Function unknown)	ENOG41106K3(-)	PF01501.20(Glyco_transf_8:Glycosyl transferase family 8); PF18404.1(Glyco_transf_24:Glucosyltransferase 24)	sp|Q9LHD2|GATLA_ARATH(Probable galacturonosyltransferase-like 10 OS=Arabidopsis thaliana OX=3702 GN=GATL10 PE=2 SV=1)	822462
AT3G45060	NRT2.6	High affinity nitrate transporter 2.6 [Source:UniProtKB/Swiss-Prot;Acc:Q9LXH0]	1912	428	738	481	98	199	346	15.69	27.18	18.76	3.42	7.43	12.81	20.5433	7.88667	0.369924	-1.4347	0.0036956	0.999791	no	down	NP_190092.1(high affinity nitrate transporter 2.6 [Arabidopsis thaliana])	GO:0071249(biological_process:cellular response to nitrate); GO:0015706(biological_process:nitrate transport); GO:0016021(cellular_component:integral component of membrane); GO:0016020(cellular_component:membrane); GO:0009705(cellular_component:plant-type vacuole membrane); GO:0015112(molecular_function:nitrate transmembrane transporter activity); GO:0080167(biological_process:response to karriki…	K02575	NRT, narK, nrtP, nasA	map00910(Nitrogen metabolism)	COG2223(P:Inorganic ion transport and metabolism)	COG2223(Transporter)	PF07690.16(MFS_1:Major Facilitator Superfamily)	sp|Q9LXH0|NRT26_ARATH(High affinity nitrate transporter 2.6 OS=Arabidopsis thaliana OX=3702 GN=NRT2.6 PE=1 SV=1)	823641
AT3G30775	POX1	Proline dehydrogenase 1, mitochondrial [Source:UniProtKB/Swiss-Prot;Acc:P92983]	2174	10694	14450	16072	2018	5149	15167	354.82	481.45	567.46	63.83	174.02	508.52	467.91	248.79	0.506473	-0.981444	0.135328	0.999791	no	down	NP_189701.3(Methylenetetrahydrofolate reductase family protein [Arabidopsis thaliana])	GO:0006562(biological_process:proline catabolic process); GO:0006560(biological_process:proline metabolic process); GO:0004657(molecular_function:proline dehydrogenase activity); GO:0005739(cellular_component:mitochondrion); GO:0010133(biological_process:proline catabolic process to glutamate); GO:0042742(biological_process:defense response to bacterium); GO:0009414(biological_process:response to…	K00318	PRODH, fadM, putB	map00330(Arginine and proline metabolism)	COG0506(E:Amino acid transport and metabolism)	COG0506(Proline dehydrogenase)	PF01619.18(Pro_dh:Proline dehydrogenase)	sp|P92983|PROD1_ARATH(Proline dehydrogenase 1, mitochondrial OS=Arabidopsis thaliana OX=3702 GN=POX1 PE=1 SV=2)	822833
AT3G60550	CYCU2-2	Cyclin-U2-2 [Source:UniProtKB/Swiss-Prot;Acc:Q9M205]	1064	6	6	0	99	44	2	0.45	0.45	0	7.06	3.36	0.15	0.3	3.52333	11.3656	3.5066	0.00793632	0.999791	no	up	NP_191614.1(cyclin p3;2 [Arabidopsis thaliana])	GO:0019901(molecular_function:protein kinase binding); GO:0000079(biological_process:regulation of cyclin-dependent protein serine/threonine kinase activity); GO:0051301(biological_process:cell division); GO:0007049(biological_process:cell cycle)				ENOG4111TTK(U:Intracellular trafficking, secretion, and vesicular transport)	ENOG4111TTK(protein transport protein SEC61 subunit)	PF08613.11(Cyclin:Cyclin); PF00134.23(Cyclin_N:Cyclin, N-terminal domain)	sp|Q9M205|CCU22_ARATH(Cyclin-U2-2 OS=Arabidopsis thaliana OX=3702 GN=CYCU2-2 PE=1 SV=1)	825226
AT1G26945	PRE6	Transcription factor PRE6 [Source:UniProtKB/Swiss-Prot;Acc:Q8GW32]	1055	116	97	181	492	237	150	8.77	7.43	14.54	35.47	18.32	11.45	10.2467	21.7467	2.06724	1.0477	0.039853	0.999791	no	up	NP_849712.1(basic helix-loop-helix (bHLH) DNA-binding superfamily protein [Arabidopsis thaliana])	GO:0005737(cellular_component:cytoplasm); GO:0005634(cellular_component:nucleus); GO:0040008(biological_process:regulation of growth); GO:0009416(biological_process:response to light stimulus); GO:0046983(molecular_function:protein dimerization activity); GO:0016021(cellular_component:integral component of membrane)				ENOG410Z0M7(K:Transcription)	ENOG410Z0M7(transcription factor bHLH135-like)	PF00010.26(HLH:Helix-loop-helix DNA-binding domain)	sp|Q8GW32|PRE6_ARATH(Transcription factor PRE6 OS=Arabidopsis thaliana OX=3702 GN=PRE6 PE=1 SV=1)	839585
AT5G12940		Leucine-rich repeat (LRR) family protein [Source:UniProtKB/TrEMBL;Acc:Q9LXU5]	1458	52	50	132	171	219	144	2.62	2.54	7.08	8.22	11.26	7.33	4.08	8.93667	2.15172	1.10549	0.0265062	0.999791	no	up	NP_196798.1(Leucine-rich repeat (LRR) family protein [Arabidopsis thaliana])	GO:0005515(molecular_function:protein binding)				COG4886(S:Function unknown)	COG4886(-)	PF13855.6(LRR_8:Leucine rich repeat); PF12799.7(LRR_4:Leucine Rich repeats (2 copies)); PF08263.12(LRRNT_2:Leucine rich repeat N-terminal domain)	sp|Q00874|DR100_ARATH(DNA damage-repair/toleration protein DRT100 OS=Arabidopsis thaliana OX=3702 GN=DRT100 PE=2 SV=2)	831134
AT3G50930	HSR4	Protein HYPER-SENSITIVITY-RELATED 4 [Source:UniProtKB/Swiss-Prot;Acc:Q8VZG2]	2656	964	783	1221	1956	6794	1385	24.41	19.88	32.91	47.22	175.14	35.45	25.7333	85.9367	3.32841	1.73483	0.0070292	0.999791	no	up	NP_190662.2(cytochrome BC1 synthesi [Arabidopsis thaliana])	GO:0016787(molecular_function:hydrolase activity); GO:0016020(cellular_component:membrane); GO:0009411(biological_process:response to UV); GO:0016021(cellular_component:integral component of membrane); GO:0009617(biological_process:response to bacterium); GO:0005739(cellular_component:mitochondrion); GO:0000166(molecular_function:nucleotide binding); GO:0006952(biological_process:defense response…				COG0465(I:Lipid transport and metabolism)	COG0465(PHOsphatase)	PF14363.6(AAA_assoc:Domain associated at C-terminal with AAA); PF00004.29(AAA:ATPase family associated with various cellular activities (AAA)); PF05496.12(RuvB_N:Holliday junction DNA helicase RuvB P-loop domain); PF13191.6(AAA_16:AAA ATPase domain); PF05673.13(DUF815:Protein of unknown function (DUF815))	sp|Q8VZG2|HSR4_ARATH(Protein HYPER-SENSITIVITY-RELATED 4 OS=Arabidopsis thaliana OX=3702 GN=HSR4 PE=2 SV=1)	824257
AT3G44260	CAF1-9	Probable CCR4-associated factor 1 homolog 9 [Source:UniProtKB/Swiss-Prot;Acc:Q9LXM2]	1339	651	235	734	3174	6219	718	36.39	13.26	43.64	169.2	354.85	40.54	31.0967	188.197	5.99381	2.58347	0.000766046	0.999791	no	up	NP_190012.1(Polynucleotidyl transferase, ribonuclease H-like superfamily protein [Arabidopsis thaliana])	GO:0090305(biological_process:nucleic acid phosphodiester bond hydrolysis); GO:0030014(cellular_component:CCR4-NOT complex); GO:0030015(cellular_component:CCR4-NOT core complex); GO:0042742(biological_process:defense response to bacterium); GO:0003676(molecular_function:nucleic acid binding); GO:0005737(cellular_component:cytoplasm); GO:0008408(molecular_function:3'-5' exonuclease activity); GO:0…	K12581	CNOT7_8, CAF1, POP2	map03018(RNA degradation)	COG5228(Q:Secondary metabolites biosynthesis, transport and catabolism)	COG5228(Cytochrome p450)	PF04857.20(CAF1:CAF1 family ribonuclease)	sp|Q9LXM2|CAF1I_ARATH(Probable CCR4-associated factor 1 homolog 9 OS=Arabidopsis thaliana OX=3702 GN=CAF1-9 PE=2 SV=1)	823551
AT4G26260	MIOX4	MIOX4 [Source:UniProtKB/TrEMBL;Acc:A0A178V1J3]	1324	2026	2547	1289	357	931	1159	104.3	130.27	71.01	17.34	48.27	60.12	101.86	41.91	0.398389	-1.32775	0.00774667	0.999791	no	down	NP_001190844.1(myo-inositol oxygenase 4 [Arabidopsis thaliana])	GO:0005737(cellular_component:cytoplasm); GO:0019853(biological_process:L-ascorbic acid biosynthetic process); GO:0019310(biological_process:inositol catabolic process); GO:0005506(molecular_function:iron ion binding); GO:0050113(molecular_function:inositol oxygenase activity); GO:0055114(biological_process:oxidation-reduction process)	K00469	MIOX	map00053(Ascorbate and aldarate metabolism); map00562(Inositol phosphate metabolism)	ENOG410XQ4J(S:Function unknown)	ENOG410XQ4J(inositol oxygenase)	PF05153.15(MIOX:Myo-inositol oxygenase)	sp|Q8H1S0|MIOX4_ARATH(Inositol oxygenase 4 OS=Arabidopsis thaliana OX=3702 GN=MIOX4 PE=2 SV=1)	828732
AT2G35930	PUB23	E3 ubiquitin-protein ligase PUB23 [Source:UniProtKB/Swiss-Prot;Acc:Q84TG3]	1705	162	153	750	403	749	911	6.78	6.44	33.4	16.08	31.96	38.53	15.54	28.8567	1.81278	0.858203	0.214761	0.999791	no	up	NP_181137.2(plant U-box 23 [Arabidopsis thaliana])	GO:0005737(cellular_component:cytoplasm); GO:0010200(biological_process:response to chitin); GO:0005829(cellular_component:cytosol); GO:0016740(molecular_function:transferase activity); GO:0006952(biological_process:defense response); GO:0016567(biological_process:protein ubiquitination); GO:0002679(biological_process:respiratory burst involved in defense response); GO:0051865(biological_process:…				ENOG410YC1Z(O:Posttranslational modification, protein turnover, chaperones)	ENOG410YC1Z(e3 ubiquitin-protein ligase)	PF04564.15(U-box:U-box domain); PF04078.13(Rcd1:Cell differentiation family, Rcd1-like); PF11789.8(zf-Nse:Zinc-finger of the MIZ type in Nse subunit)	sp|Q84TG3|PUB23_ARATH(E3 ubiquitin-protein ligase PUB23 OS=Arabidopsis thaliana OX=3702 GN=PUB23 PE=1 SV=1)	818166
AT1G61470	CAF1-5	Probable CCR4-associated factor 1 homolog 5 [Source:UniProtKB/Swiss-Prot;Acc:O64773]	1211	17	11	16	77	121	25	1.08	0.7	1.08	4.65	7.83	1.6	0.953333	4.69333	4.856	2.27977	0.000695675	0.999791	no	up	NP_176342.1(Polynucleotidyl transferase, ribonuclease H-like superfamily protein [Arabidopsis thaliana])	GO:0005737(cellular_component:cytoplasm); GO:0016787(molecular_function:hydrolase activity); GO:0090503(biological_process:RNA phosphodiester bond hydrolysis, exonucleolytic); GO:0004518(molecular_function:nuclease activity); GO:0004527(molecular_function:exonuclease activity); GO:0004535(molecular_function:poly(A)-specific ribonuclease activity); GO:0000932(cellular_component:cytoplasmic mRNA pr…	K12581	CNOT7_8, CAF1, POP2	map03018(RNA degradation)	COG5228(T:Signal transduction mechanisms)	COG5228(Serine Threonine protein kinase)	PF04857.20(CAF1:CAF1 family ribonuclease)	sp|O64773|CAF1E_ARATH(Probable CCR4-associated factor 1 homolog 5 OS=Arabidopsis thaliana OX=3702 GN=CAF1-5 PE=2 SV=1)	842441
AT5G12030	HSP17.7	17.7 kDa class II heat shock protein [Source:UniProtKB/Swiss-Prot;Acc:O81822]	882	350	200	250	29	41	249	33.68	19.59	25.55	2.66	4.04	24.18	26.2733	10.2933	0.366261	-1.44906	0.0615503	0.999791	no	down	NP_196764.1(heat shock protein 17.6A [Arabidopsis thaliana])	GO:0005737(cellular_component:cytoplasm); GO:0051259(biological_process:protein oligomerization); GO:0006457(biological_process:protein folding); GO:0042542(biological_process:response to hydrogen peroxide); GO:0005829(cellular_component:cytosol); GO:0071456(biological_process:cellular response to hypoxia); GO:0051082(molecular_function:unfolded protein binding); GO:0000302(biological_process:res…	K13993	HSP20	map04141(Protein processing in endoplasmic reticulum)	COG0071(T:Signal transduction mechanisms)	COG0071(Serine Threonine protein kinase)	PF00011.21(HSP20:Hsp20/alpha crystallin family); PF17886.1(ArsA_HSP20:HSP20-like domain found in ArsA)	sp|O81822|HS177_ARATH(17.7 kDa class II heat shock protein OS=Arabidopsis thaliana OX=3702 GN=HSP17.7 PE=2 SV=1)	831076
AT4G08950	EXO	Protein EXORDIUM [Source:UniProtKB/Swiss-Prot;Acc:Q9ZPE7]	1373	81	76	200	193	451	476	4.39	4.16	11.53	9.98	24.95	26.07	6.69333	20.3333	2.96201	1.56657	0.00493331	0.999791	no	up	NP_192634.1(Phosphate-responsive 1 family protein [Arabidopsis thaliana])	GO:0005794(cellular_component:Golgi apparatus); GO:0005615(cellular_component:extracellular space); GO:0009741(biological_process:response to brassinosteroid); GO:0005618(cellular_component:cell wall); GO:0048046(cellular_component:apoplast); GO:0005576(cellular_component:extracellular region); GO:0009505(cellular_component:plant-type cell wall)				ENOG410YFUT(S:Function unknown)	ENOG410YFUT(Phi-1 protein)	PF04674.12(Phi_1:Phosphate-induced protein 1 conserved region)	sp|Q9ZPE7|EXO_ARATH(Protein EXORDIUM OS=Arabidopsis thaliana OX=3702 GN=EXO PE=2 SV=1)	826473
AT4G24570	PUMP4	DIC2 [Source:UniProtKB/TrEMBL;Acc:A0A178URN9]	1192	238	117	343	1803	4506	409	15.38	7.64	23.56	111.1	297.39	26.69	15.5267	145.06	9.3186	3.22011	6.26e-05	0.812687	no	up	NP_194188.1(dicarboxylate carrier 2 [Arabidopsis thaliana])	GO:0015729(biological_process:oxaloacetate transport); GO:1902358(biological_process:sulfate transmembrane transport); GO:0015709(biological_process:thiosulfate transport); GO:1902356(biological_process:oxaloacetate(2-) transmembrane transport); GO:0008272(biological_process:sulfate transport); GO:0005743(cellular_component:mitochondrial inner membrane); GO:0016021(cellular_component:integral com…	K13577;K15104	SLC25A10, DIC;SLC25A11, OGC		ENOG410XQHU(U:Intracellular trafficking, secretion, and vesicular transport)	ENOG410XQHU(Adaptor-related protein complex)	PF00153.27(Mito_carr:Mitochondrial carrier protein)	sp|Q9SB52|PUMP4_ARATH(Mitochondrial uncoupling protein 4 OS=Arabidopsis thaliana OX=3702 GN=PUMP4 PE=2 SV=1)	828559
AT2G39200	MLO12	MLO-like protein [Source:UniProtKB/TrEMBL;Acc:A0A178VNS1]	2091	632	868	2150	302	324	2492	20.91	28.84	75.71	9.53	10.92	83.33	41.82	34.5933	0.781723	-0.355271	0.676071	0.999791	no	down	NP_565902.1(Seven transmembrane MLO family protein [Arabidopsis thaliana])	GO:0010150(biological_process:leaf senescence); GO:0009607(biological_process:response to biotic stimulus); GO:0009817(biological_process:defense response to fungus, incompatible interaction); GO:0016021(cellular_component:integral component of membrane); GO:0016020(cellular_component:membrane); GO:0006952(biological_process:defense response); GO:0005516(molecular_function:calmodulin binding); GO…	K08472	MLO		ENOG410ZUVB(S:Function unknown)	ENOG410ZUVB(Required, probably indirectly, for the hydroxylation of 2-octaprenylphenol to 2-octaprenyl-6-hydroxy-phenol, the fourth step in ubiquinone biosynthesis (By similarity))	PF03094.15(Mlo:Mlo family)	sp|O80961|MLO12_ARATH(MLO-like protein 12 OS=Arabidopsis thaliana OX=3702 GN=MLO12 PE=2 SV=2)	818505
AT1G19540		At1g19540 [Source:UniProtKB/TrEMBL;Acc:Q29PX7]	2035	1667.22	1979.05	1431.27	721.69	961.55	1278.6	112.47	137.45	83.82	42.55	67.63	66.14	111.247	58.7733	0.55123	-0.859275	0.00351006	0.999791	no	down	NP_173385.1(NmrA-like negative transcriptional regulator family protein [Arabidopsis thaliana])		K23050	PCBER1		ENOG410ZNGR(S:Function unknown)	ENOG410ZNGR(NmrA-like family)	PF05368.13(NmrA:NmrA-like family); PF13460.6(NAD_binding_10:NAD(P)H-binding); PF01370.21(Epimerase:NAD dependent epimerase/dehydratase family); PF03435.18(Sacchrp_dh_NADP:Saccharopine dehydrogenase NADP binding domain); PF01073.19(3Beta_HSD:3-beta hydroxysteroid dehydrogenase/isomerase family); PF16363.5(GDP_Man_Dehyd:GDP-mannose 4,6 dehydratase)	sp|P52577|IFRH_ARATH(Isoflavone reductase homolog P3 OS=Arabidopsis thaliana OX=3702 GN=At1g75280 PE=2 SV=1)	838541
AT2G44578		RING/U-box superfamily protein [Source:UniProtKB/TrEMBL;Acc:A8MS73]	694	19	21	214	96	72	247	2.6	2.95	31.06	12.53	10.13	34.07	12.2033	18.91	1.49102	0.576296	0.546662	0.999791	no	up	NP_001078058.1(RING/U-box superfamily protein [Arabidopsis thaliana])	GO:0007064(biological_process:mitotic sister chromatid cohesion); GO:0016021(cellular_component:integral component of membrane); GO:0016020(cellular_component:membrane); GO:0031390(cellular_component:Ctf18 RFC-like complex); GO:0016567(biological_process:protein ubiquitination)				ENOG41121N2(O:Posttranslational modification, protein turnover, chaperones)	ENOG41121N2(zinc ion binding)	PF13639.6(zf-RING_2:Ring finger domain); PF12678.7(zf-rbx1:RING-H2 zinc finger domain); PF17123.5(zf-RING_11:RING-like zinc finger); PF13923.6(zf-C3HC4_2:Zinc finger, C3HC4 type (RING finger)); PF00097.25(zf-C3HC4:Zinc finger, C3HC4 type (RING finger)); PF14634.6(zf-RING_5:zinc-RING finger domain); PF14447.6(Prok-RING_4:Prokaryotic RING finger family 4); PF13920.6(zf-C3HC4_3:Zinc finger, C3HC4 ty…	sp|O22755|ATL44_ARATH(Probable E3 ubiquitin-protein ligase ATL44 OS=Arabidopsis thaliana OX=3702 GN=ATL44 PE=2 SV=1)	5007961
AT1G19210	ERF017	Ethylene-responsive transcription factor ERF017 [Source:UniProtKB/Swiss-Prot;Acc:Q84QC2]	895	15	7	18	106	226	19	1.41	0.67	1.8	9.53	21.82	1.81	1.29333	11.0533	8.4756	3.08332	0.000375425	0.999791	no	up	NP_173355.3(Integrase-type DNA-binding superfamily protein [Arabidopsis thaliana])	GO:0044212(molecular_function:transcription regulatory region DNA binding); GO:0009734(biological_process:auxin-activated signaling pathway); GO:0003700(molecular_function:transcription factor activity, sequence-specific DNA binding); GO:0005634(cellular_component:nucleus); GO:0003677(molecular_function:DNA binding); GO:0006355(biological_process:regulation of transcription, DNA-templated); GO:00…				ENOG410YNX4(S:Function unknown)	ENOG410YNX4(DUF581 domain containing protein, expressed)	PF00847.20(AP2:AP2 domain)	sp|Q84QC2|ERF17_ARATH(Ethylene-responsive transcription factor ERF017 OS=Arabidopsis thaliana OX=3702 GN=ERF017 PE=2 SV=1)	838504
AT1G22220		AUF2 [Source:UniProtKB/TrEMBL;Acc:A0A178W7K5]	1378	16	5	6	112	49	22	0.86	0.27	0.34	5.76	2.7	1.2	0.49	3.22	6.26317	2.64689	0.000620578	0.999791	no	up	NP_173641.1(F-box family protein [Arabidopsis thaliana])	GO:0009506(cellular_component:plasmodesma); GO:0005515(molecular_function:protein binding); GO:0071456(biological_process:cellular response to hypoxia)				ENOG4111CQE(G:Carbohydrate transport and metabolism)	ENOG4111CQE(trehalose biosynthetic process)	PF12937.7(F-box-like:F-box-like); PF00646.33(F-box:F-box domain)	sp|Q9LM18|FB303_ARATH(F-box protein At1g22220 OS=Arabidopsis thaliana OX=3702 GN=At1g22220 PE=2 SV=1)	838827
AT4G25270	PCMP-E53	Pentatricopeptide repeat-containing protein At4g25270, chloroplastic [Source:UniProtKB/Swiss-Prot;Acc:Q9SB36]	1980	50.03	67.5	69.12	0	7.26	51.93	1.76	2.39	2.59	0	0.26	1.85	2.24667	0.703333	0.292036	-1.77578	0.132401	0.999791	no	down	NP_194257.1(Tetratricopeptide repeat (TPR)-like superfamily protein [Arabidopsis thaliana])	GO:0005737(cellular_component:cytoplasm); GO:0006221(biological_process:pyrimidine nucleotide biosynthetic process); GO:0009536(cellular_component:plastid); GO:0043231(cellular_component:intracellular membrane-bounded organelle); GO:0006207(biological_process:'de novo' pyrimidine nucleobase biosynthetic process); GO:0005634(cellular_component:nucleus); GO:0004127(molecular_function:cytidylate kin…				ENOG410Z7Z7(S:Function unknown)	ENOG410Z7Z7(Invertase pectin methylesterase inhibitor)	PF01535.20(PPR:PPR repeat); PF13041.6(PPR_2:PPR repeat family); PF13812.6(PPR_3:Pentatricopeptide repeat domain); PF17177.4(PPR_long:Pentacotripeptide-repeat region of PRORP)	sp|Q9SB36|PP337_ARATH(Pentatricopeptide repeat-containing protein At4g25270, chloroplastic OS=Arabidopsis thaliana OX=3702 GN=PCMP-E53 PE=3 SV=1)	828630
AT4G27657		At4g27657 [Source:UniProtKB/TrEMBL;Acc:Q8LF18]	713	222	146	370	512	864	428	29.13	19.65	51.52	64.12	116.49	56.63	33.4333	79.08	2.3211	1.21481	0.0132969	0.999791	no	up	NP_567784.1(hypothetical protein AT4G27657 [Arabidopsis thaliana])	GO:0071456(biological_process:cellular response to hypoxia)				ENOG4111C9K(S:Function unknown); ENOG411058I(S:Function unknown)	ENOG4111C9K(-); ENOG411058I(-)			828879
AT3G23250	MYB15	Transcription factor MYB15 [Source:UniProtKB/Swiss-Prot;Acc:Q9LTC4]	1427	600	637	2532	1278	3464	2561	30.87	32.97	137.91	61.72	181.06	132.65	67.25	125.143	1.83909	0.878994	0.192477	0.999791	no	up	NP_188966.1(myb domain protein 15 [Arabidopsis thaliana])	GO:0009733(biological_process:response to auxin); GO:0043565(molecular_function:sequence-specific DNA binding); GO:0046686(biological_process:response to cadmium ion); GO:0009414(biological_process:response to water deprivation); GO:0009753(biological_process:response to jasmonic acid); GO:0044212(molecular_function:transcription regulatory region DNA binding); GO:0003700(molecular_function:trans…	K09422	MYBP		COG5147(K:Transcription)	COG5147(Myblike DNAbinding domain containing protein)	PF00249.31(Myb_DNA-binding:Myb-like DNA-binding domain); PF13921.6(Myb_DNA-bind_6:Myb-like DNA-binding domain)	sp|Q9LTC4|MYB15_ARATH(Transcription factor MYB15 OS=Arabidopsis thaliana OX=3702 GN=MYB15 PE=1 SV=1)	821904
AT1G19610	PDF1.4	Defensin-like protein 19 [Source:UniProtKB/Swiss-Prot;Acc:P82787]	620	577	469	172	91	144	210	94.64	79.47	29.91	14.25	24.34	34.71	68.0067	24.4333	0.345062	-1.53507	0.00399479	0.999791	no	down	NP_173391.2(defensin-like protein [Arabidopsis thaliana])	GO:0050832(biological_process:defense response to fungus); GO:0016021(cellular_component:integral component of membrane); GO:0016020(cellular_component:membrane); GO:0031640(biological_process:killing of cells of other organism); GO:0006952(biological_process:defense response); GO:0005576(cellular_component:extracellular region); GO:0003674(molecular_function:molecular_function)				ENOG4111DG5(S:Function unknown)	ENOG4111DG5(Gamma-thionin family)	PF00304.20(Gamma-thionin:Gamma-thionin family)	sp|P82787|DEF19_ARATH(Defensin-like protein 19 OS=Arabidopsis thaliana OX=3702 GN=PDF1.4 PE=3 SV=2)	838548
AT5G54300		Cotton fiber expressed protein 1-like protein [Source:UniProtKB/TrEMBL;Acc:Q9FL70]	1383	3610	4880	7019	2490	1831	7618	193.98	264.49	401.14	127.58	100.41	413.48	286.537	213.823	0.710414	-0.493267	0.382813	0.999791	no	down	NP_200241.1(cotton fiber-like protein (DUF761) [Arabidopsis thaliana])	GO:0008150(biological_process:biological_process); GO:0016021(cellular_component:integral component of membrane); GO:0016020(cellular_component:membrane); GO:0003674(molecular_function:molecular_function)				ENOG410ZK5T(O:Posttranslational modification, protein turnover, chaperones)	ENOG410ZK5T(Cytochrome c biogenesis protein)	PF05553.11(DUF761:Cotton fibre expressed protein); PF14364.6(DUF4408:Domain of unknown function (DUF4408))		835518
AT2G17972		Expressed protein [Source:UniProtKB/TrEMBL;Acc:Q8S8K0]	746	0	0	13.81	32.71	18.62	5.94	0	0	1.8	3.82	2.34	0.73	0.6	2.29667	3.81645	1.93223	0.216288	0.999791	no	up	NP_565430.1(transmembrane protein [Arabidopsis thaliana])	GO:0009535(cellular_component:chloroplast thylakoid membrane); GO:0016021(cellular_component:integral component of membrane); GO:0016020(cellular_component:membrane); GO:0008150(biological_process:biological_process); GO:0009507(cellular_component:chloroplast)				ENOG4112CYP(S:Function unknown)	ENOG4112CYP(-)			816308
AT5G01210		AT5g01210/F7J8_190 [Source:UniProtKB/TrEMBL;Acc:Q9LFB5]	1802	3412.02	4268.36	1777.81	1477.07	2040.79	897.98	133.9	168.43	74.23	55.26	81.62	35.61	125.52	57.4967	0.448848	-1.1557	0.0124	0.999791	no	down	NP_195741.1(HXXXD-type acyl-transferase family protein [Arabidopsis thaliana])	GO:0016740(molecular_function:transferase activity); GO:0016747(molecular_function:transferase activity, transferring acyl groups other than amino-acyl groups)				ENOG410YADF(S:Function unknown)	ENOG410YADF(transferase) family)	PF02458.15(Transferase:Transferase family)	sp|Q9FF86|DCR_ARATH(BAHD acyltransferase DCR OS=Arabidopsis thaliana OX=3702 GN=DCR PE=2 SV=1)	831901
AT1G30700		Berberine bridge enzyme-like 8 [Source:UniProtKB/Swiss-Prot;Acc:Q9SA85]	2039	253	395	281	107	125	248	8.61	13.51	10.18	3.47	4.34	8.53	10.7667	5.44667	0.485774	-1.04164	0.00902528	0.999791	no	down	NP_174357.1(FAD-binding Berberine family protein [Arabidopsis thaliana])	GO:0050660(molecular_function:flavin adenine dinucleotide binding); GO:0005618(cellular_component:cell wall); GO:0000166(molecular_function:nucleotide binding); GO:0005576(cellular_component:extracellular region); GO:0071949(molecular_function:FAD binding); GO:0055114(biological_process:oxidation-reduction process); GO:0016491(molecular_function:oxidoreductase activity)				COG0277(S:Function unknown)	COG0277(Transfer protein)	PF01565.23(FAD_binding_4:FAD binding domain); PF08031.12(BBE:Berberine and berberine like)	sp|Q9SA85|BBE8_ARATH(Berberine bridge enzyme-like 8 OS=Arabidopsis thaliana OX=3702 GN=At1g30700 PE=2 SV=1)	839950
AT1G76680	OPR1	12-oxophytodienoate reductase 1 [Source:UniProtKB/TrEMBL;Acc:F4I403]	1511	3505.19	4025.11	8279.42	2069.28	1590.43	7732.48	144.41	170.8	359.88	84.09	66.91	313.52	225.03	154.84	0.661809	-0.595514	0.359158	0.999791	no	down	NP_974157.1(12-oxophytodienoate reductase 1 [Arabidopsis thaliana])	GO:0005737(cellular_component:cytoplasm); GO:0031408(biological_process:oxylipin biosynthetic process); GO:0009751(biological_process:response to salicylic acid); GO:0006629(biological_process:lipid metabolic process); GO:0005829(cellular_component:cytosol); GO:0071456(biological_process:cellular response to hypoxia); GO:0009611(biological_process:response to wounding); GO:0005739(cellular_compon…	K05894	OPR	map00592(alpha-Linolenic acid metabolism)	COG1902(C:Energy production and conversion)	COG1902(NADH flavin oxidoreductase, NADH oxidase)	PF00724.20(Oxidored_FMN:NADH:flavin oxidoreductase / NADH oxidase family)	sp|Q8LAH7|OPR1_ARATH(12-oxophytodienoate reductase 1 OS=Arabidopsis thaliana OX=3702 GN=OPR1 PE=1 SV=2)	844001
AT5G22250	CAF1-11	Probable CCR4-associated factor 1 homolog 11 [Source:UniProtKB/Swiss-Prot;Acc:Q9FMS6]	1323	180	160	360	504	1012	373	10.21	9.16	21.72	27.27	58.61	21.37	13.6967	35.75	2.58383	1.36951	0.0115837	0.999791	no	up	NP_197617.1(Polynucleotidyl transferase, ribonuclease H-like superfamily protein [Arabidopsis thaliana])	GO:0005737(cellular_component:cytoplasm); GO:0016787(molecular_function:hydrolase activity); GO:0008408(molecular_function:3'-5' exonuclease activity); GO:0000289(biological_process:nuclear-transcribed mRNA poly(A) tail shortening); GO:0005515(molecular_function:protein binding); GO:0090503(biological_process:RNA phosphodiester bond hydrolysis, exonucleolytic); GO:0004518(molecular_function:nucle…	K12581	CNOT7_8, CAF1, POP2	map03018(RNA degradation)	COG5228(K:Transcription)	COG5228(Ccr4-not transcription complex, subunit)	PF04857.20(CAF1:CAF1 family ribonuclease)	sp|Q9FMS6|CAF1K_ARATH(Probable CCR4-associated factor 1 homolog 11 OS=Arabidopsis thaliana OX=3702 GN=CAF1-11 PE=2 SV=1)	832285
AT4G27652		At4g27652 [Source:UniProtKB/TrEMBL;Acc:Q8L9W9]	684	105	52	252	429	699	271	14.69	7.48	37.41	57.3	100.59	38.24	19.86	65.3767	3.24133	1.69658	0.00929173	0.999791	no	up	NP_567782.1(hypothetical protein AT4G27652 [Arabidopsis thaliana])	GO:0008150(biological_process:biological_process)				ENOG4111C9K(S:Function unknown)	ENOG4111C9K(-)			828877
AT5G50600	HSD1	11-beta-hydroxysteroid dehydrogenase 1A [Source:UniProtKB/Swiss-Prot;Acc:P0DKC5]	1549	36	36	0	1	3.07	41	1.69	1.7	0	0.04	0.15	1.94	1.13	0.71	0.57931	-0.787592	0.620958	0.999791	no	down	NP_568742.1(hydroxysteroid dehydrogenase 1 [Arabidopsis thaliana])	GO:0005811(cellular_component:lipid particle); GO:0006629(biological_process:lipid metabolic process); GO:0070524(molecular_function:11-beta-hydroxysteroid dehydrogenase (NADP+) activity); GO:0016021(cellular_component:integral component of membrane); GO:0016020(cellular_component:membrane); GO:0006694(biological_process:steroid biosynthetic process); GO:0055114(biological_process:oxidation-reduc…	K22418	HSD1		COG1028(S:Function unknown)	COG1028(Dehydrogenase reductase)	PF00106.25(adh_short:short chain dehydrogenase); PF13561.6(adh_short_C2:Enoyl-(Acyl carrier protein) reductase); PF08659.10(KR:KR domain)	sp|P0DKC5|HSD1A_ARATH(11-beta-hydroxysteroid dehydrogenase 1A OS=Arabidopsis thaliana OX=3702 GN=HSD1 PE=1 SV=1)	835141
AT5G61600	ERF104	Ethylene-responsive transcription factor ERF104 [Source:UniProtKB/Swiss-Prot;Acc:Q9FKG1]	1389	267	399	179	763	2277	143	14.27	21.51	10.18	38.89	124.2	7.72	15.32	56.9367	3.73285	1.90028	0.0240536	0.999791	no	up	NP_200968.1(ethylene response factor 104 [Arabidopsis thaliana])	GO:0044212(molecular_function:transcription regulatory region DNA binding); GO:0003700(molecular_function:transcription factor activity, sequence-specific DNA binding); GO:0005634(cellular_component:nucleus); GO:0003677(molecular_function:DNA binding); GO:0010087(biological_process:phloem or xylem histogenesis); GO:0050832(biological_process:defense response to fungus); GO:0006355(biological_proc…	K09286	EREBP		ENOG41108W0(K:Transcription)	ENOG41108W0(AP2)	PF00847.20(AP2:AP2 domain)	sp|Q9FKG1|EF104_ARATH(Ethylene-responsive transcription factor ERF104 OS=Arabidopsis thaliana OX=3702 GN=ERF104 PE=1 SV=1)	836281
AT4G27654		At4g27654 [Source:UniProtKB/TrEMBL;Acc:Q3E9V5]	515	28	7	254	306	526	271	6.39	1.67	61.37	66.75	124.47	62.28	23.1433	84.5	3.58813	1.84323	0.0749168	0.999791	no	up	NP_567783.1(transmembrane protein [Arabidopsis thaliana])	GO:0016021(cellular_component:integral component of membrane); GO:0016020(cellular_component:membrane); GO:0008150(biological_process:biological_process)				ENOG411058I(S:Function unknown); ENOG4111C9K(S:Function unknown)	ENOG411058I(-); ENOG4111C9K(-)			828878
AT5G21960	ERF016	Ethylene-responsive transcription factor ERF016 [Source:UniProtKB/Swiss-Prot;Acc:Q9C591]	1532	37	38	78	331	876	79	1.76	1.82	3.94	14.99	42.44	3.79	2.50667	20.4067	8.18821	3.03355	0.000170931	0.999791	no	up	NP_680184.1(Integrase-type DNA-binding superfamily protein [Arabidopsis thaliana])	GO:0003700(molecular_function:transcription factor activity, sequence-specific DNA binding); GO:0005634(cellular_component:nucleus); GO:0003677(molecular_function:DNA binding); GO:0006355(biological_process:regulation of transcription, DNA-templated); GO:0006351(biological_process:transcription, DNA-templated); GO:0009873(biological_process:ethylene-activated signaling pathway)				ENOG410YZF0(K:Transcription)	ENOG410YZF0(AP2)	PF00847.20(AP2:AP2 domain)	sp|Q9C591|ERF16_ARATH(Ethylene-responsive transcription factor ERF016 OS=Arabidopsis thaliana OX=3702 GN=ERF016 PE=2 SV=1)	832256
AT5G47230	ERF5	ERF5 [Source:UniProtKB/TrEMBL;Acc:A0A178UKK9]	1302	87	97	146	245	398	202	5.03	5.67	8.98	13.52	23.51	11.81	6.56	16.28	2.44221	1.28819	0.00226469	0.999791	no	up	BAA97157.1(ethylene responsive element binding factor 5 (ATERF5) [Arabidopsis thaliana])	GO:0043565(molecular_function:sequence-specific DNA binding); GO:0010200(biological_process:response to chitin); GO:0044212(molecular_function:transcription regulatory region DNA binding); GO:0003700(molecular_function:transcription factor activity, sequence-specific DNA binding); GO:0005634(cellular_component:nucleus); GO:0009873(biological_process:ethylene-activated signaling pathway); GO:00069…	K09286	EREBP		ENOG410Z37D(K:Transcription); ENOG410YIK7(K:Transcription)	ENOG410Z37D(Transcription factor); ENOG410YIK7(Transcription factor)	PF00847.20(AP2:AP2 domain)	sp|O80341|EF102_ARATH(Ethylene-responsive transcription factor 5 OS=Arabidopsis thaliana OX=3702 GN=ERF5 PE=2 SV=1)	834770
AT2G44130		F-box/kelch-repeat protein At2g44130 [Source:UniProtKB/Swiss-Prot;Acc:O80582]	1445	3151.25	3308.42	570.86	1625.51	1189.6	486.14	160.56	169.92	30.94	78.97	61.84	25.02	120.473	55.2767	0.445863	-1.16533	0.0904366	0.999791	no	down	NP_566009.1(Galactose oxidase/kelch repeat superfamily protein [Arabidopsis thaliana])	GO:0005829(cellular_component:cytosol); GO:0005515(molecular_function:protein binding); GO:2000762(biological_process:regulation of phenylpropanoid metabolic process)				ENOG4110X8D(S:Function unknown)	ENOG4110X8D(Kelch repeat-containing F-box family protein)	PF01344.25(Kelch_1:Kelch motif); PF13964.6(Kelch_6:Kelch motif); PF13418.6(Kelch_4:Galactose oxidase, central domain); PF07646.15(Kelch_2:Kelch motif); PF13415.6(Kelch_3:Galactose oxidase, central domain); PF00646.33(F-box:F-box domain); PF13854.6(Kelch_5:Kelch motif)	sp|O80582|FBK46_ARATH(F-box/kelch-repeat protein At2g44130 OS=Arabidopsis thaliana OX=3702 GN=At2g44130 PE=2 SV=2)	819019
AT4G27280	KRP1	Calcium-binding protein KRP1 [Source:UniProtKB/Swiss-Prot;Acc:O81831]	1207	443	631	548	1677	3414	730	28.17	40.56	37.06	101.71	221.77	46.89	35.2633	123.457	3.48733	1.80212	0.00162484	0.999791	no	up	NP_194458.1(Calcium-binding EF-hand family protein [Arabidopsis thaliana])	GO:0009733(biological_process:response to auxin); GO:0005515(molecular_function:protein binding); GO:0005509(molecular_function:calcium ion binding); GO:0080167(biological_process:response to karrikin); GO:0071456(biological_process:cellular response to hypoxia); GO:0046872(molecular_function:metal ion binding)	K10840;K16465	CETN2;CETN1	map03420(Nucleotide excision repair)	COG5126(S:Function unknown); COG0655(S:Function unknown)	COG5126(Nadph-dependent fmn reductase); COG0655(Nadph-dependent fmn reductase)	PF13833.6(EF-hand_8:EF-hand domain pair)	sp|O81831|CARP1_ARATH(Calcium-binding protein KRP1 OS=Arabidopsis thaliana OX=3702 GN=KRP1 PE=2 SV=1)	828836
AT2G43520	ATTI2	TI2 [Source:UniProtKB/TrEMBL;Acc:A0A178W058]	838	1228	1625	1382	668	544	1192	126.97	171.3	151.76	65.9	57.66	124.36	150.01	82.64	0.529869	-0.916293	0.00645717	0.999791	no	down	NP_181880.1(trypsin inhibitor protein 2 [Arabidopsis thaliana])	GO:0050832(biological_process:defense response to fungus); GO:0019871(molecular_function:sodium channel inhibitor activity); GO:0031640(biological_process:killing of cells of other organism); GO:0006952(biological_process:defense response); GO:0005576(cellular_component:extracellular region); GO:0009405(biological_process:pathogenesis); GO:0004867(molecular_function:serine-type endopeptidase inhi…				ENOG4110642(S:Function unknown); ENOG4111CSI(S:Function unknown)	ENOG4110642(Scorpion toxin-like domain); ENOG4111CSI(Scorpion toxin-like domain)	PF00537.18(Toxin_3:Scorpion toxin-like domain)	sp|O22866|DF193_ARATH(Defensin-like protein 193 OS=Arabidopsis thaliana OX=3702 GN=ATTI2 PE=3 SV=1)	818953
AT3G46620	RDUF1	E3 ubiquitin-protein ligase RDUF1 [Source:UniProtKB/Swiss-Prot;Acc:Q9SNB6]	1959	642	430	754	1791	3344	875	22.88	15.4	28.6	60.86	121.43	31.51	22.2933	71.2667	3.15821	1.65911	0.00257083	0.999791	no	up	NP_190246.1(zinc finger (C3HC4-type RING finger) family protein [Arabidopsis thaliana])	GO:0005737(cellular_component:cytoplasm); GO:0009737(biological_process:response to abscisic acid); GO:0010200(biological_process:response to chitin); GO:0061630(molecular_function:ubiquitin protein ligase activity); GO:0005634(cellular_component:nucleus); GO:0009738(biological_process:abscisic acid-activated signaling pathway); GO:0016567(biological_process:protein ubiquitination); GO:0016740(mo…				ENOG41121N2(O:Posttranslational modification, protein turnover, chaperones)	ENOG41121N2(zinc ion binding)	PF06547.12(DUF1117:Protein of unknown function (DUF1117)); PF14369.6(zinc_ribbon_9:zinc-ribbon); PF13639.6(zf-RING_2:Ring finger domain); PF13923.6(zf-C3HC4_2:Zinc finger, C3HC4 type (RING finger)); PF17123.5(zf-RING_11:RING-like zinc finger); PF12678.7(zf-rbx1:RING-H2 zinc finger domain); PF00097.25(zf-C3HC4:Zinc finger, C3HC4 type (RING finger)); PF13445.6(zf-RING_UBOX:RING-type zinc-finger); P…	sp|Q9SNB6|RDUF1_ARATH(E3 ubiquitin-protein ligase RDUF1 OS=Arabidopsis thaliana OX=3702 GN=RDUF1 PE=1 SV=1)	823815
AT3G46230	HSP17.4A	17.4 kDa class I heat shock protein [Source:UniProtKB/Swiss-Prot;Acc:P19036]	750	228.25	256.7	138.13	75.26	93.34	178.61	27.74	31.93	17.82	8.73	11.65	21.89	25.83	14.09	0.523692	-0.933208	0.0321194	0.999791	no	down	NP_190209.1(heat shock protein 17.4 [Arabidopsis thaliana])	GO:0005737(cellular_component:cytoplasm); GO:0051259(biological_process:protein oligomerization); GO:0006457(biological_process:protein folding); GO:0042542(biological_process:response to hydrogen peroxide); GO:0016021(cellular_component:integral component of membrane); GO:0071456(biological_process:cellular response to hypoxia); GO:0051082(molecular_function:unfolded protein binding); GO:0000302…	K13993	HSP20	map04141(Protein processing in endoplasmic reticulum)	COG0071(O:Posttranslational modification, protein turnover, chaperones)	COG0071(response to heat)	PF00011.21(HSP20:Hsp20/alpha crystallin family); PF17886.1(ArsA_HSP20:HSP20-like domain found in ArsA)	sp|P19036|HSP17_ARATH(17.4 kDa class I heat shock protein OS=Arabidopsis thaliana OX=3702 GN=HSP17.4A PE=1 SV=2)	823768
AT4G25470	DREB1C	C-repeat binding factor 2 [Source:UniProtKB/TrEMBL;Acc:B2BIW9]	986	151	52	51	383	1081	33	12.48	4.36	4.48	30.2	91.41	2.75	7.10667	41.4533	5.74975	2.5235	0.0113535	0.999791	no	up	NP_567719.1(C-repeat/DRE binding factor 2 [Arabidopsis thaliana])	GO:0043565(molecular_function:sequence-specific DNA binding); GO:0044212(molecular_function:transcription regulatory region DNA binding); GO:0003700(molecular_function:transcription factor activity, sequence-specific DNA binding); GO:0005634(cellular_component:nucleus); GO:0009631(biological_process:cold acclimation); GO:0006355(biological_process:regulation of transcription, DNA-templated); GO:0…	K09286	EREBP		ENOG410YK37(V:Defense mechanisms)	ENOG410YK37((ABC) transporter)	PF00847.20(AP2:AP2 domain)	sp|Q9SYS6|DRE1C_ARATH(Dehydration-responsive element-binding protein 1C OS=Arabidopsis thaliana OX=3702 GN=DREB1C PE=2 SV=2)	828651
AT3G09405	PAE4	Pectin acetylesterase 4 [Source:UniProtKB/Swiss-Prot;Acc:Q9SR23]	1749	194.06	165.65	154.34	53.41	56.81	124.69	7.86	6.73	6.66	2.07	2.33	5.12	7.08333	3.17333	0.426555	-1.2292	0.00259586	0.999791	no	down	NP_001154601.1(Pectinacetylesterase family protein [Arabidopsis thaliana])	GO:0016787(molecular_function:hydrolase activity); GO:0005618(cellular_component:cell wall); GO:0016021(cellular_component:integral component of membrane); GO:0052793(molecular_function:pectin acetylesterase activity); GO:0071555(biological_process:cell wall organization); GO:0005576(cellular_component:extracellular region); GO:0052689(molecular_function:carboxylic ester hydrolase activity); GO:0…	K19882	NOTUM		ENOG410XQKD(T:Signal transduction mechanisms)	ENOG410XQKD(Phosphatase)	PF03283.13(PAE:Pectinacetylesterase)	sp|Q9SR23|PAE4_ARATH(Pectin acetylesterase 4 OS=Arabidopsis thaliana OX=3702 GN=PAE4 PE=3 SV=1)	7922320
AT5G56550	OXS3	Emb [Source:UniProtKB/TrEMBL;Acc:Q9LVB9]	982	609	684	680	275	307	759	50.61	57.7	60.05	21.8	26.1	63.67	56.12	37.19	0.633926	-0.657614	0.127896	0.999791	no	down	NP_200466.1(oxidative stress 3 [Arabidopsis thaliana])	GO:0016607(cellular_component:nuclear speck); GO:0046686(biological_process:response to cadmium ion); GO:0006979(biological_process:response to oxidative stress)				COG0724(S:Function unknown)	COG0724(-)			835756
AT1G67980	CCOAMT	Putative caffeoyl-CoA O-methyltransferase At1g67980 [Source:UniProtKB/Swiss-Prot;Acc:Q9C9W3]	1119	193	211	53	39	65	126	13.62	14.96	3.95	2.6	4.65	9.11	10.8433	5.45333	0.47561	-1.07215	0.0920196	0.999791	no	down	NP_564916.2(caffeoyl-CoA 3-O-methyltransferase [Arabidopsis thaliana])	GO:0046872(molecular_function:metal ion binding); GO:0009809(biological_process:lignin biosynthetic process); GO:0008757(molecular_function:S-adenosylmethionine-dependent methyltransferase activity); GO:0005829(cellular_component:cytosol); GO:0016740(molecular_function:transferase activity); GO:0008171(molecular_function:O-methyltransferase activity); GO:0042409(molecular_function:caffeoyl-CoA O-…	K00588	E2.1.1.104	map00941(Flavonoid biosynthesis); map00940(Phenylpropanoid biosynthesis); map00945(Stilbenoid, diarylheptanoid and gingerol biosynthesis)	COG4122(S:Function unknown)	COG4122(O-methyltransferase)	PF01596.17(Methyltransf_3:O-methyltransferase); PF13578.6(Methyltransf_24:Methyltransferase domain); PF13847.6(Methyltransf_31:Methyltransferase domain)	sp|Q9C9W3|CAMT1_ARATH(Putative caffeoyl-CoA O-methyltransferase At1g67980 OS=Arabidopsis thaliana OX=3702 GN=At1g67980 PE=2 SV=1)	843126
AT4G23810	WRKY53	Probable WRKY transcription factor 53 [Source:UniProtKB/Swiss-Prot;Acc:Q9SUP6]	1514	221.74	296.73	925.48	537.48	1460.67	1033.81	10.68	14.4	47.43	24.69	71.77	50.31	24.17	48.9233	1.99883	0.999159	0.122501	0.999791	no	up	NP_194112.1(WRKY family transcription factor [Arabidopsis thaliana])	GO:0010150(biological_process:leaf senescence); GO:2000022(biological_process:regulation of jasmonic acid mediated signaling pathway); GO:0009751(biological_process:response to salicylic acid); GO:0010193(biological_process:response to ozone); GO:0010200(biological_process:response to chitin); GO:0003700(molecular_function:transcription factor activity, sequence-specific DNA binding); GO:0005634(…				ENOG410YZU1(K:Transcription)	ENOG410YZU1(Transcription factor)	PF03106.15(WRKY:WRKY DNA -binding domain)	sp|Q9SUP6|WRK53_ARATH(Probable WRKY transcription factor 53 OS=Arabidopsis thaliana OX=3702 GN=WRKY53 PE=1 SV=1)	828481
AT1G68290	ENDO2	Endonuclease 2 [Source:UniProtKB/Swiss-Prot;Acc:Q9C9G4]	1094	341.6	371.76	214.08	166.7	128.44	97.84	24.63	27.14	16.41	11.46	9.47	7.12	22.7267	9.35	0.399126	-1.32508	9.55e-05	0.825954	no	down	NP_176996.1(endonuclease 2 [Arabidopsis thaliana])	GO:0090502(biological_process:RNA phosphodiester bond hydrolysis, endonucleolytic); GO:0000014(molecular_function:single-stranded DNA endodeoxyribonuclease activity); GO:0043765(molecular_function:T/G mismatch-specific endonuclease activity); GO:0016787(molecular_function:hydrolase activity); GO:0004518(molecular_function:nuclease activity); GO:0004519(molecular_function:endonuclease activity); G…				ENOG4111UE2(S:Function unknown)	ENOG4111UE2(S1 P1 Nuclease)	PF02265.16(S1-P1_nuclease:S1/P1 Nuclease)	sp|Q9C9G4|ENDO2_ARATH(Endonuclease 2 OS=Arabidopsis thaliana OX=3702 GN=ENDO2 PE=1 SV=1)	843158
AT1G28370	ERF11	ERF domain protein 11 [Source:TAIR;Acc:AT1G28370]	1165	411	226	652	696	2381	641	27.34	15.2	46.11	44.15	161.66	43.05	29.55	82.9533	2.78794	1.4792	0.0259827	0.999791	no	up	NP_174159.2(ERF domain protein 11 [Arabidopsis thaliana])	GO:0003700(molecular_function:transcription factor activity, sequence-specific DNA binding); GO:0005634(cellular_component:nucleus); GO:0009873(biological_process:ethylene-activated signaling pathway); GO:0010087(biological_process:phloem or xylem histogenesis); GO:0006355(biological_process:regulation of transcription, DNA-templated); GO:0006351(biological_process:transcription, DNA-templated); …	K09286	EREBP		ENOG410YQ8J(K:Transcription)	ENOG410YQ8J(Transcription factor)	PF00847.20(AP2:AP2 domain)	sp|Q9C5I3|ERF76_ARATH(Ethylene-responsive transcription factor 11 OS=Arabidopsis thaliana OX=3702 GN=ERF11 PE=2 SV=1)	839733
AT5G50335		At5g50335 [Source:UniProtKB/TrEMBL;Acc:Q8LEB7]	695	149	158	269	612	370	161	20.34	22.15	38.96	79.73	51.92	22.16	27.15	51.27	1.85345	0.89021	0.0946397	0.999791	no	up	NP_568726.1(hypothetical protein AT5G50335 [Arabidopsis thaliana])	GO:0008150(biological_process:biological_process)				ENOG410Z61M(S:Function unknown)	ENOG410Z61M(-)			835100
AT5G52750	HIPP13	Heavy metal-associated isoprenylated plant protein 13 [Source:UniProtKB/Swiss-Prot;Acc:Q9LTE2]	757	261	313	228	609	1077	330	31.16	37.87	28.96	68.85	131.35	39.7	32.6633	79.9667	2.42774	1.27961	0.00884697	0.999791	no	up	NP_200087.1(Heavy metal transport/detoxification superfamily protein [Arabidopsis thaliana])	GO:0046872(molecular_function:metal ion binding)				ENOG4111AW0(S:Function unknown)	ENOG4111AW0(Heavy-metal-associated domain)	PF00403.26(HMA:Heavy-metal-associated domain)	sp|Q9LTE2|HIP13_ARATH(Heavy metal-associated isoprenylated plant protein 13 OS=Arabidopsis thaliana OX=3702 GN=HIPP13 PE=2 SV=1)	835352
AT2G43510	ATTI1	TI1 [Source:UniProtKB/TrEMBL;Acc:A0A178VRC4]	761	2857	3775	903	1463	1614	1554	339.76	459.26	114	166.03	197.02	186.42	304.34	183.157	0.585302	-0.772747	0.121601	0.999791	no	down	NP_181879.1(trypsin inhibitor protein 1 [Arabidopsis thaliana])	GO:0050832(biological_process:defense response to fungus); GO:0099503(cellular_component:secretory vesicle); GO:0019871(molecular_function:sodium channel inhibitor activity); GO:0016021(cellular_component:integral component of membrane); GO:0031640(biological_process:killing of cells of other organism); GO:0006952(biological_process:defense response); GO:0005576(cellular_component:extracellular r…				ENOG4111CSI(S:Function unknown)	ENOG4111CSI(Scorpion toxin-like domain)	PF00537.18(Toxin_3:Scorpion toxin-like domain)	sp|Q42328|DF195_ARATH(Defensin-like protein 195 OS=Arabidopsis thaliana OX=3702 GN=ATTI1 PE=1 SV=3)	818952
AT3G48100	ARR5	Response reactor 2 [Source:UniProtKB/TrEMBL;Acc:Q0WW39]	1450	213	188	117	488	484	137	10.81	9.62	6.31	23.61	25.05	7.02	8.91333	18.56	2.03783	1.02703	0.0604098	0.999791	no	up	NP_190393.1(response regulator 5 [Arabidopsis thaliana])	GO:0005737(cellular_component:cytoplasm); GO:0007623(biological_process:circadian rhythm); GO:0009736(biological_process:cytokinin-activated signaling pathway); GO:0009735(biological_process:response to cytokinin); GO:0000160(biological_process:phosphorelay signal transduction system); GO:0000156(molecular_function:phosphorelay response regulator activity); GO:0005622(cellular_component:intracell…	K14492	ARR-A	map04075(Plant hormone signal transduction)	COG5641(S:Function unknown)	COG5641(enhanced disease susceptibility 1)	PF00072.24(Response_reg:Response regulator receiver domain)	sp|Q9SB04|ARR5_ARATH(Two-component response regulator ARR5 OS=Arabidopsis thaliana OX=3702 GN=ARR5 PE=1 SV=2)	823965
AT2G42760		At2g42760 [Source:UniProtKB/TrEMBL;Acc:Q9SJI0]	1597	524	364	2307	954	1405	2500	23.69	16.57	110.95	41.12	64.77	114.18	50.4033	73.3567	1.40888	0.494552	0.497915	0.999791	no	up	NP_181804.1(DUF1685 family protein [Arabidopsis thaliana])	GO:0008150(biological_process:biological_process); GO:0003674(molecular_function:molecular_function)				ENOG410XZNN(S:Function unknown)	ENOG410XZNN(-)	PF07939.11(DUF1685:Protein of unknown function (DUF1685))		818876
AT3G29000	CML45	Probable calcium-binding protein CML45 [Source:UniProtKB/Swiss-Prot;Acc:Q9MBG5]	877	139.24	132.82	46	401.33	588.2	85.75	13.5	13.11	4.74	37.13	58.44	8.39	10.45	34.6533	3.27101	1.70974	0.0188326	0.999791	no	up	NP_189542.1(Calcium-binding EF-hand family protein [Arabidopsis thaliana])	GO:0016021(cellular_component:integral component of membrane); GO:0019722(biological_process:calcium-mediated signaling); GO:0030234(molecular_function:enzyme regulator activity); GO:0016020(cellular_component:membrane); GO:0005509(molecular_function:calcium ion binding); GO:0046872(molecular_function:metal ion binding); GO:0005634(cellular_component:nucleus); GO:0051300(biological_process:spindl…	K02183	CALM	map04626(Plant-pathogen interaction); map04070(Phosphatidylinositol signaling system); map04016(MAPK signaling pathway - plant)	COG5126(S:Function unknown); COG0095(H:Coenzyme transport and metabolism)	COG5126(Plant protein 1589 of unknown function (A_thal_3526)); COG0095(Lipoate-protein, ligase)	PF00036.32(EF-hand_1:EF hand); PF13202.6(EF-hand_5:EF hand); PF13405.6(EF-hand_6:EF-hand domain); PF13499.6(EF-hand_7:EF-hand domain pair); PF13833.6(EF-hand_8:EF-hand domain pair); PF10591.9(SPARC_Ca_bdg:Secreted protein acidic and rich in cysteine Ca binding region)	sp|Q9MBG5|CML45_ARATH(Probable calcium-binding protein CML45 OS=Arabidopsis thaliana OX=3702 GN=CML45 PE=2 SV=1)	822540
AT5G16970	AER	NADPH-dependent oxidoreductase 2-alkenal reductase [Source:UniProtKB/Swiss-Prot;Acc:Q39172]	1441	3396.32	4864.09	4181.3	2113.37	2073.92	3087.53	173.63	250.67	227.36	103.02	108.17	159.44	217.22	123.543	0.549579	-0.863602	0.000623007	0.999791	no	down	NP_197199.1(alkenal reductase [Arabidopsis thaliana])	GO:0005737(cellular_component:cytoplasm); GO:0009536(cellular_component:plastid); GO:0005634(cellular_component:nucleus); GO:0006979(biological_process:response to oxidative stress); GO:0005654(cellular_component:nucleoplasm); GO:0032440(molecular_function:2-alkenal reductase [NAD(P)] activity); GO:0046686(biological_process:response to cadmium ion); GO:0005829(cellular_component:cytosol); GO:005…	K08070	E1.3.1.74		COG2130(S:Function unknown)	COG2130(alcohol dehydrogenase)	PF00107.26(ADH_zinc_N:Zinc-binding dehydrogenase); PF16884.5(ADH_N_2:N-terminal domain of oxidoreductase); PF13602.6(ADH_zinc_N_2:Zinc-binding dehydrogenase)	sp|Q39172|AER_ARATH(NADPH-dependent oxidoreductase 2-alkenal reductase OS=Arabidopsis thaliana OX=3702 GN=AER PE=1 SV=1)	831560
AT3G19030		AT3g19030/K13E13_15 [Source:UniProtKB/TrEMBL;Acc:Q9LJ63]	497	522	620	1369	1289	1474	1240	127.73	159.41	354.31	301.39	374.31	305.3	213.817	327	1.49885	0.583853	0.179653	0.999791	no	up	EOA32281.1(hypothetical protein CARUB_v10015542mg [Capsella rubella])	GO:0006413(biological_process:translational initiation); GO:0003743(molecular_function:translation initiation factor activity)				ENOG41106QQ(S:Function unknown); ENOG411064V(S:Function unknown)	ENOG41106QQ(-); ENOG411064V(-)			821436
