# Supplementary material for: Comparative Genomics and Functional Studies of Putative m6A Methyltransferase (METTL) Genes in Cotton
Source: Int J Mol Sci. 2022 Nov 15;23(22):14111. doi: 10.3390/ijms232214111 (PMC9694044; doi:10.3390/ijms232214111)
Supplement: Supplementary file 1 [file ijms-23-14111-s001.zip › Table S3.xlsx]

## Sheet: Table S3-1310-METTL14-DEG
gene_id	gene_name	description	length	WT_1_count	WT_2_count	WT_3_count	OEMTB_1_count	OEMTB_2_count	OEMTB_3_count	WT_1_tpm	WT_2_tpm	WT_3_tpm	OEMTB_1_tpm	OEMTB_2_tpm	OEMTB_3_tpm	WT_tpm	OEMTB_tpm	fc	log2fc	pvalue	padjust	significant	regulate	nr	go	KO_id	KO_name	paths	cog	cog_description	pfam	swissprot	entrez
AT3G07365			453	113.75	172.3	61.87	27.02	29.15	225.72	33.69	54.15	19.35	8.4	9.22	69.34	35.73	28.9867	0.815453	-0.294327	0.716522	0.899297	no	down	CAA35182.1(unnamed protein product [Arabidopsis thaliana])	GO:0051259(biological_process:protein oligomerization); GO:0005737(cellular_component:cytoplasm); GO:0006457(biological_process:protein folding); GO:0042542(biological_process:response to hydrogen peroxide); GO:0051082(molecular_function:unfolded protein binding); GO:0000302(biological_process:response to reactive oxygen species); GO:0009651(biological_process:response to salt stress); GO:0009408…	K13993	HSP20	map04141(Protein processing in endoplasmic reticulum)	COG0071(O:Posttranslational modification, protein turnover, chaperones)	COG0071(response to heat)		sp|P19036|HSP17_ARATH(17.4 kDa class I heat shock protein OS=Arabidopsis thaliana OX=3702 GN=HSP17.4A PE=1 SV=2)
AT4G36808		Potential natural antisense gene, locus overlaps with AT4G36810 [Source:TAIR;Acc:AT4G36808]	1650	534.73	699.2	1160	559.07	535.92	482.16	23.26	30.61	53.68	24.91	24.42	22.34	35.85	23.89	0.660737	-0.597852	0.0779083	0.342889	no	down	NP_195399.1(geranylgeranyl pyrophosphate synthase 1 [Arabidopsis thaliana])	GO:0004337(molecular_function:geranyltranstransferase activity); GO:0009536(cellular_component:plastid); GO:0004161(molecular_function:dimethylallyltranstransferase activity); GO:0009513(cellular_component:etioplast); GO:0005829(cellular_component:cytosol); GO:0043693(biological_process:monoterpene biosynthetic process); GO:0045337(biological_process:farnesyl diphosphate biosynthetic process); GO…	K13789	GGPS	map00900(Terpenoid backbone biosynthesis)	COG0142(O:Posttranslational modification, protein turnover, chaperones)	COG0142(ubiquitin-conjugating enzyme)		sp|P34802|GGPP1_ARATH(Heterodimeric geranylgeranyl pyrophosphate synthase large subunit 1, chloroplastic OS=Arabidopsis thaliana OX=3702 GN=GGPPS1 PE=1 SV=2)
AT3G25170	RALFL26	Protein RALF-like 26 [Source:UniProtKB/Swiss-Prot;Acc:Q0V822]	551	39	37	22	80	103	67	7.85	7.76	4.69	16.76	21.59	14.12	6.76667	17.49	2.57103	1.36234	0.000467715	0.0115196	yes	up	NP_566761.1(ralf-like 26 [Arabidopsis thaliana])	GO:0005179(molecular_function:hormone activity); GO:0019722(biological_process:calcium-mediated signaling); GO:0005622(cellular_component:intracellular); GO:0048046(cellular_component:apoplast); GO:0005576(cellular_component:extracellular region); GO:0007267(biological_process:cell-cell signaling); GO:0009506(cellular_component:plasmodesma)				ENOG411071R(G:Carbohydrate transport and metabolism)	ENOG411071R(Rapid ALkalinization Factor (RALF))	PF05498.11(RALF:Rapid ALkalinization Factor (RALF))	sp|Q0V822|RLF26_ARATH(Protein RALF-like 26 OS=Arabidopsis thaliana OX=3702 GN=RALFL26 PE=3 SV=1)	822109
AT2G22860	PSK2	Phytosulfokines 2 [Source:UniProtKB/Swiss-Prot;Acc:O81003]	654	1485	1593	1652	415	333	679	223.16	246.58	263.31	64.58	52.9	107.43	244.35	74.97	0.302519	-1.7249	2.18e-08	3.49e-06	yes	down	NP_179871.1(phytosulfokine 2 precursor [Arabidopsis thaliana])	GO:0008083(molecular_function:growth factor activity); GO:0008283(biological_process:cell proliferation); GO:0030154(biological_process:cell differentiation); GO:0031012(cellular_component:extracellular matrix); GO:0005576(cellular_component:extracellular region); GO:0007165(biological_process:signal transduction); GO:0007275(biological_process:multicellular organism development)				ENOG410ZAZR(K:Transcription); ENOG410Z3BY(G:Carbohydrate transport and metabolism)	ENOG410ZAZR(bZIP transcription factor); ENOG410Z3BY(Phytosulfokine precursor protein (PSK))	PF06404.12(PSK:Phytosulfokine precursor protein (PSK))	sp|O81003|PSK2_ARATH(Phytosulfokines 2 OS=Arabidopsis thaliana OX=3702 GN=PSK2 PE=2 SV=1)	816817
AT3G09440	HSP70-3	Heat shock protein 70 (Hsp 70) family protein [Source:UniProtKB/TrEMBL;Acc:A0A178VI76]	3138	14740	21544	37272.4	5562	7033	19108.4	420.46	614.61	1108.5	162.89	209.32	592	714.523	321.403	0.430704	-1.21523	0.0230074	0.17493	no	down	NP_187555.1(Heat shock protein 70 (Hsp 70) family protein [Arabidopsis thaliana])	GO:0022626(cellular_component:cytosolic ribosome); GO:0031072(molecular_function:heat shock protein binding); GO:0034605(biological_process:cellular response to heat); GO:0048046(cellular_component:apoplast); GO:0034620(biological_process:cellular response to unfolded protein); GO:0016887(molecular_function:ATPase activity); GO:0005774(cellular_component:vacuolar membrane); GO:0005737(cellular_co…	K03283	HSPA1s	map04144(Endocytosis); map04141(Protein processing in endoplasmic reticulum); map03040(Spliceosome)	COG0443(S:Function unknown)	COG0443(-)	PF00012.20(HSP70:Hsp70 protein); PF06723.13(MreB_Mbl:MreB/Mbl protein)	sp|O65719|HSP7C_ARATH(Heat shock 70 kDa protein 3 OS=Arabidopsis thaliana OX=3702 GN=HSP70-3 PE=1 SV=1)	820102
AT3G58820		Putative F-box protein At3g58820 [Source:UniProtKB/Swiss-Prot;Acc:Q9LXS0]	1457	21	33	22	78	82	20	0.93	1.44	0.98	3.38	3.61	0.89	1.11667	2.62667	2.3971	1.26129	0.0367118	0.228756	no	up	NP_191441.1(F-box/RNI-like superfamily protein [Arabidopsis thaliana])	GO:0008150(biological_process:biological_process); GO:0005515(molecular_function:protein binding)						PF00646.33(F-box:F-box domain); PF12937.7(F-box-like:F-box-like); PF08387.10(FBD:FBD)	sp|Q9LXS0|FB206_ARATH(Putative F-box protein At3g58820 OS=Arabidopsis thaliana OX=3702 GN=At3g58820 PE=4 SV=1)	825051
AT3G62100	IAA30	Auxin-responsive protein (Fragment) [Source:UniProtKB/TrEMBL;Acc:C0SVF9]	884	141	106	26	353	234	63	13.52	10.33	2.64	34.81	23.6	6.39	8.83	21.6	2.40419	1.26555	0.0782542	0.343532	no	up	NP_191769.1(indole-3-acetic acid inducible 30 [Arabidopsis thaliana])	GO:0009733(biological_process:response to auxin); GO:0010262(biological_process:somatic embryogenesis); GO:0009734(biological_process:auxin-activated signaling pathway); GO:0003700(molecular_function:transcription factor activity, sequence-specific DNA binding); GO:0005634(cellular_component:nucleus); GO:0006355(biological_process:regulation of transcription, DNA-templated); GO:0044212(molecular_…	K14484	IAA	map04075(Plant hormone signal transduction)	ENOG410YIRA(K:Transcription)	ENOG410YIRA(Aux IAA proteins are short-lived transcriptional factors that function as repressors of early auxin response genes at low auxin concentrations)	PF02309.16(AUX_IAA:AUX/IAA family)	sp|Q9M1R4|IAA30_ARATH(Auxin-responsive protein IAA30 OS=Arabidopsis thaliana OX=3702 GN=IAA30 PE=2 SV=1)	825383
AT5G05730	ASA1	Anthranilate synthase alpha subunit 1 [Source:UniProtKB/TrEMBL;Acc:F4K0T5]	2139	3470.66	3704	4850.67	1776.42	1699	2242.01	112.63	120.44	167.07	59.15	57.91	77.68	133.38	64.9133	0.476658	-1.06897	6.89e-06	0.00045944	yes	down	NP_001190231.1(anthranilate synthase alpha subunit 1 [Arabidopsis thaliana])	GO:0010600(biological_process:regulation of auxin biosynthetic process); GO:0010311(biological_process:lateral root formation); GO:0009723(biological_process:response to ethylene); GO:0009570(cellular_component:chloroplast stroma); GO:0000162(biological_process:tryptophan biosynthetic process); GO:0009611(biological_process:response to wounding); GO:0004049(molecular_function:anthranilate synthas…	K01657	trpE	map00400(Phenylalanine, tyrosine and tryptophan biosynthesis)	COG0147(E:Amino acid transport and metabolism)	COG0147(synthase (Component I))	PF00425.18(Chorismate_bind:chorismate binding enzyme); PF04715.13(Anth_synt_I_N:Anthranilate synthase component I, N terminal region)	sp|P32068|TRPE_ARATH(Anthranilate synthase alpha subunit 1, chloroplastic OS=Arabidopsis thaliana OX=3702 GN=ASA1 PE=1 SV=1)	830457
AT2G38240	ANS	Probable 2-oxoglutarate-dependent dioxygenase ANS [Source:UniProtKB/Swiss-Prot;Acc:O80449]	1575	8316	10329	10932	3470	3635	2172	382.19	478.01	534.48	163.38	175.05	106.32	464.893	148.25	0.315858	-1.66265	2.37e-09	5.57e-07	yes	down	NP_181359.1(2-oxoglutarate (2OG) and Fe(II)-dependent oxygenase superfamily protein [Arabidopsis thaliana])	GO:0051213(molecular_function:dioxygenase activity); GO:0120091(molecular_function:jasmonic acid hydrolase); GO:0005829(cellular_component:cytosol); GO:0009813(biological_process:flavonoid biosynthetic process); GO:2000022(biological_process:regulation of jasmonic acid mediated signaling pathway); GO:0046872(molecular_function:metal ion binding); GO:0055114(biological_process:oxidation-reduction …				COG3491(H:Coenzyme transport and metabolism)	COG3491(Involved in the production of pyridoxal phosphate, probably by incorporating ammonia into the pyridine ring (By similarity))	PF14226.6(DIOX_N:non-haem dioxygenase in morphine synthesis N-terminal); PF03171.20(2OG-FeII_Oxy:2OG-Fe(II) oxygenase superfamily)	sp|O80449|DIOX4_ARATH(Probable 2-oxoglutarate-dependent dioxygenase ANS OS=Arabidopsis thaliana OX=3702 GN=ANS PE=2 SV=1)	818403
AT1G02920	GSTF7	Glutathione S-transferase F7 [Source:UniProtKB/Swiss-Prot;Acc:Q9SRY5]	1213	1951.5	4496	3693.92	561.53	592.49	1554.14	123.34	287.21	248.25	36.42	39.3	104.42	219.6	60.0467	0.268847	-1.89514	8.62e-05	0.00327689	yes	down	NP_171791.1(glutathione S-transferase 7 [Arabidopsis thaliana])	GO:0042742(biological_process:defense response to bacterium); GO:0009414(biological_process:response to water deprivation); GO:0009651(biological_process:response to salt stress); GO:0005737(cellular_component:cytoplasm); GO:0004364(molecular_function:glutathione transferase activity); GO:0005773(cellular_component:vacuole); GO:0005634(cellular_component:nucleus); GO:0009636(biological_process:re…	K00799	GST, gst	map00480(Glutathione metabolism)	COG0625(S:Function unknown)	COG0625(Protein of unknown function (DUF3493))	PF02798.20(GST_N:Glutathione S-transferase, N-terminal domain); PF00043.25(GST_C:Glutathione S-transferase, C-terminal domain); PF13417.6(GST_N_3:Glutathione S-transferase, N-terminal domain); PF13409.6(GST_N_2:Glutathione S-transferase, N-terminal domain); PF13410.6(GST_C_2:Glutathione S-transferase, C-terminal domain); PF14497.6(GST_C_3:Glutathione S-transferase, C-terminal domain)	sp|Q9SRY5|GSTF7_ARATH(Glutathione S-transferase F7 OS=Arabidopsis thaliana OX=3702 GN=GSTF7 PE=2 SV=3)	839295
AT2G29500	HSP17.6B	17.6 kDa class I heat shock protein 2 [Source:UniProtKB/Swiss-Prot;Acc:Q9ZW31]	1056	432	524	550	79	58	165	32.61	40.09	44.13	6.13	4.6	13.22	38.9433	7.98333	0.201016	-2.31462	1.74e-08	2.89e-06	yes	down	NP_180511.1(HSP20-like chaperones superfamily protein [Arabidopsis thaliana])	GO:0005737(cellular_component:cytoplasm); GO:0051259(biological_process:protein oligomerization); GO:0006457(biological_process:protein folding); GO:0042542(biological_process:response to hydrogen peroxide); GO:0051082(molecular_function:unfolded protein binding); GO:0000302(biological_process:response to reactive oxygen species); GO:0009651(biological_process:response to salt stress); GO:0009408…	K13993	HSP20	map04141(Protein processing in endoplasmic reticulum)	COG0071(O:Posttranslational modification, protein turnover, chaperones)	COG0071(glutathione Stransferase)	PF00011.21(HSP20:Hsp20/alpha crystallin family); PF17886.1(ArsA_HSP20:HSP20-like domain found in ArsA); PF04969.16(CS:CS domain)	sp|Q9ZW31|HS17B_ARATH(17.6 kDa class I heat shock protein 2 OS=Arabidopsis thaliana OX=3702 GN=HSP17.6B PE=2 SV=1)	817499
AT3G13610	F6'H1	Feruloyl CoA ortho-hydroxylase 1 [Source:UniProtKB/Swiss-Prot;Acc:Q9LHN8]	1470	103	132	45	19	26	18	5.14	6.64	2.39	0.97	1.36	0.96	4.72333	1.09667	0.227748	-2.13449	2.09e-05	0.00108409	yes	down	NP_187970.1(2-oxoglutarate (2OG) and Fe(II)-dependent oxygenase superfamily protein [Arabidopsis thaliana])	GO:0051213(molecular_function:dioxygenase activity); GO:0009805(biological_process:coumarin biosynthetic process); GO:1990641(biological_process:response to iron ion starvation); GO:0010421(biological_process:hydrogen peroxide-mediated programmed cell death); GO:0046872(molecular_function:metal ion binding); GO:0009699(biological_process:phenylpropanoid biosynthetic process); GO:0055114(biologica…	K06892	E1.14.11.61	map00940(Phenylpropanoid biosynthesis)	COG3491(S:Function unknown)	COG3491(calmodulin-binding family)	PF03171.20(2OG-FeII_Oxy:2OG-Fe(II) oxygenase superfamily); PF14226.6(DIOX_N:non-haem dioxygenase in morphine synthesis N-terminal)	sp|Q9LHN8|F6H1_ARATH(Feruloyl CoA ortho-hydroxylase 1 OS=Arabidopsis thaliana OX=3702 GN=F6'H1 PE=1 SV=1)	820564
AT2G38870		Putative protease inhibitor [Source:UniProtKB/TrEMBL;Acc:Q9ZV18]	732	2667	2842	2376	1048	1042	738	336.18	367.05	317.88	136.45	138.56	98.2	340.37	124.403	0.3612	-1.46913	7.37e-11	2.59e-08	yes	down	NP_030435.1(Serine protease inhibitor, potato inhibitor I-type family protein [Arabidopsis thaliana])	GO:0005618(cellular_component:cell wall); GO:0005829(cellular_component:cytosol); GO:0009611(biological_process:response to wounding); GO:0050832(biological_process:defense response to fungus); GO:0004867(molecular_function:serine-type endopeptidase inhibitor activity); GO:0010951(biological_process:negative regulation of endopeptidase activity); GO:0006508(biological_process:proteolysis); GO:000…				ENOG410Z25M(S:Function unknown)	ENOG410Z25M(inhibitor)	PF00280.18(potato_inhibit:Potato inhibitor I family)	sp|Q6XNP7|HPI_HEVBR(Protease inhibitor HPI OS=Hevea brasiliensis OX=3981 GN=PI1 PE=1 SV=2)	818471
AT4G14550	IAA14	indole-3-acetic acid inducible 14 [Source:TAIR;Acc:AT4G14550]	1045	55	86	95	121	175	101	3.53	6.94	6.13	9.69	15.43	8.96	5.53333	11.36	1.69545	0.761664	0.0390417	0.237639	no	up	NP_001329483.1(indole-3-acetic acid inducible 14 [Arabidopsis thaliana])	GO:0009733(biological_process:response to auxin); GO:0009734(biological_process:auxin-activated signaling pathway); GO:0003700(molecular_function:transcription factor activity, sequence-specific DNA binding); GO:0005634(cellular_component:nucleus); GO:0006355(biological_process:regulation of transcription, DNA-templated); GO:0045892(biological_process:negative regulation of transcription, DNA-tem…	K14484	IAA	map04075(Plant hormone signal transduction)	ENOG410YEC3(K:Transcription)	ENOG410YEC3(Aux IAA proteins are short-lived transcriptional factors that function as repressors of early auxin response genes at low auxin concentrations. Repression is thought to result from the interaction with auxin response factors (ARFs), proteins that bind to the auxin-responsive promoter element (AuxRE). Formation of heterodimers with ARF proteins may alter their ability to modulate early…	PF02309.16(AUX_IAA:AUX/IAA family)	sp|Q38832|IAA14_ARATH(Auxin-responsive protein IAA14 OS=Arabidopsis thaliana OX=3702 GN=IAA14 PE=1 SV=2)	827102
AT1G44130		Eukaryotic aspartyl protease family protein [Source:UniProtKB/TrEMBL;Acc:Q9C6Y5]	1336	36	58	19	6	15	17	2.02	3.28	1.13	0.34	0.88	1.01	2.14333	0.743333	0.340549	-1.55406	0.0148308	0.133315	no	down	NP_175079.1(Eukaryotic aspartyl protease family protein [Arabidopsis thaliana])	GO:0005794(cellular_component:Golgi apparatus); GO:0016787(molecular_function:hydrolase activity); GO:0004190(molecular_function:aspartic-type endopeptidase activity); GO:0030163(biological_process:protein catabolic process); GO:0006508(biological_process:proteolysis); GO:0008233(molecular_function:peptidase activity); GO:0009505(cellular_component:plant-type cell wall)				ENOG410XNV7(S:Function unknown)	ENOG410XNV7(Armadillo/beta-catenin-like repeat)	PF14543.6(TAXi_N:Xylanase inhibitor N-terminal); PF14541.6(TAXi_C:Xylanase inhibitor C-terminal); PF00026.23(Asp:Eukaryotic aspartyl protease)	sp|Q0IU52|ASP1_ORYSJ(Aspartic proteinase Asp1 OS=Oryza sativa subsp. japonica OX=39947 GN=ASP1 PE=2 SV=1)	841016
AT3G21780	UGT71B6	UDP-glycosyltransferase 71B6 [Source:UniProtKB/Swiss-Prot;Acc:Q9LSY6]	1616	212.79	312.59	164.49	51.55	83.71	112.6	9.49	14.03	7.8	2.35	3.91	5.35	10.44	3.87	0.364359	-1.45657	0.000227578	0.0067557	yes	down	NP_188815.2(UDP-glucosyl transferase 71B6 [Arabidopsis thaliana])	GO:0046345(biological_process:abscisic acid catabolic process); GO:0009737(biological_process:response to abscisic acid); GO:0043231(cellular_component:intracellular membrane-bounded organelle); GO:0016020(cellular_component:membrane); GO:0016740(molecular_function:transferase activity); GO:0006970(biological_process:response to osmotic stress); GO:0016757(molecular_function:transferase activity,…				COG1819(G:Carbohydrate transport and metabolism)	COG1819(peroxidase)	PF00201.18(UDPGT:UDP-glucoronosyl and UDP-glucosyl transferase)	sp|Q9LSY6|U71B6_ARATH(UDP-glycosyltransferase 71B6 OS=Arabidopsis thaliana OX=3702 GN=UGT71B6 PE=1 SV=1)	821732
AT2G45760	BAP2	BON1-associated protein 2 [Source:UniProtKB/Swiss-Prot;Acc:Q58FX0]	892	137	434	59	55	96	22	12.98	41.83	5.94	5.36	9.57	2.21	20.25	5.71333	0.281844	-1.82703	0.0145224	0.13176	no	down	NP_182100.2(BON association protein 2 [Arabidopsis thaliana])	GO:0006952(biological_process:defense response); GO:0016020(cellular_component:membrane)				ENOG410ZCTQ(S:Function unknown)	ENOG410ZCTQ(bon association protein)	PF00168.30(C2:C2 domain)	sp|Q58FX0|BAP2_ARATH(BON1-associated protein 2 OS=Arabidopsis thaliana OX=3702 GN=BAP2 PE=1 SV=1)	819184
AT2G40116	PLC6	Phosphoinositide phospholipase C 6 [Source:UniProtKB/Swiss-Prot;Acc:Q8GV43]	2351	20	16	9	54	54	42	0.58	0.47	0.28	1.6	1.64	1.3	0.443333	1.51333	3.35449	1.74609	0.000151153	0.0049357	yes	up	NP_850327.2(Phosphoinositide-specific phospholipase C family protein [Arabidopsis thaliana])	GO:0016787(molecular_function:hydrolase activity); GO:0004435(molecular_function:phosphatidylinositol phospholipase C activity); GO:0006629(biological_process:lipid metabolic process); GO:0008081(molecular_function:phosphoric diester hydrolase activity); GO:0051209(biological_process:release of sequestered calcium ion into cytosol); GO:0016020(cellular_component:membrane); GO:0005623(cellular_com…	K05857	PLCD	map04070(Phosphatidylinositol signaling system); map04933(AGE-RAGE signaling pathway in diabetic complications); map00562(Inositol phosphate metabolism)	ENOG410XPSW(S:Function unknown)	ENOG410XPSW(Yippee-like)	PF00388.19(PI-PLC-X:Phosphatidylinositol-specific phospholipase C, X domain); PF00387.19(PI-PLC-Y:Phosphatidylinositol-specific phospholipase C, Y domain); PF00168.30(C2:C2 domain)	sp|Q8GV43|PLCD6_ARATH(Phosphoinositide phospholipase C 6 OS=Arabidopsis thaliana OX=3702 GN=PLC6 PE=2 SV=2)	818602
AT4G29340	PRO3	Profilin-3 [Source:UniProtKB/Swiss-Prot;Acc:Q38904]	1016	0	4.43	9.54	16.44	33	18	0	0.36	0.81	1.34	2.75	1.52	0.39	1.87	4.81095	2.26632	0.0193946	0.157415	no	up	NP_194663.1(profilin 4 [Arabidopsis thaliana])	GO:0005737(cellular_component:cytoplasm); GO:0005856(cellular_component:cytoskeleton); GO:0048046(cellular_component:apoplast); GO:0005634(cellular_component:nucleus); GO:0005623(cellular_component:cell); GO:0003779(molecular_function:actin binding); GO:0042989(biological_process:sequestering of actin monomers); GO:0003785(molecular_function:actin monomer binding); GO:0005938(cellular_component:c…	K05759	PFN		ENOG41126PD(O:Posttranslational modification, protein turnover, chaperones)	ENOG41126PD(Binds to actin and affects the structure of the cytoskeleton. At high concentrations, profilin prevents the polymerization of actin, whereas it enhances it at low concentrations (By)	PF00235.19(Profilin:Profilin)	sp|Q38904|PROF3_ARATH(Profilin-3 OS=Arabidopsis thaliana OX=3702 GN=PRO3 PE=2 SV=1)	829055
AT5G01540	LECRK62	L-type lectin-domain containing receptor kinase VI.2 [Source:UniProtKB/Swiss-Prot;Acc:Q9M021]	2494	292.64	204.7	315.3	30.19	47.1	221	7.95	5.57	9.11	0.84	1.34	6.4	7.54333	2.86	0.364993	-1.45406	0.0332444	0.216236	no	down	NP_195774.1(lectin receptor kinase a4.1 [Arabidopsis thaliana])	GO:0016020(cellular_component:membrane); GO:0016310(biological_process:phosphorylation); GO:0030246(molecular_function:carbohydrate binding); GO:0042742(biological_process:defense response to bacterium); GO:0052033(biological_process:pathogen-associated molecular pattern dependent induction by symbiont of host innate immune response); GO:0009737(biological_process:response to abscisic acid); GO:0…				COG0515(I:Lipid transport and metabolism)	COG0515(Chlorophyll A-B binding protein)	PF00139.19(Lectin_legB:Legume lectin domain); PF00069.25(Pkinase:Protein kinase domain); PF07714.17(Pkinase_Tyr:Protein tyrosine kinase)	sp|Q9M021|LRK62_ARATH(L-type lectin-domain containing receptor kinase VI.2 OS=Arabidopsis thaliana OX=3702 GN=LECRK62 PE=2 SV=1)	831722
AT5G16910	CSLD2	CSLD2 [Source:UniProtKB/TrEMBL;Acc:A0A178UAL6]	4501	4021.67	2426	2339	1361.67	1465	2347	57.66	34.79	35.71	19.94	21.95	35.97	42.72	25.9533	0.589156	-0.763279	0.0270904	0.19253	no	down	NP_001318575.1(cellulose-synthase like D2 [Arabidopsis thaliana])	GO:0005794(cellular_component:Golgi apparatus); GO:0009833(biological_process:plant-type primary cell wall biogenesis); GO:0048767(biological_process:root hair elongation); GO:0030173(cellular_component:integral component of Golgi membrane); GO:0016021(cellular_component:integral component of membrane); GO:0005802(cellular_component:trans-Golgi network); GO:0097502(biological_process:mannosylatio…	K20924	CSLD		COG1215(T:Signal transduction mechanisms)	COG1215(Serine Threonine protein kinase)	PF03552.14(Cellulose_synt:Cellulose synthase); PF14570.6(zf-RING_4:RING/Ubox like zinc-binding domain); PF13632.6(Glyco_trans_2_3:Glycosyl transferase family group 2); PF13641.6(Glyco_tranf_2_3:Glycosyltransferase like family 2); PF14569.6(zf-UDP:Zinc-binding RING-finger)	sp|Q9LFL0|CSLD2_ARATH(Cellulose synthase-like protein D2 OS=Arabidopsis thaliana OX=3702 GN=CSLD2 PE=3 SV=1)	831554
AT1G61610		Serine/threonine-protein kinase [Source:UniProtKB/TrEMBL;Acc:A0A178W8X6]	2991	543	452	1287	155	203	140	12.03	10.03	30.37	3.51	4.7	3.32	17.4767	3.84333	0.218105	-2.19691	1.35e-06	0.00011803	yes	down	NP_176355.1(S-locus lectin protein kinase family protein [Arabidopsis thaliana])	GO:0006468(biological_process:protein phosphorylation); GO:0016020(cellular_component:membrane); GO:0016310(biological_process:phosphorylation); GO:0016021(cellular_component:integral component of membrane); GO:0004672(molecular_function:protein kinase activity); GO:0030246(molecular_function:carbohydrate binding); GO:0000166(molecular_function:nucleotide binding); GO:0004674(molecular_function:p…				COG0515(T:Signal transduction mechanisms)	COG0515(Serine Threonine protein kinase)	PF07714.17(Pkinase_Tyr:Protein tyrosine kinase); PF00069.25(Pkinase:Protein kinase domain); PF01453.24(B_lectin:D-mannose binding lectin); PF00954.20(S_locus_glycop:S-locus glycoprotein domain); PF08276.11(PAN_2:PAN-like domain); PF11883.8(DUF3403:Domain of unknown function (DUF3403))	sp|Q9SY89|Y1661_ARATH(Putative G-type lectin S-receptor-like serine/threonine-protein kinase At1g61610 OS=Arabidopsis thaliana OX=3702 GN=At1g61610 PE=3 SV=1)	842457
AT5G27060	AtRLP53	receptor like protein 53 [Source:TAIR;Acc:AT5G27060]	3267	147.36	195.73	641	23.33	37	95.38	2.98	3.96	13.78	0.48	0.78	2.06	6.90667	1.10667	0.156745	-2.67351	0.000105934	0.00382989	yes	down	NP_001332753.1(receptor like protein 53 [Arabidopsis thaliana])	GO:0016021(cellular_component:integral component of membrane); GO:0016020(cellular_component:membrane); GO:0005515(molecular_function:protein binding); GO:0005886(cellular_component:plasma membrane)				COG4886(S:Function unknown)	COG4886(leucine Rich Repeat)	PF13855.6(LRR_8:Leucine rich repeat); PF12799.7(LRR_4:Leucine Rich repeats (2 copies)); PF08263.12(LRRNT_2:Leucine rich repeat N-terminal domain)	sp|Q9S9U3|RLP53_ARATH(Receptor-like protein 53 OS=Arabidopsis thaliana OX=3702 GN=RLP53 PE=3 SV=1)	832764
AT5G37790		Protein kinase superfamily protein [Source:UniProtKB/TrEMBL;Acc:Q8LGB4]	2185	85	93	135	201	209	132	2.68	2.94	4.52	6.47	6.89	4.43	3.38	5.93	1.73939	0.798586	0.0186592	0.154099	no	up	NP_198595.1(Protein kinase superfamily protein [Arabidopsis thaliana])	GO:0006468(biological_process:protein phosphorylation); GO:0016301(molecular_function:kinase activity); GO:0016310(biological_process:phosphorylation); GO:0004672(molecular_function:protein kinase activity); GO:0004675(molecular_function:transmembrane receptor protein serine/threonine kinase activity); GO:0005886(cellular_component:plasma membrane); GO:0005524(molecular_function:ATP binding); GO:…				COG0515(T:Signal transduction mechanisms)	COG0515(Serine Threonine protein kinase)	PF00069.25(Pkinase:Protein kinase domain); PF07714.17(Pkinase_Tyr:Protein tyrosine kinase)	sp|Q9CAL8|PEK13_ARATH(Proline-rich receptor-like protein kinase PERK13 OS=Arabidopsis thaliana OX=3702 GN=PERK13 PE=1 SV=1)	833757
AT1G69930	GSTU11	Glutathione S-transferase U11 [Source:UniProtKB/Swiss-Prot;Acc:Q9CAS6]	1087	287	170	110	56	34	59	20.86	12.52	8.5	4.18	2.6	4.55	13.96	3.77667	0.263276	-1.92535	2.13e-05	0.00109169	yes	down	NP_177151.1(glutathione S-transferase TAU 11 [Arabidopsis thaliana])	GO:0005737(cellular_component:cytoplasm); GO:0004364(molecular_function:glutathione transferase activity); GO:0006749(biological_process:glutathione metabolic process); GO:0005829(cellular_component:cytosol); GO:0009636(biological_process:response to toxic substance); GO:0016740(molecular_function:transferase activity); GO:0005515(molecular_function:protein binding); GO:0009407(biological_process…	K00799	GST, gst	map00480(Glutathione metabolism)	ENOG410XSIX(S:Function unknown)	ENOG410XSIX(Protein of unknown function (DUF569))	PF13417.6(GST_N_3:Glutathione S-transferase, N-terminal domain); PF02798.20(GST_N:Glutathione S-transferase, N-terminal domain); PF13409.6(GST_N_2:Glutathione S-transferase, N-terminal domain)	sp|Q9CAS6|GSTUB_ARATH(Glutathione S-transferase U11 OS=Arabidopsis thaliana OX=3702 GN=GSTU11 PE=2 SV=1)	843329
AT1G63090	PP2A11	F-box protein PP2-A11 [Source:UniProtKB/Swiss-Prot;Acc:Q9CAN4]	1449	869	596	1076	247	288	546	43.87	30.02	57.72	12.81	15.25	29.3	43.87	19.12	0.424551	-1.23599	0.00193594	0.0332543	yes	down	NP_176497.1(phloem protein 2-A11 [Arabidopsis thaliana])	GO:0016567(biological_process:protein ubiquitination); GO:0005634(cellular_component:nucleus); GO:0030246(molecular_function:carbohydrate binding); GO:0005515(molecular_function:protein binding); GO:0071456(biological_process:cellular response to hypoxia)				ENOG410Y934(S:Function unknown)	ENOG410Y934(Pentatricopeptide repeat-containing protein)	PF14299.6(PP2:Phloem protein 2); PF00646.33(F-box:F-box domain)	sp|Q9CAN4|P2A11_ARATH(F-box protein PP2-A11 OS=Arabidopsis thaliana OX=3702 GN=PP2A11 PE=1 SV=1)	842612
AT5G60900	RLK1	receptor-like protein kinase 1 [Source:TAIR;Acc:AT5G60900]	2873	229	423	632	161	137	324	5.32	9.85	15.63	3.82	3.33	8.04	10.2667	5.06333	0.485299	-1.04306	0.0301145	0.204307	no	down	Q39202.2(RecName: Full=G-type lectin S-receptor-like serine/threonine-protein kinase RLK1; AltName: Full=Receptor-like protein kinase 1; Flags: Precursor)	GO:0016021(cellular_component:integral component of membrane); GO:0004672(molecular_function:protein kinase activity); GO:0030246(molecular_function:carbohydrate binding); GO:0004674(molecular_function:protein serine/threonine kinase activity); GO:0005516(molecular_function:calmodulin binding); GO:0005886(cellular_component:plasma membrane); GO:0005524(molecular_function:ATP binding)				ENOG410YBN4(T:Signal transduction mechanisms)	ENOG410YBN4(G-type lectin S-receptor-like serine threonine-protein kinase)		sp|Q39202|RLK1_ARATH(G-type lectin S-receptor-like serine/threonine-protein kinase RLK1 OS=Arabidopsis thaliana OX=3702 GN=RLK1 PE=2 SV=2)
AT1G30730		Berberine bridge enzyme-like 11 [Source:UniProtKB/Swiss-Prot;Acc:Q9SA88]	1946	374	173	358	29	27	33	13.43	6.24	13.68	1.07	1.02	1.26	11.1167	1.11667	0.0981119	-3.34943	3.51e-16	3.96e-13	yes	down	NP_174360.1(FAD-binding Berberine family protein [Arabidopsis thaliana])	GO:0050660(molecular_function:flavin adenine dinucleotide binding); GO:0005618(cellular_component:cell wall); GO:0000166(molecular_function:nucleotide binding); GO:0005576(cellular_component:extracellular region); GO:0071949(molecular_function:FAD binding); GO:0055114(biological_process:oxidation-reduction process); GO:0016491(molecular_function:oxidoreductase activity)				COG0277(C:Energy production and conversion)	COG0277(FAD linked oxidase domain protein)	PF01565.23(FAD_binding_4:FAD binding domain); PF08031.12(BBE:Berberine and berberine like)	sp|Q9SA88|BBE11_ARATH(Berberine bridge enzyme-like 11 OS=Arabidopsis thaliana OX=3702 GN=At1g30730 PE=2 SV=1)	839953
AT1G65510		unknown protein; FUNCTIONS IN: molecular_function unknown; INVOLVED IN: N-terminal protein myristoylation; LOCATED IN: endomembrane system; EXPRESSED IN: 9 plant structures; EXPRESSED DURING: LP.06 six leaves visible, LP.04 four leaves visible, 4 an /.../, petal differentiation and expansion stage, LP.08 eight leaves visible; BEST Arabidopsis thaliana protein match is: unknown protein (TAIR:AT1G6…	605	94	44	39	11	17	30	17.39	9.78	7.07	1.95	3.08	5.39	11.4133	3.47333	0.327535	-1.61028	0.00567424	0.0716072	no	down	NP_001320748.1(transmembrane protein [Arabidopsis thaliana])	GO:0016021(cellular_component:integral component of membrane)				ENOG4111CWW(S:Function unknown)	ENOG4111CWW(-)			842863
AT2G21590	APL4	Probable glucose-1-phosphate adenylyltransferase large subunit, chloroplastic [Source:UniProtKB/Swiss-Prot;Acc:Q9SIK1]	2220	81	95	127	250	189	58	2.62	3.06	4.7	8.52	6.76	2.03	3.46	5.77	1.65026	0.72269	0.177708	0.516404	no	up	NP_179753.1(Glucose-1-phosphate adenylyltransferase family protein [Arabidopsis thaliana])	GO:0019252(biological_process:starch biosynthetic process); GO:0016779(molecular_function:nucleotidyltransferase activity); GO:0009536(cellular_component:plastid); GO:0005978(biological_process:glycogen biosynthetic process); GO:0008878(molecular_function:glucose-1-phosphate adenylyltransferase activity); GO:0016740(molecular_function:transferase activity); GO:0000166(molecular_function:nucleotid…	K00975	glgC	map00520(Amino sugar and nucleotide sugar metabolism); map00500(Starch and sucrose metabolism)	COG0448(J:Translation, ribosomal structure and biogenesis)	COG0448(Ribosomal protein S25)	PF00483.23(NTP_transferase:Nucleotidyl transferase)	sp|Q9SIK1|GLGL4_ARATH(Probable glucose-1-phosphate adenylyltransferase large subunit, chloroplastic OS=Arabidopsis thaliana OX=3702 GN=At2g21590 PE=2 SV=1)	816697
AT4G30190	HA2	Plasma membrane ATPase [Source:UniProtKB/TrEMBL;Acc:F4JPJ7]	3339	4025	4978	3898	2146	2184	2616	73.26	90.71	75.53	39.9	41.55	50.88	79.8333	44.11	0.542071	-0.883447	2.25e-06	0.000179484	no	down	NP_001190870.1(H[+]-ATPase 2 [Arabidopsis thaliana])	GO:0005794(cellular_component:Golgi apparatus); GO:0008553(molecular_function:hydrogen-exporting ATPase activity, phosphorylative mechanism); GO:0015991(biological_process:ATP hydrolysis coupled proton transport); GO:1902600(biological_process:hydrogen ion transmembrane transport); GO:0006811(biological_process:ion transport); GO:0016020(cellular_component:membrane); GO:0005774(cellular_component…	K01535	PMA1, PMA2	map00190(Oxidative phosphorylation)	COG0474(P:Inorganic ion transport and metabolism)	COG0474(P-type atpase)	PF00122.20(E1-E2_ATPase:E1-E2 ATPase); PF00690.26(Cation_ATPase_N:Cation transporter/ATPase, N-terminus); PF00702.26(Hydrolase:haloacid dehalogenase-like hydrolase)	sp|P19456|PMA2_ARATH(ATPase 2, plasma membrane-type OS=Arabidopsis thaliana OX=3702 GN=AHA2 PE=1 SV=2)	829142
AT1G56510	ADR2	Disease resistance protein ADR2 [Source:UniProtKB/Swiss-Prot;Acc:Q9C7X0]	3681	671.18	444.65	1034.57	212.38	140.62	1.96	11.92	7.91	19.56	3.85	2.61	0.04	13.13	2.16667	0.165366	-2.59626	0.0554303	0.287885	no	down	NP_176043.1(Disease resistance protein (TIR-NBS-LRR class) [Arabidopsis thaliana])	GO:0005737(cellular_component:cytoplasm); GO:0016787(molecular_function:hydrolase activity); GO:0043531(molecular_function:ADP binding); GO:0009817(biological_process:defense response to fungus, incompatible interaction); GO:0016021(cellular_component:integral component of membrane); GO:0061809(molecular_function:NAD+ nucleotidase, cyclic ADP-ribose generating); GO:0000166(molecular_function:nucl…				COG4886(S:Function unknown)	COG4886(leucine Rich Repeat)	PF01582.20(TIR:TIR domain); PF00931.22(NB-ARC:NB-ARC domain); PF13676.6(TIR_2:TIR domain); PF07725.12(LRR_3:Leucine Rich Repeat); PF13191.6(AAA_16:AAA ATPase domain); PF13238.6(AAA_18:AAA domain); PF13401.6(AAA_22:AAA domain); PF03215.15(Rad17:Rad17 P-loop domain)	sp|Q9C7X0|ADR2_ARATH(Disease resistance protein ADR2 OS=Arabidopsis thaliana OX=3702 GN=ADR2 PE=2 SV=1)	842104
AT3G46280		Kinase-like protein [Source:UniProtKB/TrEMBL;Acc:Q8GYH9]	1783	258	547	349	20	58	38	10.25	21.85	14.75	0.81	2.41	1.61	15.6167	1.61	0.101848	-3.29551	6.97e-13	4.14e-10	yes	down	NP_190213.2(kinase-like protein [Arabidopsis thaliana])	GO:0016310(biological_process:phosphorylation); GO:0016021(cellular_component:integral component of membrane); GO:0016020(cellular_component:membrane); GO:0016301(molecular_function:kinase activity)				ENOG410YADS(S:Function unknown)	ENOG410YADS(-)	PF12819.7(Malectin_like:Malectin-like domain)	sp|A5PHT0|Y1448_ARATH(Uncharacterized protein At1g24485 OS=Arabidopsis thaliana OX=3702 GN=RWK1 PE=2 SV=2)	823773
AT3G26830	CYP71B15	Bifunctional dihydrocamalexate synthase/camalexin synthase [Source:UniProtKB/Swiss-Prot;Acc:Q9LW27]	1777	325	602	378	148	112	173	12.96	24.15	16.04	6.04	4.68	7.35	17.7167	6.02333	0.334994	-1.57779	1.16e-06	0.000105816	yes	down	NP_189318.1(Cytochrome P450 superfamily protein [Arabidopsis thaliana])	GO:0004497(molecular_function:monooxygenase activity); GO:0016705(molecular_function:oxidoreductase activity, acting on paired donors, with incorporation or reduction of molecular oxygen); GO:0005783(cellular_component:endoplasmic reticulum); GO:0010298(molecular_function:dihydrocamalexic acid decarboxylase activity); GO:0010120(biological_process:camalexin biosynthetic process); GO:0009414(biolo…	K20559	CYP71B15	map04016(MAPK signaling pathway - plant)	COG2124(I:Lipid transport and metabolism)	COG2124(Acyltransferase)	PF00067.22(p450:Cytochrome P450)	sp|Q9LW27|C71BF_ARATH(Bifunctional dihydrocamalexate synthase/camalexin synthase OS=Arabidopsis thaliana OX=3702 GN=CYP71B15 PE=1 SV=1)	822298
AT2G34170		Uncharacterized protein At2g34170 [Source:UniProtKB/TrEMBL;Acc:Q8RYE0]	2116	141	106	114	297	205	129	4.66	3.51	3.83	9.87	6.85	4.54	4	7.08667	1.7549	0.811387	0.0324404	0.213309	no	up	NP_180964.1(hypothetical protein (DUF688) [Arabidopsis thaliana])					ENOG41108VP(S:Function unknown)	ENOG41108VP(Protein of unknown function (DUF688))	PF05097.12(DUF688:Protein of unknown function (DUF688))		817978
AT5G24810		ABC1 family protein [Source:UniProtKB/TrEMBL;Acc:F4KIJ2]	3273	2366	2485	3374	980.03	1033	1455	45.08	47.29	68.21	19.02	20.45	29.49	53.5267	22.9867	0.422561	-1.24277	4.29e-06	0.000302813	yes	down	NP_001190388.1(ABC1 family protein [Arabidopsis thaliana])	GO:0005794(cellular_component:Golgi apparatus); GO:0005783(cellular_component:endoplasmic reticulum); GO:0005886(cellular_component:plasma membrane)	K08869	ADCK, ABC1		COG0661(S:Function unknown)	COG0661(Required, probably indirectly, for the hydroxylation of 2-octaprenylphenol to 2-octaprenyl-6-hydroxy-phenol, the fourth step in ubiquinone biosynthesis (By similarity))	PF00144.24(Beta-lactamase:Beta-lactamase); PF03109.16(ABC1:ABC1 family); PF06176.11(WaaY:Lipopolysaccharide core biosynthesis protein (WaaY))	sp|Q93Y08|AB1K8_ARATH(Protein ACTIVITY OF BC1 COMPLEX KINASE 8, chloroplastic OS=Arabidopsis thaliana OX=3702 GN=ABC1K8 PE=2 SV=1)	832550
AT1G61566	RALFL9	Protein RALF-like 9 [Source:UniProtKB/Swiss-Prot;Acc:Q3ECL0]	551	298.46	179.95	175.57	644.79	669.6	373.54	60.08	37.73	37.43	135.1	143.08	78.74	45.08	118.973	2.59235	1.37426	0.000160627	0.00514264	yes	up	NP_564779.1(ralf-like 9 [Arabidopsis thaliana])	GO:0005179(molecular_function:hormone activity); GO:0019722(biological_process:calcium-mediated signaling); GO:0005622(cellular_component:intracellular); GO:0048046(cellular_component:apoplast); GO:0005576(cellular_component:extracellular region); GO:0007267(biological_process:cell-cell signaling)				ENOG41115XW(G:Carbohydrate transport and metabolism)	ENOG41115XW(Cell signaling peptide that may regulate plant stress, growth, and development. Mediates a rapid alkalinization of extracellular space by mediating a transient increase in the cytoplasmic Ca(2 ) concentration leading to a calcium-dependent signaling events through a cell surface receptor and a concomitant activation of some intracellular mitogen-activated protein kinases (By similarit…	PF05498.11(RALF:Rapid ALkalinization Factor (RALF))	sp|Q3ECL0|RLF9_ARATH(Protein RALF-like 9 OS=Arabidopsis thaliana OX=3702 GN=RALFL9 PE=3 SV=1)	842452
AT5G41750		Disease resistance protein (TIR-NBS-LRR class) family [Source:UniProtKB/TrEMBL;Acc:Q9LSX5]	4910	2649.26	1768.22	730.48	436.39	607.51	538	39.25	25.84	11.21	6.61	9.23	8.12	25.4333	7.98667	0.309188	-1.69344	0.000198626	0.00605584	yes	down	NP_198990.3(Disease resistance protein (TIR-NBS-LRR class) family [Arabidopsis thaliana])	GO:0043531(molecular_function:ADP binding); GO:0007165(biological_process:signal transduction); GO:0005515(molecular_function:protein binding)				ENOG4112BMQ(S:Function unknown); ENOG410XRGK(S:Function unknown); COG4886(S:Function unknown)	ENOG4112BMQ(TMV resistance protein N-like); ENOG410XRGK(Resistance protein); COG4886(leucine Rich Repeat)	PF01582.20(TIR:TIR domain); PF00931.22(NB-ARC:NB-ARC domain); PF13676.6(TIR_2:TIR domain); PF07725.12(LRR_3:Leucine Rich Repeat); PF13191.6(AAA_16:AAA ATPase domain); PF13401.6(AAA_22:AAA domain); PF05729.12(NACHT:NACHT domain); PF00004.29(AAA:ATPase family associated with various cellular activities (AAA))	sp|F4I594|RLM1A_ARATH(Disease resistance protein RML1A OS=Arabidopsis thaliana OX=3702 GN=RLM1A PE=4 SV=1)	834178
AT1G24070	CSLA10	Probable glucomannan 4-beta-mannosyltransferase 10 [Source:UniProtKB/Swiss-Prot;Acc:Q9LR87]	2180	677	460	644	271	214	560	21.36	14.46	21.36	8.73	6.95	18.78	19.06	11.4867	0.585693	-0.771784	0.061642	0.304117	no	down	NP_173818.1(cellulose synthase-like A10 [Arabidopsis thaliana])	GO:0005794(cellular_component:Golgi apparatus); GO:0047259(molecular_function:glucomannan 4-beta-mannosyltransferase activity); GO:0016021(cellular_component:integral component of membrane); GO:0016020(cellular_component:membrane); GO:0097502(biological_process:mannosylation); GO:0000139(cellular_component:Golgi membrane); GO:0071555(biological_process:cell wall organization); GO:0016740(molecula…				COG1215(M:Cell wall/membrane/envelope biogenesis)	COG1215(Glycosyl transferase, family 2)	PF13641.6(Glyco_tranf_2_3:Glycosyltransferase like family 2); PF13632.6(Glyco_trans_2_3:Glycosyl transferase family group 2); PF00535.26(Glycos_transf_2:Glycosyl transferase family 2); PF13506.6(Glyco_transf_21:Glycosyl transferase family 21)	sp|Q9LR87|CSLAA_ARATH(Probable glucomannan 4-beta-mannosyltransferase 10 OS=Arabidopsis thaliana OX=3702 GN=CSLA10 PE=2 SV=2)	839019
AT5G41080	GDPD2	Glycerophosphodiester phosphodiesterase GDPD2 [Source:UniProtKB/Swiss-Prot;Acc:Q9FLM1]	1516	1182	1564	3560	524	477	204	58.24	77.38	186.03	26.37	24.59	10.75	107.217	20.57	0.191579	-2.38399	4.13e-06	0.00029359	yes	down	NP_198924.1(PLC-like phosphodiesterases superfamily protein [Arabidopsis thaliana])	GO:0016787(molecular_function:hydrolase activity); GO:0006629(biological_process:lipid metabolic process); GO:0008889(molecular_function:glycerophosphodiester phosphodiesterase activity); GO:0008081(molecular_function:phosphoric diester hydrolase activity); GO:0006071(biological_process:glycerol metabolic process); GO:0071456(biological_process:cellular response to hypoxia); GO:0046475(biological…	K18696	GDE1	map00564(Glycerophospholipid metabolism)	COG0584(S:Function unknown)	COG0584(double-stranded RNA binding)	PF03009.17(GDPD:Glycerophosphoryl diester phosphodiesterase family)	sp|Q9FLM1|GDPD2_ARATH(Glycerophosphodiester phosphodiesterase GDPD2 OS=Arabidopsis thaliana OX=3702 GN=GDPD2 PE=2 SV=1)	834110
AT5G17000		AT5g16970/F2K13_120 [Source:UniProtKB/TrEMBL;Acc:Q93Z72]	1559	878.98	1086.7	2673.52	265.7	245.6	563.15	40.35	50.32	130.12	12.54	11.78	27.43	73.5967	17.25	0.231037	-2.11381	4.54e-05	0.001989	yes	down	NP_197202.2(Zinc-binding dehydrogenase family protein [Arabidopsis thaliana])	GO:0009536(cellular_component:plastid); GO:0005829(cellular_component:cytosol); GO:0005654(cellular_component:nucleoplasm); GO:0032440(molecular_function:2-alkenal reductase [NAD(P)] activity); GO:0046686(biological_process:response to cadmium ion); GO:0005634(cellular_component:nucleus); GO:0006979(biological_process:response to oxidative stress); GO:0055114(biological_process:oxidation-reductio…	K08070	E1.3.1.74		COG2130(S:Function unknown)	COG2130(alcohol dehydrogenase)	PF00107.26(ADH_zinc_N:Zinc-binding dehydrogenase); PF16884.5(ADH_N_2:N-terminal domain of oxidoreductase); PF13602.6(ADH_zinc_N_2:Zinc-binding dehydrogenase)	sp|Q39172|AER_ARATH(NADPH-dependent oxidoreductase 2-alkenal reductase OS=Arabidopsis thaliana OX=3702 GN=AER PE=1 SV=1)	831563
AT4G01670		AT4G01670 protein [Source:UniProtKB/TrEMBL;Acc:Q8GXD3]	1154	58	115.09	26	177	177.39	98	3.9	7.84	1.86	12.23	12.54	7.01	4.53333	10.5933	2.31156	1.20886	0.0266026	0.191045	no	up	NP_192076.2(hypothetical protein AT4G01670 [Arabidopsis thaliana])	GO:0008150(biological_process:biological_process)				ENOG410YQ21(S:Function unknown)	ENOG410YQ21(Polyketide cyclase / dehydrase and lipid transport)			828109
AT1G54010	GLL23	Inactive GDSL esterase/lipase-like protein 23 [Source:UniProtKB/Swiss-Prot;Acc:Q8W4H8]	1543	316	154	262	92	98	273	14.88	7.3	13.13	4.44	4.84	13.69	11.77	7.65667	0.629778	-0.667084	0.195554	0.534456	no	down	NP_564647.1(GDSL-like Lipase/Acylhydrolase superfamily protein [Arabidopsis thaliana])	GO:0000325(cellular_component:plant-type vacuole); GO:0005783(cellular_component:endoplasmic reticulum); GO:0005773(cellular_component:vacuole); GO:0005634(cellular_component:nucleus); GO:0016020(cellular_component:membrane); GO:0016788(molecular_function:hydrolase activity, acting on ester bonds); GO:0005774(cellular_component:vacuolar membrane); GO:0005576(cellular_component:extracellular regio…				ENOG41105GE(O:Posttranslational modification, protein turnover, chaperones)	ENOG41105GE(lipid catabolic process)	PF00657.22(Lipase_GDSL:GDSL-like Lipase/Acylhydrolase)	sp|Q8W4H8|GDL19_ARATH(Inactive GDSL esterase/lipase-like protein 23 OS=Arabidopsis thaliana OX=3702 GN=GLL23 PE=1 SV=1)	841839
AT3G29034		At3g29034 [Source:UniProtKB/TrEMBL;Acc:Q8GX70]	872	110	163	182	30	43	58	10.75	16.23	18.9	3.02	4.42	6	15.2933	4.48	0.2894	-1.78886	2.1e-06	0.000170643	yes	down	NP_850646.1(transmembrane protein [Arabidopsis thaliana])	GO:0016021(cellular_component:integral component of membrane); GO:0016020(cellular_component:membrane); GO:0008150(biological_process:biological_process)				ENOG410ZCEF(S:Function unknown)	ENOG410ZCEF(-)			822546
AT1G18740		At1g18740/F6A14_15 [Source:UniProtKB/TrEMBL;Acc:Q9M9U5]	1628	1096	486	1261	294	448	417	48.44	21.62	59.29	13.31	20.74	19.63	43.1167	17.8933	0.4066	-1.29832	0.00167024	0.0299398	yes	down	AAM65601.1(unknown [Arabidopsis thaliana])	GO:0005737(cellular_component:cytoplasm); GO:0009631(biological_process:cold acclimation); GO:0005634(cellular_component:nucleus); GO:0016020(cellular_component:membrane); GO:0005515(molecular_function:protein binding); GO:0016021(cellular_component:integral component of membrane)				ENOG410YFZ5(S:Function unknown)	ENOG410YFZ5(-)	PF05633.11(BPS1:Protein BYPASS1-related); PF05055.12(DUF677:Protein of unknown function (DUF677))		838456
AT3G25770	AOC2	AOC2 [Source:UniProtKB/TrEMBL;Acc:A0A178VKE4]	1300	27083.4	19790	29806.5	9091	10966	11007	1570.19	1158.31	1837.69	540.61	666.85	678.76	1522.06	628.74	0.405598	-1.30188	1.51e-07	1.91e-05	yes	down	NP_566776.1(allene oxide cyclase 2 [Arabidopsis thaliana])	GO:0009535(cellular_component:chloroplast thylakoid membrane); GO:0009941(cellular_component:chloroplast envelope); GO:0009536(cellular_component:plastid); GO:0016853(molecular_function:isomerase activity); GO:0046423(molecular_function:allene-oxide cyclase activity); GO:0009570(cellular_component:chloroplast stroma); GO:0005829(cellular_component:cytosol); GO:0009695(biological_process:jasmonic …	K10525	AOC	map00592(alpha-Linolenic acid metabolism)	ENOG4111X07(S:Function unknown)	ENOG4111X07(allene oxide cyclase)	PF06351.11(Allene_ox_cyc:Allene oxide cyclase)	sp|Q9LS02|AOC2_ARATH(Allene oxide cyclase 2, chloroplastic OS=Arabidopsis thaliana OX=3702 GN=AOC2 PE=1 SV=1)	822168
AT1G72230		At1g72230/T9N14_17 [Source:UniProtKB/TrEMBL;Acc:Q9C7T2]	1062	121	224	175	467	517	37	9.07	17.01	13.94	35.96	40.69	2.94	13.34	26.53	1.99067	0.993257	0.187618	0.525785	no	up	NP_177368.1(Cupredoxin superfamily protein [Arabidopsis thaliana])	GO:0031225(cellular_component:anchored component of membrane); GO:0046658(cellular_component:anchored component of plasma membrane); GO:0016021(cellular_component:integral component of membrane); GO:0022900(biological_process:electron transport chain); GO:0009055(molecular_function:electron carrier activity)				ENOG410YQ18(S:Function unknown)	ENOG410YQ18(Plastocyanin-like domain-containing protein)	PF02298.17(Cu_bind_like:Plastocyanin-like domain)	sp|Q41001|BCP_PEA(Blue copper protein OS=Pisum sativum OX=3888 PE=2 SV=1)	843555
AT4G34050	CCoAOMT1	S-adenosyl-L-methionine-dependent methyltransferases superfamily protein [Source:TAIR;Acc:AT4G34050]	1550	8851	10343	7941	4492	4645	5973	596.25	705.77	568.77	310.83	328.23	427.73	623.597	355.597	0.560385	-0.835509	5e-05	0.00213688	no	down	NP_001328048.1(S-adenosyl-L-methionine-dependent methyltransferases superfamily protein [Arabidopsis thaliana])	GO:0046872(molecular_function:metal ion binding); GO:0009809(biological_process:lignin biosynthetic process); GO:0009805(biological_process:coumarin biosynthetic process); GO:0016740(molecular_function:transferase activity); GO:0008171(molecular_function:O-methyltransferase activity); GO:0042409(molecular_function:caffeoyl-CoA O-methyltransferase activity); GO:0046686(biological_process:response …	K00588	E2.1.1.104	map00941(Flavonoid biosynthesis); map00940(Phenylpropanoid biosynthesis); map00945(Stilbenoid, diarylheptanoid and gingerol biosynthesis)	COG4122(I:Lipid transport and metabolism)	COG4122(carboxylase)	PF01596.17(Methyltransf_3:O-methyltransferase); PF13578.6(Methyltransf_24:Methyltransferase domain)	sp|O49499|CAMT4_ARATH(Caffeoyl-CoA O-methyltransferase 1 OS=Arabidopsis thaliana OX=3702 GN=CCOAOMT1 PE=1 SV=1)	829551
AT2G40750	WRKY54	Probable WRKY transcription factor 54 [Source:UniProtKB/Swiss-Prot;Acc:Q93WU8]	1432	115	152	265	24	33	69	5.92	7.89	14.52	1.27	1.78	3.78	9.44333	2.27667	0.2369	-2.07765	5.55e-05	0.00231566	yes	down	NP_181607.1(WRKY DNA-binding protein 54 [Arabidopsis thaliana])	GO:0000302(biological_process:response to reactive oxygen species); GO:1900457(biological_process:regulation of brassinosteroid mediated signaling pathway); GO:0042742(biological_process:defense response to bacterium); GO:0003677(molecular_function:DNA binding); GO:0010104(biological_process:regulation of ethylene-activated signaling pathway); GO:0031347(biological_process:regulation of defense r…				ENOG4110835(K:Transcription); ENOG410YZZY(K:Transcription)	ENOG4110835(WRKY); ENOG410YZZY(Transcription factor)	PF03106.15(WRKY:WRKY DNA -binding domain)	sp|Q93WU8|WRK54_ARATH(Probable WRKY transcription factor 54 OS=Arabidopsis thaliana OX=3702 GN=WRKY54 PE=1 SV=2)	818670
AT2G03710	AGL3	Agamous-like MADS-box protein AGL3 [Source:UniProtKB/Swiss-Prot;Acc:P29383]	1341	823	676	550	1717	1564	757	44.73	36.93	31.73	95.66	88.94	43.71	37.7967	76.1033	1.98348	0.988035	0.00749857	0.0866211	no	up	NP_178466.1(K-box region and MADS-box transcription factor family protein [Arabidopsis thaliana])	GO:0048442(biological_process:sepal development); GO:0048443(biological_process:stamen development); GO:0048440(biological_process:carpel development); GO:0048441(biological_process:petal development); GO:0030154(biological_process:cell differentiation); GO:0003677(molecular_function:DNA binding); GO:0007275(biological_process:multicellular organism development); GO:0043565(molecular_function:seq…				COG5068(K:Transcription)	COG5068(Transcription factor)	PF00319.18(SRF-TF:SRF-type transcription factor (DNA-binding and dimerisation domain)); PF01486.17(K-box:K-box region)	sp|P29383|AGL3_ARATH(Agamous-like MADS-box protein AGL3 OS=Arabidopsis thaliana OX=3702 GN=AGL3 PE=1 SV=2)	814898
AT1G74930	ERF018	Ethylene-responsive transcription factor ERF018 [Source:UniProtKB/Swiss-Prot;Acc:Q9S7L5]	1208	160	116	324	162	212	88	10.17	7.45	21.89	10.56	14.13	5.94	13.17	10.21	0.770476	-0.376179	0.457591	0.758699	no	down	NP_177631.1(Integrase-type DNA-binding superfamily protein [Arabidopsis thaliana])	GO:0044212(molecular_function:transcription regulatory region DNA binding); GO:0003700(molecular_function:transcription factor activity, sequence-specific DNA binding); GO:0005634(cellular_component:nucleus); GO:0009873(biological_process:ethylene-activated signaling pathway); GO:0009611(biological_process:response to wounding); GO:0010087(biological_process:phloem or xylem histogenesis); GO:0006…				ENOG410YNX4(K:Transcription)	ENOG410YNX4(Transcription factor)	PF00847.20(AP2:AP2 domain)	sp|Q9S7L5|ERF18_ARATH(Ethylene-responsive transcription factor ERF018 OS=Arabidopsis thaliana OX=3702 GN=ERF018 PE=2 SV=1)	843832
AT1G33610		Leucine-rich repeat (LRR) family protein [Source:UniProtKB/TrEMBL;Acc:F4HR91]	1784	129	116	459	47	46	40	5.12	4.63	19.39	1.91	1.91	1.69	9.71333	1.83667	0.18836	-2.40844	3.28e-05	0.00154441	yes	down	NP_174625.3(Leucine-rich repeat (LRR) family protein [Arabidopsis thaliana])	GO:0005515(molecular_function:protein binding)				COG4886(O:Posttranslational modification, protein turnover, chaperones)	COG4886(Defensin-like protein)	PF13855.6(LRR_8:Leucine rich repeat); PF08263.12(LRRNT_2:Leucine rich repeat N-terminal domain); PF12799.7(LRR_4:Leucine Rich repeats (2 copies))	sp|Q00874|DR100_ARATH(DNA damage-repair/toleration protein DRT100 OS=Arabidopsis thaliana OX=3702 GN=DRT100 PE=2 SV=2)	840255
AT2G38600		HAD superfamily, subfamily IIIB acid phosphatase [Source:UniProtKB/TrEMBL;Acc:Q9ZVI2]	1320	86	111	16	8	9	5	6.2	8.09	1.16	0.6	0.69	0.39	5.15	0.56	0.104838	-3.25377	1.71e-05	0.000939812	yes	down	NP_181394.1(HAD superfamily, subfamily IIIB acid phosphatase [Arabidopsis thaliana])	GO:0016311(biological_process:dephosphorylation); GO:0003993(molecular_function:acid phosphatase activity)				ENOG4111MGT(S:Function unknown)	ENOG4111MGT(Acid phosphatase)	PF03767.14(Acid_phosphat_B:HAD superfamily, subfamily IIIB (Acid phosphatase))	sp|P27061|PPA1_SOLLC(Acid phosphatase 1 OS=Solanum lycopersicum OX=4081 GN=APS1 PE=2 SV=1)	818442
AT3G23550	DTX18	Protein DETOXIFICATION 18 [Source:UniProtKB/Swiss-Prot;Acc:Q9LUH3]	1722	124	145	620	50	36	38	5.13	6.04	27.29	2.12	1.56	1.68	12.82	1.78667	0.138961	-2.84725	8.47e-06	0.000543211	yes	down	NP_188997.1(MATE efflux family protein [Arabidopsis thaliana])	GO:0006855(biological_process:drug transmembrane transport); GO:0055085(biological_process:transmembrane transport); GO:0016021(cellular_component:integral component of membrane); GO:0016020(cellular_component:membrane); GO:0009636(biological_process:response to toxic substance); GO:0015297(molecular_function:antiporter activity); GO:0015238(molecular_function:drug transmembrane transporter activ…	K03327	TC.MATE, SLC47A, norM, mdtK, dinF		COG0534(S:Function unknown)	COG0534(Hydrolase)	PF01554.18(MatE:MatE)	sp|Q9LUH3|DTX18_ARATH(Protein DETOXIFICATION 18 OS=Arabidopsis thaliana OX=3702 GN=DTX18 PE=2 SV=1)	821934
AT1G09560	GLP4	Germin-like protein subfamily 2 member 1 [Source:UniProtKB/Swiss-Prot;Acc:P94014]	1227	1156	1807	1744	594	590	1230	72.02	113.76	115.53	37.97	38.57	81.47	100.437	52.67	0.515322	-0.956454	0.00993404	0.103868	no	down	NP_172427.1(germin-like protein 5 [Arabidopsis thaliana])	GO:0010497(biological_process:plasmodesmata-mediated intercellular transport); GO:0005618(cellular_component:cell wall); GO:0005634(cellular_component:nucleus); GO:0030145(molecular_function:manganese ion binding); GO:2000280(biological_process:regulation of root development); GO:0048046(cellular_component:apoplast); GO:0005576(cellular_component:extracellular region); GO:0045735(molecular_functi…				ENOG410YCIH(S:Function unknown)	ENOG410YCIH(pectinacetylesterase)	PF00190.22(Cupin_1:Cupin); PF07883.11(Cupin_2:Cupin domain)	sp|P94014|GL21_ARATH(Germin-like protein subfamily 2 member 1 OS=Arabidopsis thaliana OX=3702 GN=GLP4 PE=2 SV=2)	837482
AT1G76360		At1g76360 [Source:UniProtKB/TrEMBL;Acc:A4FVS9]	1897	437	539	1687.62	221	211	459.45	16.78	20.71	68.06	8.68	8.43	18.45	35.1833	11.8533	0.333064	-1.58613	0.00574026	0.0721849	no	down	NP_177762.3(Protein kinase superfamily protein [Arabidopsis thaliana])	GO:0006468(biological_process:protein phosphorylation); GO:0016310(biological_process:phosphorylation); GO:0016301(molecular_function:kinase activity); GO:0000166(molecular_function:nucleotide binding); GO:0004674(molecular_function:protein serine/threonine kinase activity); GO:0004672(molecular_function:protein kinase activity); GO:0005524(molecular_function:ATP binding)				COG0515(S:Function unknown)	COG0515(RWP-RK domain-containing protein)	PF07714.17(Pkinase_Tyr:Protein tyrosine kinase); PF00069.25(Pkinase:Protein kinase domain); PF01636.23(APH:Phosphotransferase enzyme family)	sp|Q9SII6|PIX13_ARATH(Probable serine/threonine-protein kinase PIX13 OS=Arabidopsis thaliana OX=3702 GN=PIX13 PE=1 SV=2)	843968
AT3G63380	ACA12	Calcium-transporting ATPase [Source:UniProtKB/TrEMBL;Acc:A0A178VEV7]	3877	552	1253	1337	133	180	269	9.28	21.07	23.92	2.28	3.16	4.83	18.09	3.42333	0.186463	-2.42304	9.99e-09	1.89e-06	yes	down	NP_191897.1(ATPase E1-E2 type family protein / haloacid dehalogenase-like hydrolase family protein [Arabidopsis thaliana])	GO:0016787(molecular_function:hydrolase activity); GO:0046872(molecular_function:metal ion binding); GO:0043231(cellular_component:intracellular membrane-bounded organelle); GO:0006811(biological_process:ion transport); GO:0016020(cellular_component:membrane); GO:0070588(biological_process:calcium ion transmembrane transport); GO:0006816(biological_process:calcium ion transport); GO:0000166(molec…	K01537	ATP2C		ENOG410XNNC(S:Function unknown)	ENOG410XNNC(Pentatricopeptide repeat-containing protein)	PF00689.21(Cation_ATPase_C:Cation transporting ATPase, C-terminus); PF00122.20(E1-E2_ATPase:E1-E2 ATPase); PF00702.26(Hydrolase:haloacid dehalogenase-like hydrolase); PF00690.26(Cation_ATPase_N:Cation transporter/ATPase, N-terminus); PF13246.6(Cation_ATPase:Cation transport ATPase (P-type)); PF08282.12(Hydrolase_3:haloacid dehalogenase-like hydrolase)	sp|Q9LY77|ACA12_ARATH(Calcium-transporting ATPase 12, plasma membrane-type OS=Arabidopsis thaliana OX=3702 GN=ACA12 PE=2 SV=1)	825513
AT5G59580	UGT76E1	UDP-glycosyltransferase 76E1 [Source:UniProtKB/Swiss-Prot;Acc:Q9LTH3]	1870	140.66	194.84	673.95	35.95	88.94	47.41	5.29	7.36	26.96	1.38	3.5	1.9	13.2033	2.26	0.170355	-2.55338	7.46e-05	0.00291952	yes	down	NP_200766.2(UDP-glucosyl transferase 76E1 [Arabidopsis thaliana])	GO:0080044(molecular_function:quercetin 7-O-glucosyltransferase activity); GO:0043231(cellular_component:intracellular membrane-bounded organelle); GO:0080043(molecular_function:quercetin 3-O-glucosyltransferase activity); GO:0016740(molecular_function:transferase activity); GO:0016757(molecular_function:transferase activity, transferring glycosyl groups); GO:0016758(molecular_function:transferas…				COG1819(S:Function unknown)	COG1819(Transferase)	PF00201.18(UDPGT:UDP-glucoronosyl and UDP-glucosyl transferase)	sp|Q9LTH3|U76E1_ARATH(UDP-glycosyltransferase 76E1 OS=Arabidopsis thaliana OX=3702 GN=UGT76E1 PE=2 SV=1)	836077
AT3G05660	AtRLP33	Receptor-like protein 33 [Source:UniProtKB/Swiss-Prot;Acc:F4J8G2]	3191	209	521	584	87	144	140	4.33	10.81	12.88	1.84	3.12	3.1	9.34	2.68667	0.284608	-1.81295	3.84e-05	0.001737	yes	down	NP_187217.2(receptor like protein 33 [Arabidopsis thaliana])	GO:0016020(cellular_component:membrane); GO:0016021(cellular_component:integral component of membrane); GO:0009507(cellular_component:chloroplast); GO:0005515(molecular_function:protein binding); GO:0005886(cellular_component:plasma membrane)				COG4886(S:Function unknown)	COG4886(leucine Rich Repeat)	PF13855.6(LRR_8:Leucine rich repeat); PF12799.7(LRR_4:Leucine Rich repeats (2 copies)); PF08263.12(LRRNT_2:Leucine rich repeat N-terminal domain)	sp|F4J8G2|RLP33_ARATH(Receptor-like protein 33 OS=Arabidopsis thaliana OX=3702 GN=RLP33 PE=3 SV=1)	819733
AT5G11230		Probable sugar phosphate/phosphate translocator At5g11230 [Source:UniProtKB/Swiss-Prot;Acc:Q9LFN3]	1695	208	221	168	92	99	159	8.77	9.37	7.53	3.97	4.37	7.14	8.55667	5.16	0.589288	-0.762955	0.0143911	0.130958	no	down	NP_196684.1(Nucleotide-sugar transporter family protein [Arabidopsis thaliana])	GO:0005794(cellular_component:Golgi apparatus); GO:0015297(molecular_function:antiporter activity); GO:0016020(cellular_component:membrane); GO:0016021(cellular_component:integral component of membrane); GO:0005802(cellular_component:trans-Golgi network); GO:0000138(cellular_component:Golgi trans cisterna); GO:0008643(biological_process:carbohydrate transport); GO:0022857(molecular_function:trans…				ENOG410XP1S(S:Function unknown)	ENOG410XP1S(-)	PF03151.16(TPT:Triose-phosphate Transporter family); PF00892.20(EamA:EamA-like transporter family); PF08449.11(UAA:UAA transporter family)	sp|Q9LFN3|PT511_ARATH(Probable sugar phosphate/phosphate translocator At5g11230 OS=Arabidopsis thaliana OX=3702 GN=At5g11230 PE=2 SV=1)	830993
AT3G19970		AT3g19970/MZE19_2 [Source:UniProtKB/TrEMBL;Acc:Q9LHE8]	1993	431.74	308.86	460.95	148.92	197.27	206.27	16.24	11.7	17.89	5.78	7.73	8.13	15.2767	7.21333	0.459795	-1.12094	8.64e-05	0.00327775	yes	down	NP_566652.1(alpha/beta-Hydrolases superfamily protein [Arabidopsis thaliana])	GO:0016787(molecular_function:hydrolase activity); GO:0008150(biological_process:biological_process)				ENOG4111184(S:Function unknown)	ENOG4111184(transmembrane protein 53)	PF05705.14(DUF829:Eukaryotic protein of unknown function (DUF829))	sp|Q2TBP5|TMM53_BOVIN(Transmembrane protein 53 OS=Bos taurus OX=9913 GN=TMEM53 PE=2 SV=1)	821535
AT4G21120	CAT1	CAT1 [Source:UniProtKB/TrEMBL;Acc:A0A178UYU0]	2342	862	909	350	237	310	740	25.01	26.31	10.71	7	9.33	22.82	20.6767	13.05	0.61075	-0.711345	0.173084	0.511482	no	down	NP_193844.2(amino acid transporter 1 [Arabidopsis thaliana])	GO:0051938(biological_process:L-glutamate import); GO:1903401(biological_process:L-lysine transmembrane transport); GO:0006865(biological_process:amino acid transport); GO:0015813(biological_process:L-glutamate transport); GO:0005313(molecular_function:L-glutamate transmembrane transporter activity); GO:0016020(cellular_component:membrane); GO:0055085(biological_process:transmembrane transport); …	K03294	TC.APA		COG0531(D:Cell cycle control, cell division, chromosome partitioning); COG0531(K:Transcription)	COG0531(BUD31 homolog); COG0531(BUD31 homolog)	PF13520.6(AA_permease_2:Amino acid permease); PF00324.21(AA_permease:Amino acid permease); PF13906.6(AA_permease_C:C-terminus of AA_permease)	sp|Q84MA5|CAAT1_ARATH(Cationic amino acid transporter 1 OS=Arabidopsis thaliana OX=3702 GN=CAT1 PE=1 SV=1)	827860
AT3G43860	AtGH9A4	Endoglucanase 16 [Source:UniProtKB/Swiss-Prot;Acc:Q8VYG3]	2146	41	38	22	107	94	70	1.3	1.23	0.75	3.35	3.04	2.29	1.09333	2.89333	2.70258	1.43434	0.000225459	0.00671922	yes	up	NP_189972.2(glycosyl hydrolase 9A4 [Arabidopsis thaliana])	GO:0016787(molecular_function:hydrolase activity); GO:0005975(biological_process:carbohydrate metabolic process); GO:0008810(molecular_function:cellulase activity); GO:0071555(biological_process:cell wall organization); GO:0016021(cellular_component:integral component of membrane); GO:0016020(cellular_component:membrane); GO:0016798(molecular_function:hydrolase activity, acting on glycosyl bonds)…	K01179	E3.2.1.4	map00500(Starch and sucrose metabolism)	ENOG410ZZU6(G:Carbohydrate transport and metabolism)	ENOG410ZZU6(glycosyl hydrolase)	PF00759.19(Glyco_hydro_9:Glycosyl hydrolase family 9)	sp|Q8VYG3|GUN16_ARATH(Endoglucanase 16 OS=Arabidopsis thaliana OX=3702 GN=At3g43860 PE=2 SV=1)	823499
AT2G35765		Putative uncharacterized protein [Source:UniProtKB/TrEMBL;Acc:Q1G3S0]	455	27	15	22	80	86	58	7.92	4.67	6.82	24.62	26.95	17.65	6.47	23.0733	3.50979	1.81139	1.2e-05	0.000719166	yes	up	NP_001078010.1(hypothetical protein AT2G35765 [Arabidopsis thaliana])					ENOG41108EA(S:Function unknown)	ENOG41108EA(-)			5007936
AT2G02010	GAD4	glutamate decarboxylase 4 [Source:TAIR;Acc:AT2G02010]	2194	257	245	537	23	31	49	9.42	9.01	21	0.87	1.2	1.92	13.1433	1.33	0.0990182	-3.33616	6.23e-13	3.81e-10	yes	down	NP_001324150.1(glutamate decarboxylase 4 [Arabidopsis thaliana])	GO:0016829(molecular_function:lyase activity); GO:0016831(molecular_function:carboxy-lyase activity); GO:0019752(biological_process:carboxylic acid metabolic process); GO:0004351(molecular_function:glutamate decarboxylase activity); GO:0003824(molecular_function:catalytic activity); GO:0006536(biological_process:glutamate metabolic process); GO:0030170(molecular_function:pyridoxal phosphate bindi…	K01580	E4.1.1.15, gadB, gadA, GAD	map00250(Alanine, aspartate and glutamate metabolism); map00430(Taurine and hypotaurine metabolism); map00410(beta-Alanine metabolism); map00650(Butanoate metabolism)	COG0076(E:Amino acid transport and metabolism)	COG0076(decarboxylase)	PF00282.19(Pyridoxal_deC:Pyridoxal-dependent decarboxylase conserved domain); PF00266.19(Aminotran_5:Aminotransferase class-V)	sp|Q9ZPS3|DCE4_ARATH(Glutamate decarboxylase 4 OS=Arabidopsis thaliana OX=3702 GN=GAD4 PE=1 SV=1)	814732
AT2G36390	SBE2.1	SBE2.1 [Source:UniProtKB/TrEMBL;Acc:A0A178VXI8]	2801	1240	889	653	2622	2363	1850	29.8	21.43	16.69	64.51	59.59	47.5	22.64	57.2	2.46882	1.30382	2.74e-05	0.00134433	yes	up	NP_181180.1(starch branching enzyme 2.1 [Arabidopsis thaliana])	GO:0005737(cellular_component:cytoplasm); GO:0043169(molecular_function:cation binding); GO:0071329(biological_process:cellular response to sucrose stimulus); GO:0009536(cellular_component:plastid); GO:0005975(biological_process:carbohydrate metabolic process); GO:0071332(biological_process:cellular response to fructose stimulus); GO:0071482(biological_process:cellular response to light stimulus)…	K00700	GBE1, glgB	map00500(Starch and sucrose metabolism)	COG0296(V:Defense mechanisms)	COG0296((ABC) transporter)	PF02806.18(Alpha-amylase_C:Alpha amylase, C-terminal all-beta domain); PF02922.18(CBM_48:Carbohydrate-binding module 48 (Isoamylase N-terminal domain)); PF00128.24(Alpha-amylase:Alpha amylase, catalytic domain)	sp|O23647|GLGB1_ARATH(1,4-alpha-glucan-branching enzyme 2-1, chloroplastic/amyloplastic OS=Arabidopsis thaliana OX=3702 GN=SBE2.1 PE=1 SV=1)	818212
AT3G53530	NAKR3	Chloroplast-targeted copper chaperone protein [Source:TAIR;Acc:AT3G53530]	1086	70.05	73.83	71.61	154.83	177.87	21.56	5.59	5.84	5.99	12.7	14.81	1.81	5.80667	9.77333	1.65875	0.730094	0.272674	0.614398	no	up	NP_001030852.1(Chloroplast-targeted copper chaperone protein [Arabidopsis thaliana])	GO:0005737(cellular_component:cytoplasm); GO:0046872(molecular_function:metal ion binding); GO:0030001(biological_process:metal ion transport)				COG2608(M:Cell wall/membrane/envelope biogenesis)	COG2608(Nad-dependent epimerase dehydratase)	PF00403.26(HMA:Heavy-metal-associated domain)	sp|Q8RXH8|NAKR3_ARATH(Protein SODIUM POTASSIUM ROOT DEFECTIVE 3 OS=Arabidopsis thaliana OX=3702 GN=NAKR3 PE=2 SV=1)	824521
AT1G67810	SUFE2	SufE-like protein 2, chloroplastic [Source:UniProtKB/Swiss-Prot;Acc:Q9FXE3]	1228	151	194	139	83	65	121	9.4	12.2	9.2	5.3	4.24	8.01	10.2667	5.85	0.559213	-0.838529	0.0106562	0.108349	no	down	NP_176947.1(sulfur E2 [Arabidopsis thaliana])	GO:0009536(cellular_component:plastid); GO:0016226(biological_process:iron-sulfur cluster assembly); GO:0051176(biological_process:positive regulation of sulfur metabolic process); GO:0008047(molecular_function:enzyme activator activity); GO:0043085(biological_process:positive regulation of catalytic activity); GO:0009507(cellular_component:chloroplast)				COG2166(S:Function unknown)	COG2166(Fe-S metabolism associated)	PF02657.15(SufE:Fe-S metabolism associated domain)	sp|Q9FXE3|SUFE2_ARATH(SufE-like protein 2, chloroplastic OS=Arabidopsis thaliana OX=3702 GN=SUFE2 PE=2 SV=1)	843107
AT1G06350		Delta-9 desaturase-like 4 protein [Source:UniProtKB/Swiss-Prot;Acc:Q9LMI4]	1238	33	43	63	145	135	10	2.03	2.68	4.13	9.17	8.73	0.66	2.94667	6.18667	2.10196	1.07173	0.182679	0.521837	no	up	NP_172124.2(Fatty acid desaturase family protein [Arabidopsis thaliana])	GO:0006633(biological_process:fatty acid biosynthetic process); GO:0006631(biological_process:fatty acid metabolic process); GO:0009979(molecular_function:16:0 monogalactosyldiacylglycerol desaturase activity); GO:0006629(biological_process:lipid metabolic process); GO:0016021(cellular_component:integral component of membrane); GO:0016020(cellular_component:membrane); GO:0005789(cellular_componen…				COG1398(S:Function unknown)	COG1398(Agenet domain)	PF00487.24(FA_desaturase:Fatty acid desaturase)	sp|Q9LMI4|ADSL4_ARATH(Delta-9 desaturase-like 4 protein OS=Arabidopsis thaliana OX=3702 GN=At1g06350 PE=2 SV=2)	837146
AT5G62360		Plant invertase/pectin methylesterase inhibitor superfamily protein [Source:UniProtKB/TrEMBL;Acc:Q9LVA3]	965	510	657	2470	162	191	86	43.39	56.76	223.29	14.18	17.08	7.76	107.813	13.0067	0.120641	-3.05121	8.75e-07	8.36e-05	yes	down	NP_201042.2(Plant invertase/pectin methylesterase inhibitor superfamily protein [Arabidopsis thaliana])	GO:0009827(biological_process:plant-type cell wall modification); GO:0004857(molecular_function:enzyme inhibitor activity); GO:0016021(cellular_component:integral component of membrane); GO:0043086(biological_process:negative regulation of catalytic activity)				ENOG410YKJY(S:Function unknown)	ENOG410YKJY(Invertase pectin methylesterase inhibitor family protein)	PF04043.15(PMEI:Plant invertase/pectin methylesterase inhibitor)	sp|Q9STY5|PMI11_ARATH(Pectinesterase inhibitor 11 OS=Arabidopsis thaliana OX=3702 GN=PMEI11 PE=2 SV=1)	836357
AT2G32487		unknown protein; FUNCTIONS IN: molecular_function unknown; INVOLVED IN: biological_process unknown; LOCATED IN: endomembrane system; Ha. [Source:TAIR;Acc:AT2G32487]	730	117	231	109	81	46	23	22.28	47.01	20	16.37	10.19	5.09	29.7633	10.55	0.332845	-1.58708	0.002768	0.0428679	yes	down	NP_001324541.1(hypothetical protein AT2G32487 [Arabidopsis thaliana])	GO:0016021(cellular_component:integral component of membrane); GO:0008408(molecular_function:3'-5' exonuclease activity); GO:0003676(molecular_function:nucleic acid binding)								5007918
AT3G19270	CYP707A4	CYP707A4 [Source:UniProtKB/TrEMBL;Acc:A0A178VA28]	1724	202	327	132	75	102	341	8.35	13.92	5.8	3.17	4.59	15.36	9.35667	7.70667	0.790335	-0.339464	0.575505	0.827723	no	down	NP_566628.1(cytochrome P450, family 707, subfamily A, polypeptide 4 [Arabidopsis thaliana])	GO:0004497(molecular_function:monooxygenase activity); GO:0016020(cellular_component:membrane); GO:0020037(molecular_function:heme binding); GO:0016132(biological_process:brassinosteroid biosynthetic process); GO:0016705(molecular_function:oxidoreductase activity, acting on paired donors, with incorporation or reduction of molecular oxygen); GO:0016021(cellular_component:integral component of mem…	K09843	CYP707A	map00906(Carotenoid biosynthesis)	COG2124(S:Function unknown)	COG2124(UPF0496 protein)	PF00067.22(p450:Cytochrome P450)	sp|Q9LJK2|ABAH4_ARATH(Abscisic acid 8'-hydroxylase 4 OS=Arabidopsis thaliana OX=3702 GN=CYP707A4 PE=2 SV=2)	821461
AT3G04320		Kunitz family trypsin and protease inhibitor protein [Source:UniProtKB/TrEMBL;Acc:A0A1I9LR55]	979	188	85	16	25	35	139	15.69	7.2	1.42	2.15	3.07	12.3	8.10333	5.84	0.687549	-0.540465	0.539156	0.808416	no	down	AAF26782.1(putative trypsin inhibitor [Arabidopsis thaliana])	GO:0008233(molecular_function:peptidase activity); GO:0016021(cellular_component:integral component of membrane); GO:0004866(molecular_function:endopeptidase inhibitor activity)				ENOG41103SG(O:Posttranslational modification, protein turnover, chaperones)	ENOG41103SG(inhibitor)	PF00197.18(Kunitz_legume:Trypsin and protease inhibitor)		819587
AT1G61255		At1g61255 [Source:UniProtKB/TrEMBL;Acc:O22721]	692	179	302	91	89	124	135	24.6	42.62	13.27	12.65	17.99	19.56	26.83	16.7333	0.616875	-0.696951	0.127715	0.442239	no	down	NP_683457.1(hypothetical protein AT1G61255 [Arabidopsis thaliana])	GO:0008150(biological_process:biological_process)				ENOG410YXN1(U:Intracellular trafficking, secretion, and vesicular transport)	ENOG410YXN1(secretory carrier membrane protein)			842419
AT1G19530		DNA polymerase epsilon catalytic subunit A [Source:UniProtKB/TrEMBL;Acc:Q93WK6]	654	1305	1271	155	457	283	359	117.08	119.17	17.7	42.19	26.7	36.09	84.65	34.9933	0.40668	-1.29803	0.0467009	0.262415	no	down	NP_564090.1(DNA polymerase epsilon catalytic subunit A [Arabidopsis thaliana])	GO:0009061(biological_process:anaerobic respiration); GO:0071456(biological_process:cellular response to hypoxia)				ENOG410YWFS(S:Function unknown)	ENOG410YWFS(-)			838540
AT1G70130	LECRK52	Putative L-type lectin-domain containing receptor kinase V.2 [Source:UniProtKB/Swiss-Prot;Acc:O04533]	2140	563	261	1375	49	42	95	18.15	8.45	47.17	1.62	1.42	3.27	24.59	2.10333	0.0838994	-3.5752	5.4e-09	1.11e-06	yes	down	NP_177170.1(Concanavalin A-like lectin protein kinase family protein [Arabidopsis thaliana])	GO:0006952(biological_process:defense response); GO:0006468(biological_process:protein phosphorylation); GO:0016020(cellular_component:membrane); GO:0016310(biological_process:phosphorylation); GO:0016021(cellular_component:integral component of membrane); GO:0005886(cellular_component:plasma membrane); GO:0042742(biological_process:defense response to bacterium); GO:0030246(molecular_function:ca…				COG0515(S:Function unknown)	COG0515(Protein of unknown function (DUF1163))	PF00069.25(Pkinase:Protein kinase domain); PF07714.17(Pkinase_Tyr:Protein tyrosine kinase); PF00139.19(Lectin_legB:Legume lectin domain)	sp|O04533|LRK52_ARATH(Putative L-type lectin-domain containing receptor kinase V.2 OS=Arabidopsis thaliana OX=3702 GN=LECRK52 PE=3 SV=1)	843349
AT1G02813		Protein of unknown function, DUF538 [Source:TAIR;Acc:AT1G02813]	652	1	1	1	32	9	0	0.15	0.16	0.16	5	1.44	0	0.156667	2.14667	13.7537	3.78175	0.0174338	0.148187	no	up	NP_563663.1(pectinesterase (Protein of unknown function, DUF538) [Arabidopsis thaliana])	GO:0008150(biological_process:biological_process)				COG4677(G:Carbohydrate transport and metabolism); ENOG411074W(S:Function unknown)	COG4677(pectinesterase); ENOG411074W(Protein of unknown function, DUF538)	PF04398.12(DUF538:Protein of unknown function, DUF538)		839360
AT5G39240		unknown protein; BEST Arabidopsis thaliana protein match is: unknown protein (TAIR:AT3G29370.1); Ha. [Source:TAIR;Acc:AT5G39240]	610	2	2	2	7	7	5	0.34	0.35	0.36	1.22	1.25	0.89	0.35	1.12	3.18498	1.67128	0.100489	0.391194	no	up	NP_198740.2(transcription factor UPBEAT-like protein [Arabidopsis thaliana])	GO:0008150(biological_process:biological_process)				ENOG410Z8TV(S:Function unknown)	ENOG410Z8TV(-)			833920
AT4G21020		Late embryogenesis abundant protein (LEA) family protein [Source:UniProtKB/TrEMBL;Acc:Q9SUB2]	1101	15	3	3	39	56	49	1.07	0.22	0.23	2.86	4.2	3.72	0.506667	3.59333	6.8541	2.77697	6.67e-05	0.00266828	yes	up	NP_193834.1(Late embryogenesis abundant protein (LEA) family protein [Arabidopsis thaliana])	GO:0009536(cellular_component:plastid); GO:0005739(cellular_component:mitochondrion)				ENOG410Z539(S:Function unknown); ENOG410Y2SY(S:Function unknown)	ENOG410Z539(late embryogenesis abundant domain-containing protein); ENOG410Y2SY(late embryogenesis abundant)	PF12732.7(YtxH:YtxH-like protein); PF01442.18(Apolipoprotein:Apolipoprotein A1/A4/E domain); PF05957.13(DUF883:Bacterial protein of unknown function (DUF883)); PF02987.16(LEA_4:Late embryogenesis abundant protein)		827849
AT5G51190	ERF105	Ethylene-responsive transcription factor ERF105 [Source:UniProtKB/Swiss-Prot;Acc:Q8VY90]	965	5.68	10.07	18.86	0	21.41	0	0.48	0.87	1.7	0	1.92	0	1.01667	0.64	0.607205	-0.719744	0.656715	0.86989	no	down	NP_568755.1(Integrase-type DNA-binding superfamily protein [Arabidopsis thaliana])	GO:0044212(molecular_function:transcription regulatory region DNA binding); GO:0010200(biological_process:response to chitin); GO:0003700(molecular_function:transcription factor activity, sequence-specific DNA binding); GO:0005634(cellular_component:nucleus); GO:0003677(molecular_function:DNA binding); GO:0006355(biological_process:regulation of transcription, DNA-templated); GO:0009873(biologica…				ENOG410YIK7(S:Function unknown)	ENOG410YIK7(serine esterase)	PF00847.20(AP2:AP2 domain)	sp|Q8VY90|EF105_ARATH(Ethylene-responsive transcription factor ERF105 OS=Arabidopsis thaliana OX=3702 GN=ERF105 PE=2 SV=1)	835193
AT5G64850		At5g64850 [Source:UniProtKB/TrEMBL;Acc:Q0WN19]	908	350	276	363	111	82	161	32.35	25.95	35.64	10.56	7.97	15.77	31.3133	11.4333	0.358072	-1.48168	6.14e-06	0.000414576	yes	down	AAM64656.1(unknown [Arabidopsis thaliana])	GO:0008150(biological_process:biological_process); GO:0005886(cellular_component:plasma membrane)				ENOG410YV55(S:Function unknown)	ENOG410YV55(expressed protein)	PF05627.11(AvrRpt-cleavage:Cleavage site for pathogenic type III effector avirulence factor Avr)		836608
AT4G02250		Plant invertase/pectin methylesterase inhibitor superfamily protein [Source:UniProtKB/TrEMBL;Acc:F4JHA1]	483	6	11	9	39	44	29	1.55	3	2.47	10.57	12.15	7.82	2.34	10.18	4.34387	2.11898	5.07e-05	0.00216252	yes	up	NP_192134.2(Plant invertase/pectin methylesterase inhibitor superfamily protein [Arabidopsis thaliana])	GO:0004857(molecular_function:enzyme inhibitor activity); GO:0043086(biological_process:negative regulation of catalytic activity); GO:0030599(molecular_function:pectinesterase activity); GO:0046910(molecular_function:pectinesterase inhibitor activity)				ENOG410Z9HA(S:Function unknown)	ENOG410Z9HA(Invertase pectin methylesterase inhibitor family protein)	PF04043.15(PMEI:Plant invertase/pectin methylesterase inhibitor)		827589
AT3G21320		EARLY FLOWERING protein [Source:UniProtKB/TrEMBL;Acc:Q5Q0C8]	2707	551.39	280.96	302.85	137.52	85.21	20.13	14.68	7.48	8.46	3.52	2.41	0.57	10.2067	2.16667	0.214712	-2.21953	0.000381464	0.00990325	yes	down	NP_188769.1(EARLY FLOWERING protein [Arabidopsis thaliana])	GO:2000028(biological_process:regulation of photoperiodism, flowering)				ENOG4111XSP(S:Function unknown)	ENOG4111XSP(early flowering)		sp|Q9SNQ6|HD3B_ORYSJ(Protein HEADING DATE 3B OS=Oryza sativa subsp. japonica OX=39947 GN=HD3B PE=2 SV=1)	821686
AT5G50565		unknown protein; BEST Arabidopsis thaliana protein match is: unknown protein (TAIR:AT5G50665.2); Ha. [Source:TAIR;Acc:AT5G50565]	913	532.4	366.62	365.57	167.39	173.18	399.33	42.12	28.05	33.68	15.75	15.55	35.65	34.6167	22.3167	0.584238	-0.775371	0.0624002	0.306228	no	down	NP_001190506.1(hypothetical protein AT5G50665 [Arabidopsis thaliana])	GO:0008150(biological_process:biological_process)								835125
AT5G62070	IQD23	IQD23 [Source:UniProtKB/TrEMBL;Acc:A0A178UJA3]	1645	687	833	2060	348	387	593	29.99	36.6	95.67	15.56	17.7	27.58	54.0867	20.28	0.370381	-1.43292	0.00241227	0.0389366	yes	down	NP_201013.1(IQ-domain 23 [Arabidopsis thaliana])	GO:0005856(cellular_component:cytoskeleton); GO:0008150(biological_process:biological_process); GO:0003674(molecular_function:molecular_function); GO:0005515(molecular_function:protein binding); GO:0005730(cellular_component:nucleolus)				ENOG4111BAY(S:Function unknown); ENOG4111C7U(S:Function unknown)	ENOG4111BAY(IQ calmodulin-binding motif); ENOG4111C7U(IQ calmodulin-binding motif)	PF13178.6(DUF4005:Protein of unknown function (DUF4005)); PF00612.27(IQ:IQ calmodulin-binding motif)		836327
AT1G52040	MBP1	Myrosinase-binding protein 1 [Source:UniProtKB/Swiss-Prot;Acc:Q9SAV0]	1751	3876.53	3217	1981	1379.97	950	4111.66	159.16	133.51	87.01	57.77	40.72	179.35	126.56	92.6133	0.7108	-0.492485	0.366775	0.696055	no	down	NP_175616.1(myrosinase-binding protein 1 [Arabidopsis thaliana])	GO:0010169(cellular_component:thioglucosidase complex); GO:0005773(cellular_component:vacuole); GO:0005634(cellular_component:nucleus); GO:0030246(molecular_function:carbohydrate binding); GO:0009611(biological_process:response to wounding); GO:0006952(biological_process:defense response); GO:0010180(molecular_function:thioglucosidase binding); GO:0007155(biological_process:cell adhesion); GO:000…				ENOG4111KSN(S:Function unknown)	ENOG4111KSN(jacalin lectin family protein)	PF01419.17(Jacalin:Jacalin-like lectin domain)	sp|Q9SAV0|JAL7_ARATH(Myrosinase-binding protein 1 OS=Arabidopsis thaliana OX=3702 GN=MBP1 PE=2 SV=1)	841633
AT4G15670	GRXS7	Monothiol glutaredoxin-S7 [Source:UniProtKB/Swiss-Prot;Acc:Q6NLU2]	783	193	137	188	80	68	54	22.01	15.96	22.76	9.41	8.17	6.51	20.2433	8.03	0.390837	-1.35536	1.57e-05	0.000881046	yes	down	AAS47604.1(At4g15670 [Arabidopsis thaliana])	GO:0005737(cellular_component:cytoplasm); GO:0005634(cellular_component:nucleus); GO:0051537(molecular_function:2 iron, 2 sulfur cluster binding); GO:0005623(cellular_component:cell); GO:0022900(biological_process:electron transport chain); GO:0045454(biological_process:cell redox homeostasis); GO:0046872(molecular_function:metal ion binding); GO:0015035(molecular_function:protein disulfide oxido…	K03676	grxC, GLRX, GLRX2		COG0695(O:Posttranslational modification, protein turnover, chaperones)	COG0695(Glutaredoxin)	PF00462.24(Glutaredoxin:Glutaredoxin)	sp|Q6NLU2|GRXS7_ARATH(Monothiol glutaredoxin-S7 OS=Arabidopsis thaliana OX=3702 GN=GRXS7 PE=3 SV=2)	827244
AT5G23510		unknown protein; BEST Arabidopsis thaliana protein match is: unknown protein (TAIR:AT5G23490.1); Ha. [Source:TAIR;Acc:AT5G23510]	1288	581.41	641.04	1313.12	223.71	180.93	241.25	36.39	40.61	87.52	14.36	11.9	16.08	54.84	14.1133	0.254826	-1.97241	2.83e-07	3.19e-05	yes	down	NP_001119266.2(hypothetical protein AT5G23510 [Arabidopsis thaliana])	GO:0005886(cellular_component:plasma membrane)				ENOG4110MDM(S:Function unknown)	ENOG4110MDM(-)			832416
AT1G62180	2022-04-02	5'-adenylylsulfate reductase 2, chloroplastic [Source:UniProtKB/Swiss-Prot;Acc:P92981]	2049	173.08	292.26	282.57	87.92	131.34	141.24	6.11	10.15	10.18	3.4	4.66	5.1	8.81333	4.38667	0.484806	-1.04452	0.00167558	0.0300104	yes	down	NP_176409.1(5'adenylylphosphosulfate reductase 2 [Arabidopsis thaliana])	GO:0008652(biological_process:cellular amino acid biosynthetic process); GO:0019419(biological_process:sulfate reduction); GO:0009536(cellular_component:plastid); GO:0009570(cellular_component:chloroplast stroma); GO:0033741(molecular_function:adenylyl-sulfate reductase (glutathione) activity); GO:0005623(cellular_component:cell); GO:0019344(biological_process:cysteine biosynthetic process); GO:0…	K05907	APR	map00920(Sulfur metabolism)	COG0175(O:Posttranslational modification, protein turnover, chaperones)	COG0175(serine-type endopeptidase inhibitor activity)	PF01507.19(PAPS_reduct:Phosphoadenosine phosphosulfate reductase family); PF00085.20(Thioredoxin:Thioredoxin); PF13098.6(Thioredoxin_2:Thioredoxin-like domain)	sp|P92981|APR2_ARATH(5'-adenylylsulfate reductase 2, chloroplastic OS=Arabidopsis thaliana OX=3702 GN=APR2 PE=1 SV=2)	842514
AT3G57120		Protein kinase superfamily protein [Source:UniProtKB/TrEMBL;Acc:Q8VYG5]	1847	545	281	424	171	197	319	20.79	10.77	17.21	6.68	7.87	12.97	16.2567	9.17333	0.548601	-0.866172	0.0227345	0.17341	no	down	NP_191271.2(Protein kinase superfamily protein [Arabidopsis thaliana])	GO:0016310(biological_process:phosphorylation); GO:0006468(biological_process:protein phosphorylation); GO:0016301(molecular_function:kinase activity); GO:0005524(molecular_function:ATP binding); GO:0004672(molecular_function:protein kinase activity)				COG0515(S:Function unknown)	COG0515(Exonuclease)	PF00069.25(Pkinase:Protein kinase domain); PF07714.17(Pkinase_Tyr:Protein tyrosine kinase)	sp|F4IB81|LYK3_ARATH(LysM domain receptor-like kinase 3 OS=Arabidopsis thaliana OX=3702 GN=LYK3 PE=2 SV=1)	824879
AT5G59550		zinc finger (C3HC4-type RING finger) family protein [Source:TAIR;Acc:AT5G59550]	1943	1163.07	969.52	985	793.95	1192.53	1080.93	49.7	41.69	44.82	34.77	53.36	49.25	45.4033	45.7933	0.988139	-0.0172146	0.943685	0.98128	no	down	NP_001331469.1(zinc finger (C3HC4-type RING finger) family protein [Arabidopsis thaliana])	GO:0005737(cellular_component:cytoplasm); GO:0009737(biological_process:response to abscisic acid); GO:0010200(biological_process:response to chitin); GO:0004842(molecular_function:ubiquitin-protein transferase activity); GO:0005829(cellular_component:cytosol); GO:0009738(biological_process:abscisic acid-activated signaling pathway); GO:0016567(biological_process:protein ubiquitination); GO:00518…				ENOG41121N2(O:Posttranslational modification, protein turnover, chaperones)	ENOG41121N2(zinc ion binding)	PF06547.12(DUF1117:Protein of unknown function (DUF1117)); PF14369.6(zinc_ribbon_9:zinc-ribbon); PF13639.6(zf-RING_2:Ring finger domain); PF13923.6(zf-C3HC4_2:Zinc finger, C3HC4 type (RING finger)); PF17123.5(zf-RING_11:RING-like zinc finger); PF12678.7(zf-rbx1:RING-H2 zinc finger domain); PF00097.25(zf-C3HC4:Zinc finger, C3HC4 type (RING finger)); PF14634.6(zf-RING_5:zinc-RING finger domain); PF…	sp|Q940T5|RDUF2_ARATH(E3 ubiquitin-protein ligase RDUF2 OS=Arabidopsis thaliana OX=3702 GN=DURF2 PE=1 SV=1)	836074
AT4G37640	ACA2	ACA2 [Source:UniProtKB/TrEMBL;Acc:A0A384LFJ2]	3708	1358	1358	2249	548	587	856	23.93	23.95	42.2	9.87	10.81	16.12	30.0267	12.2667	0.401279	-1.31732	4.91e-05	0.00210971	yes	down	NP_195479.1(calcium ATPase 2 [Arabidopsis thaliana])	GO:0015085(molecular_function:calcium ion transmembrane transporter activity); GO:0046872(molecular_function:metal ion binding); GO:0005783(cellular_component:endoplasmic reticulum); GO:0006811(biological_process:ion transport); GO:0016020(cellular_component:membrane); GO:0070588(biological_process:calcium ion transmembrane transport); GO:0006816(biological_process:calcium ion transport); GO:0005…	K01537	ATP2C		ENOG410XNNC(D:Cell cycle control, cell division, chromosome partitioning)	ENOG410XNNC((DC) complex that phosphorylates and inhibits members of the retinoblastoma (RB) protein family including RB1 and regulates the cell-cycle during G(1) S transition. Phosphorylation of RB1 allows dissociation of the transcription factor E2F from the RB E2F complex and the subsequent transcription of E2F target genes which are responsible for the progression through the G(1) phase. Hypo…	PF00122.20(E1-E2_ATPase:E1-E2 ATPase); PF00689.21(Cation_ATPase_C:Cation transporting ATPase, C-terminus); PF12515.8(CaATP_NAI:Ca2+-ATPase N terminal autoinhibitory domain); PF13246.6(Cation_ATPase:Cation transport ATPase (P-type)); PF00702.26(Hydrolase:haloacid dehalogenase-like hydrolase); PF00690.26(Cation_ATPase_N:Cation transporter/ATPase, N-terminus); PF08282.12(Hydrolase_3:haloacid dehalog…	sp|O81108|ACA2_ARATH(Calcium-transporting ATPase 2, plasma membrane-type OS=Arabidopsis thaliana OX=3702 GN=ACA2 PE=1 SV=1)	829918
AT1G68190		B-box zinc finger family protein [Source:TAIR;Acc:AT1G68190]	1828	518	632	653	1304	1112	655	27.19	33.32	36.36	68.96	60.37	36.8	32.29	55.3767	1.71503	0.778235	0.0136967	0.127567	no	up	NP_001321976.1(B-box zinc finger family protein [Arabidopsis thaliana])	GO:0003700(molecular_function:transcription factor activity, sequence-specific DNA binding); GO:0016021(cellular_component:integral component of membrane); GO:0016020(cellular_component:membrane); GO:0005622(cellular_component:intracellular); GO:0006355(biological_process:regulation of transcription, DNA-templated); GO:0008270(molecular_function:zinc ion binding); GO:0005634(cellular_component:nu…				ENOG4111DUW(S:Function unknown); ENOG41121N2(O:Posttranslational modification, protein turnover, chaperones)	ENOG4111DUW(Ubiquitin-2 like Rad60 SUMO-like); ENOG41121N2(zinc ion binding)	PF00643.24(zf-B_box:B-box zinc finger)	sp|Q9C9F4|COLX_ARATH(Putative zinc finger protein At1g68190 OS=Arabidopsis thaliana OX=3702 GN=At1g68190 PE=2 SV=1)	843148
AT1G58420		At1g58420 [Source:UniProtKB/TrEMBL;Acc:Q9C647]	951	178	141	158	21	45	54	15.44	12.43	14.57	1.87	4.11	4.97	14.1467	3.65	0.252259	-1.98702	7.26e-07	7.06e-05	yes	down	NP_564733.1(Uncharacterized conserved protein UCP031279 [Arabidopsis thaliana])	GO:0008150(biological_process:biological_process)				ENOG41117ZZ(S:Function unknown)	ENOG41117ZZ(CONTAINS InterPro DOMAIN s Uncharacterised conserved protein UCP031279 (InterPro IPR016972))			842211
AT3G21250	MRP6	Multidrug resistance-associated protein 6 [Source:UniProtKB/TrEMBL;Acc:A0A1I9LPV5]	4903	748.19	981.25	926.53	1741.6	1958.09	1592.92	7.53	10.15	9.98	18.93	22	17.65	9.22	19.5267	2.00713	1.00514	6.29e-07	6.29e-05	yes	up	NP_001326629.1(multidrug resistance-associated protein 6 [Arabidopsis thaliana])	GO:0042626(molecular_function:ATPase activity, coupled to transmembrane movement of substances); GO:0016021(cellular_component:integral component of membrane); GO:0016020(cellular_component:membrane); GO:0000325(cellular_component:plant-type vacuole); GO:0000166(molecular_function:nucleotide binding); GO:0016887(molecular_function:ATPase activity); GO:0005774(cellular_component:vacuolar membrane)…	K05665	ABCC1	map02010(ABC transporters)	COG1132(V:Defense mechanisms)	COG1132((ABC) transporter)	PF00005.27(ABC_tran:ABC transporter); PF00664.23(ABC_membrane:ABC transporter transmembrane region); PF01926.23(MMR_HSR1:50S ribosome-binding GTPase); PF13555.6(AAA_29:P-loop containing region of AAA domain)	sp|Q8LGU1|AB8C_ARATH(ABC transporter C family member 8 OS=Arabidopsis thaliana OX=3702 GN=ABCC8 PE=2 SV=3)	821679
AT3G01700	AGP11	ATAGP11 [Source:UniProtKB/TrEMBL;Acc:A0A178VG39]	753	107	50	69	235	286	225	12.93	6.18	8.85	29.31	36.43	28.71	9.32	31.4833	3.30414	1.72427	1.73e-06	0.000143845	yes	up	NP_566146.1(arabinogalactan protein 11 [Arabidopsis thaliana])	GO:0031225(cellular_component:anchored component of membrane); GO:0016020(cellular_component:membrane); GO:0009860(biological_process:pollen tube growth); GO:0005886(cellular_component:plasma membrane)							sp|Q9FVE0|AGP11_ARATH(Classical arabinogalactan protein 11 OS=Arabidopsis thaliana OX=3702 GN=AGP11 PE=2 SV=2)	821093
AT5G62350		Plant invertase/pectin methylesterase inhibitor superfamily protein [Source:UniProtKB/TrEMBL;Acc:Q9LVA4]	1234	6692	8711	13946	3321	3076	4444	413.95	544.45	917.3	210.8	199.64	292.27	625.233	234.237	0.370039	-1.43425	2.28e-05	0.00114344	yes	down	NP_201041.1(Plant invertase/pectin methylesterase inhibitor superfamily protein [Arabidopsis thaliana])	GO:0004857(molecular_function:enzyme inhibitor activity); GO:0009536(cellular_component:plastid); GO:0043086(biological_process:negative regulation of catalytic activity)				ENOG41115R1(S:Function unknown)	ENOG41115R1(Invertase pectin methylesterase inhibitor family protein)	PF04043.15(PMEI:Plant invertase/pectin methylesterase inhibitor)	sp|Q9STY5|PMI11_ARATH(Pectinesterase inhibitor 11 OS=Arabidopsis thaliana OX=3702 GN=PMEI11 PE=2 SV=1)	836356
AT1G04490		At1g04490 [Source:UniProtKB/TrEMBL;Acc:Q67XK9]	1769	129	81	56	35	38	27	5.16	3.35	2.38	1.47	1.58	1.21	3.63	1.42	0.377619	-1.405	0.00140201	0.0263222	yes	down	NP_171943.2(hypothetical protein (DUF3527) [Arabidopsis thaliana])	GO:0008150(biological_process:biological_process); GO:0003674(molecular_function:molecular_function)				ENOG410YDX0(S:Function unknown)	ENOG410YDX0(expressed protein)	PF12043.8(DUF3527:Domain of unknown function (DUF3527))		839509
AT3G15710		Signal peptidase I [Source:UniProtKB/TrEMBL;Acc:Q9LW08]	1026	500	501	895	230	232	205	39.2	39.83	74.58	18.54	19.11	17.06	51.2033	18.2367	0.352433	-1.50458	2.98e-06	0.000227283	yes	down	NP_566523.1(Peptidase S24/S26A/S26B/S26C family protein [Arabidopsis thaliana])	GO:0005787(cellular_component:signal peptidase complex); GO:0005783(cellular_component:endoplasmic reticulum); GO:0016787(molecular_function:hydrolase activity); GO:0016021(cellular_component:integral component of membrane); GO:0016020(cellular_component:membrane); GO:0006465(biological_process:signal peptide processing); GO:0005886(cellular_component:plasma membrane); GO:0006508(biological_proce…	K13280	SEC11, sipW	map03060(Protein export)	COG0681(S:Function unknown)	COG0681(leucine Rich Repeat)	PF00717.23(Peptidase_S24:Peptidase S24-like)	sp|Q9BY50|SC11C_HUMAN(Signal peptidase complex catalytic subunit SEC11C OS=Homo sapiens OX=9606 GN=SEC11C PE=1 SV=3)	820814
AT1G52200	PCR8	Protein PLANT CADMIUM RESISTANCE 8 [Source:UniProtKB/Swiss-Prot;Acc:Q9M815]	1425	520	941	946	174	208	295	27.17	49.64	52.63	9.4	11.41	16.47	43.1467	12.4267	0.283081	-1.82071	1.02e-07	1.34e-05	yes	down	NP_564602.1(PLAC8 family protein [Arabidopsis thaliana])	GO:0016021(cellular_component:integral component of membrane); GO:0016020(cellular_component:membrane); GO:0006979(biological_process:response to oxidative stress); GO:0005886(cellular_component:plasma membrane)				ENOG410YMMC(U:Intracellular trafficking, secretion, and vesicular transport)	ENOG410YMMC(Protein PLANT CADMIUM RESISTANCE)	PF04749.17(PLAC8:PLAC8 family)	sp|Q9M815|PCR8_ARATH(Protein PLANT CADMIUM RESISTANCE 8 OS=Arabidopsis thaliana OX=3702 GN=PCR8 PE=1 SV=2)	841650
AT1G03230		Eukaryotic aspartyl protease family protein [Source:UniProtKB/TrEMBL;Acc:Q9ZVS5]	1870	512.33	393.22	574	153.12	162.14	185.08	19.26	14.86	22.96	5.89	6.38	7.42	19.0267	6.56333	0.33851	-1.56273	1.37e-09	3.62e-07	yes	down	NP_563679.1(Eukaryotic aspartyl protease family protein [Arabidopsis thaliana])	GO:0005794(cellular_component:Golgi apparatus); GO:0005618(cellular_component:cell wall); GO:0016020(cellular_component:membrane); GO:0009651(biological_process:response to salt stress); GO:0005576(cellular_component:extracellular region); GO:0004190(molecular_function:aspartic-type endopeptidase activity); GO:0030163(biological_process:protein catabolic process); GO:0005886(cellular_component:pl…				ENOG410XNV7(O:Posttranslational modification, protein turnover, chaperones)	ENOG410XNV7(aspartic)	PF14541.6(TAXi_C:Xylanase inhibitor C-terminal); PF14543.6(TAXi_N:Xylanase inhibitor N-terminal)	sp|Q9FSH9|CONG1_LUPAL(Gamma conglutin 1 OS=Lupinus albus OX=3870 GN=Cgamma PE=1 SV=1)	838532
AT5G65690	PCK2	phosphoenolpyruvate carboxykinase 2 [Source:TAIR;Acc:AT5G65690]	2420	183	582	281	33	36	20	5.21	16.62	8.46	0.94	1.09	0.61	10.0967	0.88	0.0865314	-3.53063	7.75e-13	4.48e-10	yes	down	NP_001331432.1(phosphoenolpyruvate carboxykinase 2 [Arabidopsis thaliana])	GO:0016310(biological_process:phosphorylation); GO:0005829(cellular_component:cytosol); GO:0016301(molecular_function:kinase activity); GO:0004612(molecular_function:phosphoenolpyruvate carboxykinase (ATP) activity); GO:0004611(molecular_function:phosphoenolpyruvate carboxykinase activity); GO:0017076(molecular_function:purine nucleotide binding); GO:0005524(molecular_function:ATP binding); GO:00…	K01610	E4.1.1.49, pckA	map00020(Citrate cycle (TCA cycle)); map00010(Glycolysis / Gluconeogenesis); map00620(Pyruvate metabolism); map00710(Carbon fixation in photosynthetic organisms)	COG1866(C:Energy production and conversion)	COG1866(Phosphoenolpyruvate Carboxylase)	PF01293.20(PEPCK_ATP:Phosphoenolpyruvate carboxykinase)	sp|Q9T074|PCKA_ARATH(Phosphoenolpyruvate carboxykinase (ATP) OS=Arabidopsis thaliana OX=3702 GN=PCKA PE=1 SV=1)	836696
AT4G34710	ADC2	Arginine decarboxylase 2 [Source:UniProtKB/Swiss-Prot;Acc:O23141]	2773	54753	53144	36882	23659	24563	53815	1219.96	1186.14	876.13	540.69	573.58	1284.98	1094.08	799.75	0.7075	-0.499198	0.191948	0.531128	no	down	NP_195197.1(arginine decarboxylase 2 [Arabidopsis thaliana])	GO:0006596(biological_process:polyamine biosynthetic process); GO:0009651(biological_process:response to salt stress); GO:0033388(biological_process:putrescine biosynthetic process from arginine); GO:0005737(cellular_component:cytoplasm); GO:0009536(cellular_component:plastid); GO:0009737(biological_process:response to abscisic acid); GO:0009753(biological_process:response to jasmonic acid); GO:0…	K01583	E4.1.1.19	map00330(Arginine and proline metabolism)	COG1166(E:Amino acid transport and metabolism)	COG1166(Catalyzes the biosynthesis of agmatine from arginine (By similarity))	PF02784.16(Orn_Arg_deC_N:Pyridoxal-dependent decarboxylase, pyridoxal binding domain)	sp|O23141|SPE2_ARATH(Arginine decarboxylase 2 OS=Arabidopsis thaliana OX=3702 GN=ADC2 PE=1 SV=1)	829623
AT5G14690		At5g14690 [Source:UniProtKB/TrEMBL;Acc:Q9LYJ1]	1128	34	28	19	27	41	42	2.68	2.21	1.75	2.29	3.55	3.11	2.21333	2.98333	1.36545	0.449375	0.313006	0.650161	no	up	OAO91029.1(hypothetical protein AXX17_AT5G14180 [Arabidopsis thaliana])	GO:0016021(cellular_component:integral component of membrane); GO:0008150(biological_process:biological_process)				ENOG410YTFS(S:Function unknown)	ENOG410YTFS(-)			831321
AT5G18840		Sugar transporter ERD6-like 16 [Source:UniProtKB/Swiss-Prot;Acc:Q8LBI9]	1890	99	138	49.82	11	24	16.63	3.68	5.15	2.18	0.42	0.93	0.75	3.67	0.7	0.183506	-2.4461	3.11e-06	0.000236219	yes	down	NP_568367.1(Major facilitator superfamily protein [Arabidopsis thaliana])	GO:0005355(molecular_function:glucose transmembrane transporter activity); GO:0005351(molecular_function:sugar:proton symporter activity); GO:1902600(biological_process:hydrogen ion transmembrane transport); GO:0008645(biological_process:hexose transport); GO:0016021(cellular_component:integral component of membrane); GO:0016020(cellular_component:membrane); GO:0046323(biological_process:glucose …	K08145	SLC2A8, GLUT8		ENOG410XNQK(S:Function unknown)	ENOG410XNQK(Squamosa promoter-binding-like protein)	PF00083.24(Sugar_tr:Sugar (and other) transporter); PF07690.16(MFS_1:Major Facilitator Superfamily)	sp|Q8LBI9|EDL16_ARATH(Sugar transporter ERD6-like 16 OS=Arabidopsis thaliana OX=3702 GN=At5g18840 PE=2 SV=2)	832002
AT5G01890	PXC2	Leucine-rich repeat receptor-like protein kinase PXC2 [Source:UniProtKB/Swiss-Prot;Acc:Q9LZV7]	3996	107	98.8	111	194.64	232	129	1.74	1.61	1.92	3.23	3.95	2.24	1.75667	3.14	1.76378	0.818674	0.00978534	0.102794	no	up	NP_195809.1(Leucine-rich receptor-like protein kinase family protein [Arabidopsis thaliana])	GO:0006468(biological_process:protein phosphorylation); GO:0016020(cellular_component:membrane); GO:0016021(cellular_component:integral component of membrane); GO:0004672(molecular_function:protein kinase activity); GO:0000166(molecular_function:nucleotide binding); GO:0009506(cellular_component:plasmodesma); GO:0005515(molecular_function:protein binding); GO:0005886(cellular_component:plasma mem…				COG4886(U:Intracellular trafficking, secretion, and vesicular transport)	COG4886(Plant non-specific lipid-transfer proteins transfer phospholipids as well as galactolipids across membranes. May play a role in wax or cutin deposition in the cell walls of expanding epidermal cells and certain secretory tissues (By similarity))	PF07714.17(Pkinase_Tyr:Protein tyrosine kinase); PF00069.25(Pkinase:Protein kinase domain); PF13855.6(LRR_8:Leucine rich repeat); PF12799.7(LRR_4:Leucine Rich repeats (2 copies)); PF08263.12(LRRNT_2:Leucine rich repeat N-terminal domain)	sp|Q9LZV7|PXC2_ARATH(Leucine-rich repeat receptor-like protein kinase PXC2 OS=Arabidopsis thaliana OX=3702 GN=PXC2 PE=1 SV=1)	831677
AT2G06050	OPR3	12-oxophytodienoate reductase 3 [Source:UniProtKB/Swiss-Prot;Acc:Q9FUP0]	1563	9712	5859	28595	3689	3285	3287	455.32	278.04	1423.03	179.19	163.84	166.43	718.797	169.82	0.231154	-2.11307	0.0001064	0.00384027	yes	down	NP_178662.1(oxophytodienoate-reductase 3 [Arabidopsis thaliana])	GO:0006633(biological_process:fatty acid biosynthetic process); GO:0048443(biological_process:stamen development); GO:0006631(biological_process:fatty acid metabolic process); GO:0016629(molecular_function:12-oxophytodienoate reductase activity); GO:0006629(biological_process:lipid metabolic process); GO:0009695(biological_process:jasmonic acid biosynthetic process); GO:0009620(biological_process…	K05894	OPR	map00592(alpha-Linolenic acid metabolism)	COG1902(S:Function unknown)	COG1902(FR47-like protein)	PF00724.20(Oxidored_FMN:NADH:flavin oxidoreductase / NADH oxidase family)	sp|Q9FUP0|OPR3_ARATH(12-oxophytodienoate reductase 3 OS=Arabidopsis thaliana OX=3702 GN=OPR3 PE=1 SV=2)	815160
AT1G16030	HSP70-5	Hsp70b [Source:UniProtKB/TrEMBL;Acc:A0A178W9N7]	2570	484	283	170	129	152	116	12.71	7.45	4.75	3.46	4.18	3.25	8.30333	3.63	0.425504	-1.23275	0.00350728	0.0502836	no	down	NP_173055.1(heat shock protein 70B [Arabidopsis thaliana])	GO:0005737(cellular_component:cytoplasm); GO:0051787(molecular_function:misfolded protein binding); GO:0006986(biological_process:response to unfolded protein); GO:0042623(molecular_function:ATPase activity, coupled); GO:0005618(cellular_component:cell wall); GO:0009615(biological_process:response to virus); GO:0005829(cellular_component:cytosol); GO:0016020(cellular_component:membrane); GO:00441…	K03283	HSPA1s	map04144(Endocytosis); map04141(Protein processing in endoplasmic reticulum); map03040(Spliceosome)	COG0443(S:Function unknown)	COG0443(Vacuolar fusion protein CCZ1 homolog)	PF00012.20(HSP70:Hsp70 protein); PF06723.13(MreB_Mbl:MreB/Mbl protein)	sp|Q9S9N1|HSP7E_ARATH(Heat shock 70 kDa protein 5 OS=Arabidopsis thaliana OX=3702 GN=HSP70-5 PE=2 SV=1)	838174
AT4G09810	URGT5	UDP-rhamnose/UDP-galactose transporter 5 [Source:UniProtKB/Swiss-Prot;Acc:Q9SZ96]	1446	32	35	24.48	78	79.85	27	1.78	1.82	1.33	4.13	4.49	1.6	1.64333	3.40667	2.05217	1.03715	0.0474252	0.26454	no	up	NP_192719.1(Nucleotide-sugar transporter family protein [Arabidopsis thaliana])	GO:0005794(cellular_component:Golgi apparatus); GO:0015297(molecular_function:antiporter activity); GO:0015780(biological_process:nucleotide-sugar transport); GO:0016021(cellular_component:integral component of membrane); GO:0005338(molecular_function:nucleotide-sugar transmembrane transporter activity); GO:0008643(biological_process:carbohydrate transport); GO:0022857(molecular_function:transmem…				ENOG410XP1S(J:Translation, ribosomal structure and biogenesis)	ENOG410XP1S(Located at the top of the head of the 30S subunit, it contacts several helices of the 16S rRNA. In the 70S ribosome it contacts the 23S rRNA (bridge B1a) and protein L5 of the 50S subunit (bridge B1b), connecting the 2 subunits)	PF03151.16(TPT:Triose-phosphate Transporter family)	sp|Q9SZ96|URGT5_ARATH(UDP-rhamnose/UDP-galactose transporter 5 OS=Arabidopsis thaliana OX=3702 GN=URGT5 PE=1 SV=1)	826570
AT3G60966		RING/U-box superfamily protein [Source:UniProtKB/TrEMBL;Acc:Q1G3N1]	1109	155.12	187.81	12.7	39.21	50.78	87.1	10.99	13.47	0.96	2.85	3.78	6.55	8.47333	4.39333	0.503455	-0.990065	0.210496	0.549666	no	down	NP_001030907.1(RING/U-box superfamily protein [Arabidopsis thaliana])	GO:0016567(biological_process:protein ubiquitination); GO:0016021(cellular_component:integral component of membrane); GO:0016020(cellular_component:membrane)				ENOG41121N2(F:Nucleotide transport and metabolism)	ENOG41121N2(Catalyzes the reversible transfer of the terminal phosphate group between ATP and AMP. Plays an important role in cellular energy homeostasis and in adenine nucleotide metabolism (By similarity))	PF13639.6(zf-RING_2:Ring finger domain); PF12678.7(zf-rbx1:RING-H2 zinc finger domain); PF13923.6(zf-C3HC4_2:Zinc finger, C3HC4 type (RING finger)); PF17123.5(zf-RING_11:RING-like zinc finger); PF00097.25(zf-C3HC4:Zinc finger, C3HC4 type (RING finger)); PF13445.6(zf-RING_UBOX:RING-type zinc-finger); PF14634.6(zf-RING_5:zinc-RING finger domain); PF14447.6(Prok-RING_4:Prokaryotic RING finger family…	sp|Q9C7I1|ATL34_ARATH(RING-H2 finger protein ATL34 OS=Arabidopsis thaliana OX=3702 GN=ATL34 PE=2 SV=1)	3769752
AT3G45640	MPK3	MPK3 [Source:UniProtKB/TrEMBL;Acc:A0A384L050]	1858	1686.19	1789.63	1521.77	818.37	828.6	1429.75	62.09	67.1	60.95	30.78	32.17	53.28	63.38	38.7433	0.618267	-0.693698	0.0153603	0.136573	no	down	NP_190150.1(mitogen-activated protein kinase 3 [Arabidopsis thaliana])	GO:1902065(biological_process:response to L-glutamate); GO:0009617(biological_process:response to bacterium); GO:0016310(biological_process:phosphorylation); GO:0050826(biological_process:response to freezing); GO:1901002(biological_process:positive regulation of response to salt stress); GO:0010120(biological_process:camalexin biosynthetic process); GO:0042742(biological_process:defense response…	K20536	MPK3	map04016(MAPK signaling pathway - plant); map04626(Plant-pathogen interaction)	ENOG410XNY0(K:Transcription)	ENOG410XNY0(CCR4-NOT transcription complex subunit 4)	PF00069.25(Pkinase:Protein kinase domain); PF07714.17(Pkinase_Tyr:Protein tyrosine kinase); PF06293.14(Kdo:Lipopolysaccharide kinase (Kdo/WaaP) family); PF14531.6(Kinase-like:Kinase-like)	sp|Q39023|MPK3_ARATH(Mitogen-activated protein kinase 3 OS=Arabidopsis thaliana OX=3702 GN=MPK3 PE=1 SV=2)	823706
AT4G06665			518	287.77	104.86	196.48	10.26	17.57	54.37	64.98	24.79	46.95	2.42	4.22	12.82	45.5733	6.48667	0.138387	-2.85322	1.1e-05	0.000672343	yes	down	AAK96508.1(AT4g17090/dl4575c [Arabidopsis thaliana])	GO:0016161(molecular_function:beta-amylase activity); GO:0009570(cellular_component:chloroplast stroma); GO:0005983(biological_process:starch catabolic process); GO:0102229(molecular_function:amylopectin maltohydrolase activity); GO:0000272(biological_process:polysaccharide catabolic process); GO:0009409(biological_process:response to cold); GO:0000024(biological_process:maltose biosynthetic proc…	K01177	E3.2.1.2	map00500(Starch and sucrose metabolism)	ENOG410XRH5(S:Function unknown)	ENOG410XRH5(beta-amylase)		sp|O23553|BAM3_ARATH(Beta-amylase 3, chloroplastic OS=Arabidopsis thaliana OX=3702 GN=BAM3 PE=1 SV=3)
AT1G63860		Disease resistance protein (TIR-NBS-LRR class) family [Source:UniProtKB/TrEMBL;Acc:F4I3S8]	3451	899	377	776	184	225	200	15.29	6.42	14.02	3.19	3.98	3.65	11.91	3.60667	0.296224	-1.75524	3.73e-06	0.000273231	yes	down	NP_001154443.1(Disease resistance protein (TIR-NBS-LRR class) family [Arabidopsis thaliana])	GO:0050832(biological_process:defense response to fungus); GO:0043531(molecular_function:ADP binding); GO:0007165(biological_process:signal transduction); GO:0005515(molecular_function:protein binding); GO:0005524(molecular_function:ATP binding)				COG4886(S:Function unknown)	COG4886(leucine Rich Repeat)	PF01582.20(TIR:TIR domain); PF00931.22(NB-ARC:NB-ARC domain); PF13676.6(TIR_2:TIR domain); PF13238.6(AAA_18:AAA domain); PF07725.12(LRR_3:Leucine Rich Repeat); PF13191.6(AAA_16:AAA ATPase domain); PF13173.6(AAA_14:AAA domain); PF01637.18(ATPase_2:ATPase domain predominantly from Archaea)	sp|Q9CAK1|RLM1B_ARATH(Disease resistance protein RML1B OS=Arabidopsis thaliana OX=3702 GN=RLM1B PE=2 SV=1)	3767624
AT4G26288		FUNCTIONS IN: molecular_function unknown; INVOLVED IN: biological_process unknown; LOCATED IN: cellular_component unknown; BEST Arabidopsis thaliana protein match is: oxidative stress 3 (TAIR:AT5G56550.1); Ha. [Source:TAIR;Acc:AT4G26288]	719	216.75	109.96	42.78	356.64	349.04	206.29	28.08	14.61	5.88	47.74	47.71	28.2	16.19	41.2167	2.4764	1.30825	0.0195006	0.15777	no	up	NP_001078449.1(hypothetical protein AT4G26288 [Arabidopsis thaliana])	GO:0016607(cellular_component:nuclear speck); GO:0046686(biological_process:response to cadmium ion); GO:0003674(molecular_function:molecular_function); GO:0006979(biological_process:response to oxidative stress)				COG0724(S:Function unknown)	COG0724(Rna-binding protein)			5008166
AT5G07322		other RNA [Source:TAIR;Acc:AT5G07322]	445	91	134	166	52	45	105	28.01	43.86	53.95	16.81	14.81	33.49	41.94	21.7033	0.518031	-0.948889	0.0315687	0.210315	no	down
AT5G25440		Protein kinase superfamily protein [Source:TAIR;Acc:AT5G25440]	1346	1229	1566	2372	376	411	639	64.86	82.22	132.1	20.13	22.6	35.16	93.06	25.9633	0.276499	-1.85466	1.35e-07	1.73e-05	yes	down	NP_001330464.1(Protein kinase superfamily protein [Arabidopsis thaliana])	GO:0005737(cellular_component:cytoplasm); GO:0006468(biological_process:protein phosphorylation); GO:0016310(biological_process:phosphorylation); GO:0005634(cellular_component:nucleus); GO:0016301(molecular_function:kinase activity); GO:0009506(cellular_component:plasmodesma); GO:0004672(molecular_function:protein kinase activity); GO:0005524(molecular_function:ATP binding)	K04733	IRAK4		COG0515(T:Signal transduction mechanisms)	COG0515(Serine Threonine protein kinase)	PF07714.17(Pkinase_Tyr:Protein tyrosine kinase); PF00069.25(Pkinase:Protein kinase domain)	sp|Q9LFP7|PIX7_ARATH(Probable serine/threonine-protein kinase PIX7 OS=Arabidopsis thaliana OX=3702 GN=PIX7 PE=1 SV=1)	832618
AT5G64700		WAT1-related protein At5g64700 [Source:UniProtKB/Swiss-Prot;Acc:Q9FGG3]	1513	181	139	225	73	76	199	8.7	6.74	11.52	3.58	3.83	10.16	8.98667	5.85667	0.637296	-0.649965	0.169935	0.507541	no	down	NP_201275.1(nodulin MtN21 /EamA-like transporter family protein [Arabidopsis thaliana])	GO:0016021(cellular_component:integral component of membrane); GO:0016020(cellular_component:membrane); GO:0022857(molecular_function:transmembrane transporter activity); GO:0055085(biological_process:transmembrane transport); GO:0005886(cellular_component:plasma membrane)				ENOG410Y944(S:Function unknown)	ENOG410Y944(EamA-like transporter family)	PF00892.20(EamA:EamA-like transporter family)	sp|Q9FGG3|WTR45_ARATH(WAT1-related protein At5g64700 OS=Arabidopsis thaliana OX=3702 GN=At5g64700 PE=2 SV=1)	836591
AT2G28500	LBD11	LOB domain-containing protein 11 [Source:UniProtKB/Swiss-Prot;Acc:Q9SK08]	1211	151	220	249	57	58	59	9.56	14.08	16.77	3.71	3.85	3.97	13.47	3.84333	0.282251	-1.82495	1.76e-09	4.44e-07	yes	down	NP_180417.2(LOB domain-containing protein 11 [Arabidopsis thaliana])	GO:0008150(biological_process:biological_process)				ENOG410YHTF(S:Function unknown)	ENOG410YHTF(lob domain-containing protein)	PF03195.14(LOB:Lateral organ boundaries (LOB) domain)	sp|Q9SK08|LBD11_ARATH(LOB domain-containing protein 11 OS=Arabidopsis thaliana OX=3702 GN=LBD11 PE=2 SV=2)	817398
AT1G62320		CSC1-like protein At1g62320 [Source:UniProtKB/Swiss-Prot;Acc:F4HYR3]	3067	137	145	117	12	22	18	3.05	3.34	2.77	0.27	0.51	0.47	3.05333	0.416667	0.13119	-2.93027	3.93e-16	4.2e-13	yes	down	NP_001323266.1(ERD (early-responsive to dehydration stress) family protein [Arabidopsis thaliana])	GO:0006811(biological_process:ion transport); GO:0016020(cellular_component:membrane); GO:0005227(molecular_function:calcium activated cation channel activity); GO:0034220(biological_process:ion transmembrane transport); GO:0005886(cellular_component:plasma membrane); GO:0098655(biological_process:cation transmembrane transport); GO:0016021(cellular_component:integral component of membrane)	K21989	TMEM63		COG5594(S:Function unknown)	COG5594(transmembrane protein 63C)	PF02714.15(RSN1_7TM:Calcium-dependent channel, 7TM region, putative phosphate); PF13967.6(RSN1_TM:Late exocytosis, associated with Golgi transport); PF14703.6(PHM7_cyt:Cytosolic domain of 10TM putative phosphate transporter)	sp|F4HYR3|CSCL6_ARATH(CSC1-like protein At1g62320 OS=Arabidopsis thaliana OX=3702 GN=At1g62320 PE=3 SV=2)	842530
AT2G45300		3-phosphoshikimate 1-carboxyvinyltransferase, chloroplastic [Source:UniProtKB/Swiss-Prot;Acc:P05466]	3456	1294.24	2006	2853.79	541.43	640	817	42.76	67.02	102	18.89	22.75	29.77	70.5933	23.8033	0.325845	-1.61774	3.84e-06	0.000278666	yes	down	NP_182055.1(RNA 3'-terminal phosphate cyclase/enolpyruvate transferase, alpha/beta [Arabidopsis thaliana])	GO:0008652(biological_process:cellular amino acid biosynthetic process); GO:0009536(cellular_component:plastid); GO:0003866(molecular_function:3-phosphoshikimate 1-carboxyvinyltransferase activity); GO:0016765(molecular_function:transferase activity, transferring alkyl or aryl (other than methyl) groups); GO:0009423(biological_process:chorismate biosynthetic process); GO:0009570(cellular_componen…	K00800	aroA	map00400(Phenylalanine, tyrosine and tryptophan biosynthesis)	COG0128(E:Amino acid transport and metabolism)	COG0128(5-enolpyruvylshikimate-3-phosphate synthase)	PF00275.20(EPSP_synthase:EPSP synthase (3-phosphoshikimate 1-carboxyvinyltransferase))	sp|P05466|AROA_ARATH(3-phosphoshikimate 1-carboxyvinyltransferase, chloroplastic OS=Arabidopsis thaliana OX=3702 GN=At2g45300 PE=2 SV=3)	819138
AT5G38900		Thioredoxin superfamily protein [Source:TAIR;Acc:AT5G38900]	870	77	162	65	47	27	149	6.79	16.45	5.11	3.96	2.88	14.22	9.45	7.02	0.740444	-0.433538	0.513353	0.793765	no	down	NP_001331080.1(Thioredoxin superfamily protein [Arabidopsis thaliana])	GO:0009817(biological_process:defense response to fungus, incompatible interaction); GO:0005829(cellular_component:cytosol); GO:0015035(molecular_function:protein disulfide oxidoreductase activity); GO:0055114(biological_process:oxidation-reduction process)				COG2761(Q:Secondary metabolites biosynthesis, transport and catabolism)	COG2761(DSBA oxidoreductase)	PF01323.20(DSBA:DSBA-like thioredoxin domain)	sp|P39598|YWBO_BACSU(Uncharacterized protein YwbO OS=Bacillus subtilis (strain 168) OX=224308 GN=ywbO PE=4 SV=1)	833882
AT1G62800	ASP4	Aspartate aminotransferase [Source:UniProtKB/TrEMBL;Acc:F4I0D4]	1579	150.2	289.03	241.53	449.64	484.57	237.49	5.61	10.96	9.78	15.88	18.16	9.97	8.78333	14.67	1.73995	0.799045	0.0392936	0.238718	no	up	NP_849838.1(aspartate aminotransferase 4 [Arabidopsis thaliana])	GO:0005737(cellular_component:cytoplasm); GO:0003824(molecular_function:catalytic activity); GO:0005634(cellular_component:nucleus); GO:0006520(biological_process:cellular amino acid metabolic process); GO:0016740(molecular_function:transferase activity); GO:0008483(molecular_function:transaminase activity); GO:0009058(biological_process:biosynthetic process); GO:0030170(molecular_function:pyrido…	K14454	GOT1	map00220(Arginine biosynthesis); map00270(Cysteine and methionine metabolism); map00330(Arginine and proline metabolism); map00710(Carbon fixation in photosynthetic organisms); map00950(Isoquinoline alkaloid biosynthesis); map00250(Alanine, aspartate and glutamate metabolism); map00360(Phenylalanine metabolism); map00350(Tyrosine metabolism); map00960(Tropane, piperidine and pyridine alkaloid bio…	COG1448(E:Amino acid transport and metabolism)	COG1448(aminotransferase)	PF00155.21(Aminotran_1_2:Aminotransferase class I and II)	sp|P46646|AAT4_ARATH(Aspartate aminotransferase, cytoplasmic isozyme 2 OS=Arabidopsis thaliana OX=3702 GN=ASP4 PE=2 SV=2)	842579
AT4G01700		At4g01700 [Source:UniProtKB/TrEMBL;Acc:Q9ZSI6]	966	502.54	792.6	541.59	172	161.56	355.83	42.69	68.38	48.89	15.03	14.43	32.06	53.32	20.5067	0.378048	-1.40336	0.000246152	0.00711944	yes	down	NP_192079.1(Chitinase family protein [Arabidopsis thaliana])	GO:0005975(biological_process:carbohydrate metabolic process); GO:0016998(biological_process:cell wall macromolecule catabolic process); GO:0005618(cellular_component:cell wall); GO:0005829(cellular_component:cytosol); GO:0030247(molecular_function:polysaccharide binding); GO:0004568(molecular_function:chitinase activity); GO:0002239(biological_process:response to oomycetes); GO:0006032(biologica…				COG3979(G:Carbohydrate transport and metabolism)	COG3979(chitinase)	PF00182.19(Glyco_hydro_19:Chitinase class I)	sp|Q5NB11|CHI10_ORYSJ(Chitinase 10 OS=Oryza sativa subsp. japonica OX=39947 GN=Cht10 PE=2 SV=1)	828131
AT5G48540	CRRSP55	Cysteine-rich repeat secretory protein 55 [Source:UniProtKB/Swiss-Prot;Acc:Q9LV60]	957	379.53	385.53	1206.8	155.32	131.84	199.17	32.65	33.69	110.33	13.75	11.93	18.17	58.89	14.6167	0.245537	-2.02599	6.44e-05	0.00260257	yes	down	NP_199665.1(receptor-like protein kinase-related family protein [Arabidopsis thaliana])	GO:0005576(cellular_component:extracellular region); GO:0099503(cellular_component:secretory vesicle); GO:0080167(biological_process:response to karrikin)				ENOG410YD44(S:Function unknown)	ENOG410YD44(cysteine-rich repeat secretory protein)	PF01657.17(Stress-antifung:Salt stress response/antifungal)	sp|Q9LV60|CRR55_ARATH(Cysteine-rich repeat secretory protein 55 OS=Arabidopsis thaliana OX=3702 GN=CRRSP55 PE=2 SV=1)	834910
AT1G67025		BEST Arabidopsis thaliana protein match is: Protein kinase superfamily protein (TAIR:AT1G18390.1); Ha. [Source:TAIR;Acc:AT1G67025]	1274	0	0	0	0	0	0.93	0	0	0	0	0	0.06	0	0.02	1.95755	0.969052	0.81228	1	no	up	NP_683477.1(wall-associated receptor kinase carboxy-terminal protein [Arabidopsis thaliana])	GO:0016310(biological_process:phosphorylation); GO:0016021(cellular_component:integral component of membrane); GO:0016301(molecular_function:kinase activity); GO:0030247(molecular_function:polysaccharide binding); GO:0004672(molecular_function:protein kinase activity); GO:0046983(molecular_function:protein dimerization activity); GO:0005524(molecular_function:ATP binding)				COG0515(T:Signal transduction mechanisms); COG0584(C:Energy production and conversion)	COG0515(Serine Threonine protein kinase); COG0584(glycerophosphoryl diester phosphodiesterase)	PF14380.6(WAK_assoc:Wall-associated receptor kinase C-terminal); PF13947.6(GUB_WAK_bind:Wall-associated receptor kinase galacturonan-binding)	sp|Q3ECH2|LRL28_ARATH(LEAF RUST 10 DISEASE-RESISTANCE LOCUS RECEPTOR-LIKE PROTEIN KINASE-like 2.8 OS=Arabidopsis thaliana OX=3702 GN=LRK10L-2.8 PE=2 SV=2)	843021
AT3G59880		Expressed protein [Source:UniProtKB/TrEMBL;Acc:Q5BPM7]	1082	105	105	227	19	33	51	7.68	7.78	17.65	1.43	2.53	3.96	11.0367	2.64	0.235496	-2.08622	4.93e-05	0.00211267	yes	down	NP_191547.2(hypothetical protein AT3G59880 [Arabidopsis thaliana])	GO:0008150(biological_process:biological_process); GO:0005886(cellular_component:plasma membrane)				ENOG4111E1J(S:Function unknown)	ENOG4111E1J(-)			825158
AT1G61360		Serine/threonine-protein kinase [Source:UniProtKB/TrEMBL;Acc:A0A178W9H1]	2782	590.72	849.99	771.36	225.04	251.65	240.34	11.87	16.79	18.06	4.02	5.11	5.18	15.5733	4.77	0.326528	-1.61472	2.74e-13	1.77e-10	yes	down	NP_176331.1(S-locus lectin protein kinase family protein [Arabidopsis thaliana])	GO:0006468(biological_process:protein phosphorylation); GO:0016020(cellular_component:membrane); GO:0016310(biological_process:phosphorylation); GO:0016021(cellular_component:integral component of membrane); GO:0004672(molecular_function:protein kinase activity); GO:0030246(molecular_function:carbohydrate binding); GO:0000166(molecular_function:nucleotide binding); GO:0004674(molecular_function:p…				COG0515(S:Function unknown)	COG0515(F-box protein)	PF00069.25(Pkinase:Protein kinase domain); PF07714.17(Pkinase_Tyr:Protein tyrosine kinase); PF00954.20(S_locus_glycop:S-locus glycoprotein domain); PF01453.24(B_lectin:D-mannose binding lectin); PF08276.11(PAN_2:PAN-like domain); PF11883.8(DUF3403:Domain of unknown function (DUF3403))	sp|O64784|Y1136_ARATH(G-type lectin S-receptor-like serine/threonine-protein kinase At1g61360 OS=Arabidopsis thaliana OX=3702 GN=At1g61360 PE=2 SV=1)	842430
AT4G23140	CRK6	cysteine-rich RLK (RECEPTOR-like protein kinase) 6 [Source:TAIR;Acc:AT4G23140]	2225	141.52	343.04	436.38	76.65	63.29	84.59	3.77	9.04	12.26	2.05	1.73	2.36	8.35667	2.04667	0.245693	-2.02507	5.06e-06	0.000351652	yes	down	NP_849426.1(cysteine-rich RLK (RECEPTOR-like protein kinase) 6 [Arabidopsis thaliana])	GO:0006468(biological_process:protein phosphorylation); GO:0016021(cellular_component:integral component of membrane); GO:0005886(cellular_component:plasma membrane); GO:0000302(biological_process:response to reactive oxygen species); GO:0004674(molecular_function:protein serine/threonine kinase activity); GO:0042742(biological_process:defense response to bacterium); GO:0004672(molecular_function…				COG0515(T:Signal transduction mechanisms)	COG0515(Serine Threonine protein kinase)	PF00069.25(Pkinase:Protein kinase domain); PF07714.17(Pkinase_Tyr:Protein tyrosine kinase); PF01657.17(Stress-antifung:Salt stress response/antifungal); PF16101.5(PRIMA1:Proline-rich membrane anchor 1)	sp|Q9C5S9|CRK6_ARATH(Cysteine-rich receptor-like protein kinase 6 OS=Arabidopsis thaliana OX=3702 GN=CRK6 PE=1 SV=1)	828413
AT4G23150	CRK7	Cysteine-rich receptor-like protein kinase 7 [Source:UniProtKB/Swiss-Prot;Acc:Q8L7G3]	2236	80	213	161	43	39	52	2.45	6.56	5.26	1.35	1.25	1.7	4.75667	1.43333	0.298196	-1.74567	4.17e-05	0.00185008	yes	down	NP_194046.2(cysteine-rich RLK (RECEPTOR-like protein kinase) 7 [Arabidopsis thaliana])	GO:0006468(biological_process:protein phosphorylation); GO:0016020(cellular_component:membrane); GO:0016310(biological_process:phosphorylation); GO:0016021(cellular_component:integral component of membrane); GO:0004672(molecular_function:protein kinase activity); GO:0000302(biological_process:response to reactive oxygen species); GO:0004674(molecular_function:protein serine/threonine kinase activ…				COG0515(T:Signal transduction mechanisms)	COG0515(Serine Threonine protein kinase)	PF07714.17(Pkinase_Tyr:Protein tyrosine kinase); PF00069.25(Pkinase:Protein kinase domain); PF01657.17(Stress-antifung:Salt stress response/antifungal); PF11883.8(DUF3403:Domain of unknown function (DUF3403)); PF08693.10(SKG6:Transmembrane alpha-helix domain)	sp|Q8L7G3|CRK7_ARATH(Cysteine-rich receptor-like protein kinase 7 OS=Arabidopsis thaliana OX=3702 GN=CRK7 PE=2 SV=1)	828414
AT1G04470		F19P19.6 protein [Source:UniProtKB/TrEMBL;Acc:P93812]	3611	24	15	15	63	101	46	0.44	0.27	0.29	1.17	1.91	0.89	0.333333	1.32333	3.90992	1.96714	6.13e-05	0.00251228	yes	up	NP_171941.2(hypothetical protein (DUF810) [Arabidopsis thaliana])	GO:0008150(biological_process:biological_process)				ENOG410YEIE(J:Translation, ribosomal structure and biogenesis)	ENOG410YEIE(50s ribosomal protein L28)	PF05664.11(DUF810:Plant family of unknown function (DUF810))	sp|Q8RX56|UNC13_ARATH(Protein unc-13 homolog OS=Arabidopsis thaliana OX=3702 GN=PATROL1 PE=2 SV=1)	839512
AT3G44735	PSK6	Putative phytosulfokines 6 [Source:UniProtKB/Swiss-Prot;Acc:Q8LA14]	731	417	461	765	215	191	855	71.34	83.03	144.15	38.05	34.43	150.79	99.5067	74.4233	0.765497	-0.385532	0.51621	0.795317	no	down	NP_566871.1(PHYTOSULFOKINE 3 PRECURSOR [Arabidopsis thaliana])	GO:0008083(molecular_function:growth factor activity); GO:0008283(biological_process:cell proliferation); GO:0030154(biological_process:cell differentiation); GO:0005576(cellular_component:extracellular region); GO:0007165(biological_process:signal transduction); GO:0007275(biological_process:multicellular organism development)				ENOG410ZCWR(S:Function unknown)	ENOG410ZCWR(Phytosulfokines)	PF06404.12(PSK:Phytosulfokine precursor protein (PSK))	sp|Q8LA14|PSK6_ARATH(Putative phytosulfokines 6 OS=Arabidopsis thaliana OX=3702 GN=PSK6 PE=2 SV=2)	823603
AT3G20160		Geranylgeranyl pyrophosphate synthase 10, mitochondrial [Source:UniProtKB/Swiss-Prot;Acc:Q9LJY2]	1223	0	0	0	0	0	0	0	0	0	0	0	0	0	0	1	0	1	1	no test	no test	OAP02854.1(hypothetical protein AXX17_AT3G21500 [Arabidopsis thaliana])	GO:0004161(molecular_function:dimethylallyltranstransferase activity); GO:0004659(molecular_function:prenyltransferase activity); GO:0016021(cellular_component:integral component of membrane); GO:0033384(biological_process:geranyl diphosphate biosynthetic process); GO:0016740(molecular_function:transferase activity); GO:0005739(cellular_component:mitochondrion); GO:0045337(biological_process:farn…	K13789	GGPS	map00900(Terpenoid backbone biosynthesis)	COG0142(H:Coenzyme transport and metabolism)	COG0142(synthase)	PF00348.17(polyprenyl_synt:Polyprenyl synthetase)	sp|Q9LJY2|GGPPA_ARATH(Geranylgeranyl pyrophosphate synthase 10, mitochondrial OS=Arabidopsis thaliana OX=3702 GN=At3g20160 PE=1 SV=1)	821560
AT3G50900		At3g50900 [Source:UniProtKB/TrEMBL;Acc:Q9SVK9]	1030	192	311	722	86	82	128	14.98	24.6	59.86	6.89	6.72	10.6	33.1467	8.07	0.241514	-2.04982	6.51e-05	0.00262274	yes	down	NP_566940.1(hypothetical protein AT3G50900 [Arabidopsis thaliana])	GO:0008150(biological_process:biological_process)				ENOG4111CB0(S:Function unknown); ENOG41113DY(S:Function unknown)	ENOG4111CB0(ZF-HD protein dimerisation region); ENOG41113DY(-)			824254
AT1G61820	BGLU46	Beta-glucosidase 46 [Source:UniProtKB/Swiss-Prot;Acc:O80690]	2116	2075	1235	1118	674	537	1002	68.45	40.83	39.67	23	18.93	36.14	49.65	26.0233	0.499915	-1.00025	0.00596132	0.07444	no	down	NP_850968.1(beta glucosidase 46 [Arabidopsis thaliana])	GO:0016787(molecular_function:hydrolase activity); GO:0009809(biological_process:lignin biosynthetic process); GO:0016798(molecular_function:hydrolase activity, acting on glycosyl bonds); GO:0008422(molecular_function:beta-glucosidase activity); GO:0102483(molecular_function:scopolin beta-glucosidase activity); GO:0008152(biological_process:metabolic process); GO:0004553(molecular_function:hydrol…	K05350	bglB	map00460(Cyanoamino acid metabolism); map00940(Phenylpropanoid biosynthesis); map00500(Starch and sucrose metabolism)	COG2723(G:Carbohydrate transport and metabolism)	COG2723(beta-glucosidase)	PF00232.18(Glyco_hydro_1:Glycosyl hydrolase family 1)	sp|O80690|BGL46_ARATH(Beta-glucosidase 46 OS=Arabidopsis thaliana OX=3702 GN=BGLU46 PE=1 SV=2)	842479
AT5G44568		Transmembrane protein [Source:UniProtKB/TrEMBL;Acc:Q570K8]	718	149	108	263	36	28	13	20.29	15.02	37.96	4.98	4.39	1.9	24.4233	3.75667	0.148109	-2.75527	1.14e-07	1.48e-05	yes	down	NP_001078710.1(transmembrane protein [Arabidopsis thaliana])	GO:0006952(biological_process:defense response); GO:0009751(biological_process:response to salicylic acid); GO:0016021(cellular_component:integral component of membrane); GO:0003674(molecular_function:molecular_function); GO:0005886(cellular_component:plasma membrane)				ENOG41116S0(N:Cell motility)	ENOG41116S0(Charged multivesicular body protein)			5008297
AT5G45950		GDSL esterase/lipase At5g45950 [Source:UniProtKB/Swiss-Prot;Acc:Q9FJ41]	1396	2022	3398	738	954	1008	2687	107.42	182.06	41.7	51.96	56.15	151.92	110.393	86.6767	0.764228	-0.387925	0.509021	0.791219	no	down	NP_199407.1(GDSL-like Lipase/Acylhydrolase superfamily protein [Arabidopsis thaliana])	GO:0016787(molecular_function:hydrolase activity); GO:0005576(cellular_component:extracellular region); GO:0006629(biological_process:lipid metabolic process); GO:0016788(molecular_function:hydrolase activity, acting on ester bonds); GO:0016042(biological_process:lipid catabolic process)				COG3240(L:Replication, recombination and repair)	COG3240(Nudix hydrolase)	PF00657.22(Lipase_GDSL:GDSL-like Lipase/Acylhydrolase)	sp|Q9FJ41|GDL85_ARATH(GDSL esterase/lipase At5g45950 OS=Arabidopsis thaliana OX=3702 GN=At5g45950 PE=2 SV=1)	834635
AT2G05850	SCPL38	Serine carboxypeptidase-like 38 [Source:UniProtKB/Swiss-Prot;Acc:Q9ZUG3]	2084	68	47	34	113	217	96	2.26	1.57	1.2	3.84	7.54	3.4	1.67667	4.92667	2.87881	1.52547	0.000968636	0.0200694	yes	up	NP_178642.1(serine carboxypeptidase-like 38 [Arabidopsis thaliana])	GO:0016787(molecular_function:hydrolase activity); GO:0051603(biological_process:proteolysis involved in cellular protein catabolic process); GO:0005773(cellular_component:vacuole); GO:0004180(molecular_function:carboxypeptidase activity); GO:0004185(molecular_function:serine-type carboxypeptidase activity); GO:0005576(cellular_component:extracellular region); GO:0006508(biological_process:proteo…	K16297	SCPL-II		COG2939(E:Amino acid transport and metabolism)	COG2939(carboxy-peptidase)	PF00450.22(Peptidase_S10:Serine carboxypeptidase)	sp|Q9ZUG3|SCP38_ARATH(Serine carboxypeptidase-like 38 OS=Arabidopsis thaliana OX=3702 GN=SCPL38 PE=2 SV=1)	815137
AT4G09980	EMB1691	EMB1691 [Source:UniProtKB/TrEMBL;Acc:A0A178V0G2]	3419	306	338	328	6668	5681	9149	5.89	6.51	6.72	131.01	114.22	187.96	6.37333	144.397	22.205	4.47281	2.76e-75	2.95e-71	yes	up	NP_567348.2(Methyltransferase MT-A70 family protein [Arabidopsis thaliana])	GO:0016607(cellular_component:nuclear speck); GO:0080009(biological_process:mRNA methylation); GO:0005829(cellular_component:cytosol); GO:0009793(biological_process:embryo development ending in seed dormancy); GO:0003723(molecular_function:RNA binding); GO:0003676(molecular_function:nucleic acid binding); GO:0008168(molecular_function:methyltransferase activity); GO:0032259(biological_process:met…				ENOG410XQ0H(S:Function unknown)	ENOG410XQ0H(Methyltransferase like 14)	PF05063.14(MT-A70:MT-A70)	sp|Q94AI4|METL1_ARATH(N6-adenosine-methyltransferase non-catalytic subunit MTB OS=Arabidopsis thaliana OX=3702 GN=MTB PE=1 SV=1)	826589
AT1G33260		Probable receptor-like protein kinase At1g33260 [Source:UniProtKB/Swiss-Prot;Acc:P0DKI6]	1863	204	220	296	100	96	134	7.7	8.47	11.95	3.87	3.86	5.51	9.37333	4.41333	0.459537	-1.12175	0.000111595	0.00398339	yes	down	NP_564421.3(Protein kinase superfamily protein [Arabidopsis thaliana])	GO:0031969(cellular_component:chloroplast membrane); GO:0006468(biological_process:protein phosphorylation); GO:0016301(molecular_function:kinase activity); GO:0016310(biological_process:phosphorylation); GO:0016021(cellular_component:integral component of membrane); GO:0004672(molecular_function:protein kinase activity); GO:0000166(molecular_function:nucleotide binding); GO:0004675(molecular_fun…				COG0515(K:Transcription)	COG0515(Transcription factor)	PF00069.25(Pkinase:Protein kinase domain); PF07714.17(Pkinase_Tyr:Protein tyrosine kinase); PF01636.23(APH:Phosphotransferase enzyme family); PF14531.6(Kinase-like:Kinase-like)	sp|P0DKI6|Y1332_ARATH(Probable receptor-like protein kinase At1g33260 OS=Arabidopsis thaliana OX=3702 GN=At1g33260 PE=2 SV=1)	840220
AT1G32350	AOX3	AOX1D [Source:UniProtKB/TrEMBL;Acc:A0A384LFI3]	1429	479	893	235	269	274	507	24.73	46.48	12.91	14.24	14.83	27.86	28.04	18.9767	0.662332	-0.594374	0.233587	0.575975	no	down	NP_564395.1(alternative oxidase 1D [Arabidopsis thaliana])	GO:0016021(cellular_component:integral component of membrane); GO:0016020(cellular_component:membrane); GO:0009916(molecular_function:alternative oxidase activity); GO:0005739(cellular_component:mitochondrion); GO:0005743(cellular_component:mitochondrial inner membrane); GO:0102721(molecular_function:ubiquinol:oxygen oxidoreductase activity); GO:0010230(biological_process:alternative respiration)…	K17893	AOX1, AOX2		ENOG410YFEH(S:Function unknown)	ENOG410YFEH(Ring finger protein)	PF01786.17(AOX:Alternative oxidase); PF03232.13(COQ7:Ubiquinone biosynthesis protein COQ7)	sp|Q8LEE7|AOX3_ARATH(Ubiquinol oxidase 3, mitochondrial OS=Arabidopsis thaliana OX=3702 GN=AOX3 PE=1 SV=2)	840127
AT1G05800	DGL	Galactolipase DONGLE, chloroplastic [Source:UniProtKB/Swiss-Prot;Acc:Q9MA46]	1416	31	9	91	0	1	2	1.62	0.47	5.05	0	0.05	0.11	2.38	0.0533333	0.022703	-5.46097	1.08e-05	0.000663208	yes	down	NP_563748.1(alpha/beta-Hydrolases superfamily protein [Arabidopsis thaliana])	GO:0016787(molecular_function:hydrolase activity); GO:0009536(cellular_component:plastid); GO:0006629(biological_process:lipid metabolic process); GO:0030308(biological_process:negative regulation of cell growth); GO:0008970(molecular_function:phosphatidylcholine 1-acylhydrolase activity); GO:0005811(cellular_component:lipid particle); GO:0009611(biological_process:response to wounding); GO:00160…				COG3675(S:Function unknown)	COG3675(triglyceride lipase activity)	PF01764.25(Lipase_3:Lipase (class 3)); PF05057.14(DUF676:Putative serine esterase (DUF676))	sp|Q9MA46|PLA12_ARATH(Galactolipase DONGLE, chloroplastic OS=Arabidopsis thaliana OX=3702 GN=DGL PE=1 SV=1)	837089
AT1G02790	PGA3	Exopolygalacturonase clone GBGE184 [Source:UniProtKB/Swiss-Prot;Acc:P49062]	1686	541	258	247	739	1078	614	22.94	11.01	11.14	32.1	47.89	27.75	15.03	35.9133	2.3303	1.22051	0.00305668	0.0459103	yes	up	NP_171778.1(polygalacturonase 4 [Arabidopsis thaliana])	GO:0016787(molecular_function:hydrolase activity); GO:0005975(biological_process:carbohydrate metabolic process); GO:0005618(cellular_component:cell wall); GO:0016798(molecular_function:hydrolase activity, acting on glycosyl bonds); GO:0004650(molecular_function:polygalacturonase activity); GO:0071555(biological_process:cell wall organization); GO:0005576(cellular_component:extracellular region);…	K01213	E3.2.1.67	map00040(Pentose and glucuronate interconversions)	COG5434(S:Function unknown)	COG5434(Protein of unknown function (DUF626))	PF00295.17(Glyco_hydro_28:Glycosyl hydrolases family 28); PF12708.7(Pectate_lyase_3:Pectate lyase superfamily protein)	sp|P49062|PGLR1_ARATH(Exopolygalacturonase clone GBGE184 OS=Arabidopsis thaliana OX=3702 GN=PGA3 PE=2 SV=1)	839391
AT2G29720	CTF2B	FAD/NAD(P)-binding oxidoreductase family protein [Source:UniProtKB/TrEMBL;Acc:O82384]	1629	144	189.67	328	51	64	80	6.36	8.43	15.41	2.31	2.96	3.76	10.0667	3.01	0.295144	-1.76051	1.59e-05	0.000892952	yes	down	NP_565688.1(FAD/NAD(P)-binding oxidoreductase family protein [Arabidopsis thaliana])	GO:0004497(molecular_function:monooxygenase activity); GO:0071949(molecular_function:FAD binding); GO:0055114(biological_process:oxidation-reduction process)				COG0654(C:Energy production and conversion); COG0654(H:Coenzyme transport and metabolism)	COG0654(oxidoreductase activity, acting on paired donors, with incorporation or reduction of molecular oxygen, NAD(P)H as one donor, and incorporation of one atom of oxygen); COG0654(oxidoreductase activity, acting on paired donors, with incorporation or reduction of molecular oxygen, NAD(P)H as one donor, and incorporation of one atom of oxygen)	PF01494.19(FAD_binding_3:FAD binding domain); PF08491.10(SE:Squalene epoxidase); PF13450.6(NAD_binding_8:NAD(P)-binding Rossmann-like domain); PF05834.12(Lycopene_cycl:Lycopene cyclase protein); PF01266.24(DAO:FAD dependent oxidoreductase); PF07992.14(Pyr_redox_2:Pyridine nucleotide-disulphide oxidoreductase); PF00890.24(FAD_binding_2:FAD binding domain)	sp|O81816|MO2_ARATH(Monooxygenase 2 OS=Arabidopsis thaliana OX=3702 GN=MO2 PE=2 SV=1)	817522
AT5G25180	CYP71B14	Cytochrome P450 71B14 [Source:UniProtKB/Swiss-Prot;Acc:P58051]	1565	23.27	18.17	6.02	3	2	14.17	1.08	0.85	0.3	0.14	0.1	0.7	0.743333	0.313333	0.405288	-1.30298	0.175133	0.513827	no	down	NP_197900.1(cytochrome P450, family 71, subfamily B, polypeptide 14 [Arabidopsis thaliana])	GO:0004497(molecular_function:monooxygenase activity); GO:0016020(cellular_component:membrane); GO:0020037(molecular_function:heme binding); GO:0016709(molecular_function:oxidoreductase activity, acting on paired donors, with incorporation or reduction of molecular oxygen, NAD(P)H as one donor, and incorporation of one atom of oxygen); GO:0016021(cellular_component:integral component of membrane)…				COG2124(Q:Secondary metabolites biosynthesis, transport and catabolism)	COG2124(Cytochrome p450)	PF00067.22(p450:Cytochrome P450)	sp|P58051|C71BE_ARATH(Cytochrome P450 71B14 OS=Arabidopsis thaliana OX=3702 GN=CYP71B14 PE=2 SV=1)	832589
AT1G15040	GAT1_2.1	Putative glutamine amidotransferase GAT1_2.1 [Source:UniProtKB/Swiss-Prot;Acc:Q8H0Z4]	1426	806.06	518.77	410.53	27.67	48.44	90.41	41.73	27.08	22.61	1.47	2.63	4.91	30.4733	3.00333	0.0957428	-3.38469	7.95e-13	4.48e-10	yes	down	NP_850943.1(Class I glutamine amidotransferase-like superfamily protein [Arabidopsis thaliana])	GO:0005575(cellular_component:cellular_component); GO:0016787(molecular_function:hydrolase activity); GO:0016740(molecular_function:transferase activity); GO:2000032(biological_process:regulation of secondary shoot formation); GO:0006541(biological_process:glutamine metabolic process)				COG2071(S:Function unknown)	COG2071(expressed protein)	PF07722.13(Peptidase_C26:Peptidase C26); PF00117.28(GATase:Glutamine amidotransferase class-I)	sp|Q8H0Z4|GT121_ARATH(Putative glutamine amidotransferase GAT1_2.1 OS=Arabidopsis thaliana OX=3702 GN=GAT1_2.1 PE=2 SV=1)	838069
AT3G20530	PBL23	Probable serine/threonine-protein kinase PBL23 [Source:UniProtKB/Swiss-Prot;Acc:F4JEQ2]	1706	6	3	5	27	31	29	0.25	0.13	0.23	1.16	1.36	1.32	0.203333	1.28	6.23276	2.63987	1.52e-05	0.000863124	yes	up	NP_188689.1(Protein kinase superfamily protein [Arabidopsis thaliana])	GO:0006952(biological_process:defense response); GO:0006468(biological_process:protein phosphorylation); GO:0016020(cellular_component:membrane); GO:0016310(biological_process:phosphorylation); GO:0005886(cellular_component:plasma membrane); GO:0005777(cellular_component:peroxisome); GO:0000166(molecular_function:nucleotide binding); GO:0004675(molecular_function:transmembrane receptor protein se…				COG0515(C:Energy production and conversion)	COG0515(glycerophosphoryl diester phosphodiesterase)	PF00069.25(Pkinase:Protein kinase domain); PF07714.17(Pkinase_Tyr:Protein tyrosine kinase)	sp|F4JEQ2|PBL23_ARATH(Probable serine/threonine-protein kinase PBL23 OS=Arabidopsis thaliana OX=3702 GN=PBL23 PE=2 SV=1)	821599
AT5G22545		Uncharacterized protein At5g22545 [Source:UniProtKB/TrEMBL;Acc:Q8GWC9]	703	86	104	121	43	21	34	11.53	14.31	17.22	5.96	2.97	4.81	14.3533	4.58	0.316307	-1.6606	1.32e-05	0.000767222	yes	down	NP_680209.1(hypothetical protein AT5G22545 [Arabidopsis thaliana])	GO:0005575(cellular_component:cellular_component); GO:0008150(biological_process:biological_process)								832316
AT1G74310	CLPB1	Chaperone protein ClpB1 [Source:UniProtKB/Swiss-Prot;Acc:P42730]	3284	989	902	2758	329	317	667	19.86	18.14	58.97	6.75	6.66	14.31	32.3233	9.24	0.28117	-1.83049	0.000461182	0.011398	yes	down	NP_565083.1(heat shock protein 101 [Arabidopsis thaliana])	GO:0005737(cellular_component:cytoplasm); GO:0009941(cellular_component:chloroplast envelope); GO:0045727(biological_process:positive regulation of translation); GO:0042542(biological_process:response to hydrogen peroxide); GO:0019538(biological_process:protein metabolic process); GO:0009570(cellular_component:chloroplast stroma); GO:0005634(cellular_component:nucleus); GO:0000166(molecular_funct…	K03695	clpB		COG0542(O:Posttranslational modification, protein turnover, chaperones)	COG0542(ATP-dependent CLP protease ATP-binding subunit)	PF07724.14(AAA_2:AAA domain (Cdc48 subfamily)); PF17871.1(AAA_lid_9:AAA lid domain); PF00004.29(AAA:ATPase family associated with various cellular activities (AAA)); PF10431.9(ClpB_D2-small:C-terminal, D2-small domain, of ClpB protein); PF02861.20(Clp_N:Clp amino terminal domain, pathogenicity island component); PF07728.14(AAA_5:AAA domain (dynein-related subfamily)); PF13191.6(AAA_16:AAA ATPase …	sp|P42730|CLPB1_ARATH(Chaperone protein ClpB1 OS=Arabidopsis thaliana OX=3702 GN=CLPB1 PE=1 SV=2)	843771
AT3G09530	ATEXO70H3	Exocyst subunit Exo70 family protein [Source:UniProtKB/TrEMBL;Acc:Q9SF50]	2528	72	64	25	117	154	74	1.93	1.72	0.71	3.2	4.31	2.11	1.45333	3.20667	2.16408	1.11375	0.0245662	0.182503	no	up	NP_187564.1(exocyst subunit exo70 family protein H3 [Arabidopsis thaliana])	GO:0015031(biological_process:protein transport); GO:0006887(biological_process:exocytosis); GO:0090406(cellular_component:pollen tube); GO:0000145(cellular_component:exocyst)	K07195	EXOC7, EXO70		ENOG410YIGI(S:Function unknown)	ENOG410YIGI(Retrotransposon protein)	PF03081.15(Exo70:Exo70 exocyst complex subunit)	sp|Q8VY27|E70H1_ARATH(Exocyst complex component EXO70H1 OS=Arabidopsis thaliana OX=3702 GN=EXO70H1 PE=1 SV=1)	820110
AT1G63750		Disease resistance protein (TIR-NBS-LRR class) family [Source:UniProtKB/TrEMBL;Acc:Q9CAE0]	3616	595	244	341	116	121	166	10.62	4.31	6.51	2.12	2.19	3.19	7.14667	2.5	0.340819	-1.55292	0.000119208	0.0041554	yes	down	NP_001077769.1(Disease resistance protein (TIR-NBS-LRR class) family [Arabidopsis thaliana])	GO:0005515(molecular_function:protein binding); GO:0016021(cellular_component:integral component of membrane); GO:0016020(cellular_component:membrane); GO:0050832(biological_process:defense response to fungus); GO:0007165(biological_process:signal transduction); GO:0043531(molecular_function:ADP binding); GO:0005524(molecular_function:ATP binding)				COG4886(S:Function unknown)	COG4886(leucine Rich Repeat)	PF01582.20(TIR:TIR domain); PF00931.22(NB-ARC:NB-ARC domain); PF12799.7(LRR_4:Leucine Rich repeats (2 copies)); PF13676.6(TIR_2:TIR domain); PF13855.6(LRR_8:Leucine rich repeat); PF07725.12(LRR_3:Leucine Rich Repeat); PF13191.6(AAA_16:AAA ATPase domain); PF13401.6(AAA_22:AAA domain)	sp|Q9CAK1|RLM1B_ARATH(Disease resistance protein RML1B OS=Arabidopsis thaliana OX=3702 GN=RLM1B PE=2 SV=1)	842679
AT3G46090	ZAT7	ZAT7 [Source:UniProtKB/TrEMBL;Acc:A0A178VI57]	1003	120	108	62	33	43	26	9.69	8.85	5.32	2.74	3.65	2.23	7.95333	2.87333	0.354507	-1.49611	0.000284522	0.00795643	yes	down	NP_190195.1(C2H2 and C2HC zinc fingers superfamily protein [Arabidopsis thaliana])	GO:0045926(biological_process:negative regulation of growth); GO:0010200(biological_process:response to chitin); GO:0003700(molecular_function:transcription factor activity, sequence-specific DNA binding); GO:0005634(cellular_component:nucleus); GO:0006355(biological_process:regulation of transcription, DNA-templated); GO:0003676(molecular_function:nucleic acid binding); GO:0071456(biological_pro…				COG5048(S:Function unknown)	COG5048(Zinc finger protein)	PF13912.6(zf-C2H2_6:C2H2-type zinc finger); PF13894.6(zf-C2H2_4:C2H2-type zinc finger)	sp|Q42453|ZAT7_ARATH(Zinc finger protein ZAT7 OS=Arabidopsis thaliana OX=3702 GN=ZAT7 PE=2 SV=1)	823752
AT3G02500		Mental retardation GTPase activating protein [Source:UniProtKB/TrEMBL;Acc:A0A1I9LSH4]	1100	78	75	40	173	147	75	5.15	5.05	2.76	11.79	10.05	5.16	4.32	9	2.06477	1.04598	0.0193095	0.157201	no	up	NP_001327491.1(mental retardation GTPase activating protein [Arabidopsis thaliana])					ENOG41105R5(S:Function unknown); ENOG41113F3(S:Function unknown)	ENOG41105R5(-); ENOG41113F3(-)			821065
AT3G22620		Bifunctional inhibitor/lipid-transfer protein/seed storage 2S albumin superfamily protein [Source:UniProtKB/TrEMBL;Acc:Q9LJ85]	868	485	611	151	230	167	547	47.72	61.22	15.78	23.31	17.29	56.99	41.5733	32.53	0.763651	-0.389015	0.51097	0.792312	no	down	NP_566713.1(Bifunctional inhibitor/lipid-transfer protein/seed storage 2S albumin superfamily protein [Arabidopsis thaliana])	GO:0009941(cellular_component:chloroplast envelope); GO:0016021(cellular_component:integral component of membrane)				ENOG410YQE6(S:Function unknown)	ENOG410YQE6(Protease inhibitor seed storage lipid transfer protein)	PF14368.6(LTP_2:Probable lipid transfer); PF00234.22(Tryp_alpha_amyl:Protease inhibitor/seed storage/LTP family)		821833
AT4G16545			999	16	11	1	42	49	1	1.3	0.91	0.09	3.51	4.18	0.09	0.766667	2.59333	3.32638	1.73395	0.152923	0.483244	no	up	NP_001329450.1(heat shock protein HSP20/alpha crystallin family protein [Arabidopsis thaliana])	GO:0016021(cellular_component:integral component of membrane)				ENOG4111CB7(O:Posttranslational modification, protein turnover, chaperones)	ENOG4111CB7(heat shock protein-related)	PF00011.21(HSP20:Hsp20/alpha crystallin family)	sp|F4JMH9|HSP57_ARATH(Putative 57 kDa heat shock protein OS=Arabidopsis thaliana OX=3702 GN=At4g16560 PE=3 SV=1)	28720135
AT3G17420	GPK1	Probable receptor-like protein kinase At3g17420 [Source:UniProtKB/Swiss-Prot;Acc:Q9LRP3]	2063	359	451	275	184	211	260	12.06	15.22	9.83	6.33	7.42	9.32	12.37	7.69	0.60857	-0.716504	0.00993012	0.103868	no	down	NP_188368.2(glyoxysomal protein kinase 1 [Arabidopsis thaliana])	GO:0006468(biological_process:protein phosphorylation); GO:0016020(cellular_component:membrane); GO:0016310(biological_process:phosphorylation); GO:0016021(cellular_component:integral component of membrane); GO:0004672(molecular_function:protein kinase activity); GO:0000166(molecular_function:nucleotide binding); GO:0004675(molecular_function:transmembrane receptor protein serine/threonine kinase…				COG0515(T:Signal transduction mechanisms)	COG0515(Serine Threonine protein kinase)	PF00069.25(Pkinase:Protein kinase domain); PF07714.17(Pkinase_Tyr:Protein tyrosine kinase)	sp|Q9LRP3|Y3174_ARATH(Probable receptor-like protein kinase At3g17420 OS=Arabidopsis thaliana OX=3702 GN=At3g17420 PE=1 SV=1)	821006
AT3G29370		Uncharacterized protein At3g29370 [Source:UniProtKB/TrEMBL;Acc:Q8LD48]	840	36	36	64	95	74	10	3.71	3.78	7	10.09	8.03	1.09	4.83	6.40333	1.32228	0.403032	0.585648	0.83176	no	up	NP_566848.1(hypothetical protein AT3G29370 [Arabidopsis thaliana])	GO:0005575(cellular_component:cellular_component); GO:0008150(biological_process:biological_process); GO:0003674(molecular_function:molecular_function)				ENOG410Z8TV(S:Function unknown)	ENOG410Z8TV(-)			822596
AT3G45970	EXLA1	Expansin-like A1 [Source:UniProtKB/Swiss-Prot;Acc:Q9LZT4]	989	953	462	527	211	206	350	78.66	38.72	46.2	17.94	17.92	30.63	54.5267	22.1633	0.394418	-1.3422	0.000618952	0.0143947	yes	down	NP_190183.1(expansin-like A1 [Arabidopsis thaliana])	GO:0005794(cellular_component:Golgi apparatus); GO:0099503(cellular_component:secretory vesicle); GO:0005618(cellular_component:cell wall); GO:0016021(cellular_component:integral component of membrane); GO:0016020(cellular_component:membrane); GO:0019953(biological_process:sexual reproduction); GO:0005576(cellular_component:extracellular region); GO:0009505(cellular_component:plant-type cell wall…				ENOG410YDTV(G:Carbohydrate transport and metabolism)	ENOG410YDTV(expansin-like)	PF01357.21(Pollen_allerg_1:Pollen allergen); PF03330.18(DPBB_1:Lytic transglycolase)	sp|Q9LZT4|EXLA1_ARATH(Expansin-like A1 OS=Arabidopsis thaliana OX=3702 GN=EXLA1 PE=2 SV=1)	823740
AT2G38090		Duplicated homeodomain-like superfamily protein [Source:UniProtKB/TrEMBL;Acc:Q8GXN7]	1913	131	146	29	334	429	201	4.8	5.37	1.13	12.52	16.45	7.85	3.76667	12.2733	3.19435	1.67552	0.00370719	0.0523383	no	up	NP_181344.2(Duplicated homeodomain-like superfamily protein [Arabidopsis thaliana])	GO:0003700(molecular_function:transcription factor activity, sequence-specific DNA binding); GO:0006355(biological_process:regulation of transcription, DNA-templated); GO:0005634(cellular_component:nucleus); GO:0044212(molecular_function:transcription regulatory region DNA binding); GO:0003677(molecular_function:DNA binding)				COG5269(S:Function unknown)	COG5269(UPF0503 protein At3g09070)	PF00249.31(Myb_DNA-binding:Myb-like DNA-binding domain); PF13921.6(Myb_DNA-bind_6:Myb-like DNA-binding domain)	sp|Q8S9H7|DIV_ANTMA(Transcription factor DIVARICATA OS=Antirrhinum majus OX=4151 GN=DIVARICATA PE=2 SV=1)	818387
AT1G73600		S-adenosyl-L-methionine-dependent methyltransferases superfamily protein [Source:TAIR;Acc:AT1G73600]	1759	287	197	741	793	637	124	11.57	7.97	31.74	32.71	26.86	5.27	17.0933	21.6133	1.26769	0.342196	0.623873	0.853216	no	up	NP_974139.2(S-adenosyl-L-methionine-dependent methyltransferases superfamily protein [Arabidopsis thaliana])	GO:0005737(cellular_component:cytoplasm); GO:0006656(biological_process:phosphatidylcholine biosynthetic process); GO:0006651(biological_process:diacylglycerol biosynthetic process); GO:0009555(biological_process:pollen development); GO:0016740(molecular_function:transferase activity); GO:0019432(biological_process:triglyceride biosynthetic process); GO:0000234(molecular_function:phosphoethanolam…	K05929	E2.1.1.103, NMT	map00564(Glycerophospholipid metabolism)	ENOG410XP5G(S:Function unknown)	ENOG410XP5G(Methyltransferase)	PF08241.12(Methyltransf_11:Methyltransferase domain); PF13649.6(Methyltransf_25:Methyltransferase domain); PF13847.6(Methyltransf_31:Methyltransferase domain); PF13489.6(Methyltransf_23:Methyltransferase domain); PF08242.12(Methyltransf_12:Methyltransferase domain); PF01209.18(Ubie_methyltran:ubiE/COQ5 methyltransferase family); PF02353.20(CMAS:Mycolic acid cyclopropane synthetase); PF03848.14(Te…	sp|Q9C6B9|PEAM3_ARATH(Phosphoethanolamine N-methyltransferase 3 OS=Arabidopsis thaliana OX=3702 GN=NMT3 PE=2 SV=2)	843694
AT4G21440	ATMYB102	Transcription factor MYB102 [Source:UniProtKB/Swiss-Prot;Acc:Q9LDR8]	1396	939	1333	647	493	562	1434	49.89	71.42	36.56	26.85	31.3	81.08	52.6233	46.41	0.859227	-0.218889	0.643125	0.862751	no	down	NP_567626.1(MYB-like 102 [Arabidopsis thaliana])	GO:0043565(molecular_function:sequence-specific DNA binding); GO:0009737(biological_process:response to abscisic acid); GO:0044212(molecular_function:transcription regulatory region DNA binding); GO:0003700(molecular_function:transcription factor activity, sequence-specific DNA binding); GO:0005634(cellular_component:nucleus); GO:0030154(biological_process:cell differentiation); GO:0009611(biolog…	K09422	MYBP		COG5147(K:Transcription)	COG5147(Myblike DNAbinding domain containing protein)	PF00249.31(Myb_DNA-binding:Myb-like DNA-binding domain); PF13921.6(Myb_DNA-bind_6:Myb-like DNA-binding domain)	sp|Q9LDR8|MY102_ARATH(Transcription factor MYB102 OS=Arabidopsis thaliana OX=3702 GN=MYB102 PE=2 SV=1)	826916
AT1G48850	EMB1144	Chorismate synthase, chloroplastic [Source:UniProtKB/Swiss-Prot;Acc:P57720]	1758	2158	2794	2606	1156	1211	1434	87.16	113.5	111.99	47.8	51.23	61.75	104.217	53.5933	0.505947	-0.982941	3.95e-07	4.33e-05	no	down	NP_564534.1(chorismate synthase, putative / 5-enolpyruvylshikimate-3-phosphate phospholyase [Arabidopsis thaliana])	GO:0008652(biological_process:cellular amino acid biosynthetic process); GO:0009536(cellular_component:plastid); GO:0004107(molecular_function:chorismate synthase activity); GO:0005730(cellular_component:nucleolus); GO:0009423(biological_process:chorismate biosynthetic process); GO:0009570(cellular_component:chloroplast stroma); GO:0005634(cellular_component:nucleus); GO:0016829(molecular_functio…	K01736	aroC	map00400(Phenylalanine, tyrosine and tryptophan biosynthesis)	COG0082(E:Amino acid transport and metabolism)	COG0082(5-enolpyruvylshikimate-3-phosphate phospholyase)	PF01264.21(Chorismate_synt:Chorismate synthase)	sp|P57720|AROC_ARATH(Chorismate synthase, chloroplastic OS=Arabidopsis thaliana OX=3702 GN=EMB1144 PE=2 SV=2)	841307
AT3G04115			342	0	0	0	0	0	0	0	0	0	0	0	0	0	0	1	0	1	1	no test	no test	OAP04024.1(hypothetical protein AXX17_AT3G22760 [Arabidopsis thaliana])	GO:0016021(cellular_component:integral component of membrane)
AT2G38010			2750	842	1218	2297	294	342	532	23.29	33.48	67.41	8.28	9.97	15.6	41.3933	11.2833	0.268258	-1.89831	1.28e-05	0.000751519	yes	down	NP_973628.1(Neutral/alkaline non-lysosomal ceramidase [Arabidopsis thaliana])	GO:0005794(cellular_component:Golgi apparatus); GO:0005783(cellular_component:endoplasmic reticulum); GO:0017040(molecular_function:ceramidase activity); GO:0005576(cellular_component:extracellular region); GO:0042759(biological_process:long-chain fatty acid biosynthetic process); GO:0102121(molecular_function:ceramidase activity); GO:0046514(biological_process:ceramide catabolic process); GO:004…	K12349	ASAH2	map00600(Sphingolipid metabolism)	ENOG410XQWE(S:Function unknown)	ENOG410XQWE(Ceramidase)	PF04734.13(Ceramidase_alk:Neutral/alkaline non-lysosomal ceramidase, N-terminal); PF17048.5(Ceramidse_alk_C:Neutral/alkaline non-lysosomal ceramidase, C-terminal)	sp|Q304B9|NCER2_ARATH(Neutral ceramidase 2 OS=Arabidopsis thaliana OX=3702 GN=NCER2 PE=3 SV=1)	818379
AT3G48450		At3g48450 [Source:UniProtKB/TrEMBL;Acc:Q8LCF4]	887	231	278	976	64	42	67	25.42	30.83	116.03	7.26	4.92	7.24	57.4267	6.47333	0.116066	-3.10699	9.57e-08	1.26e-05	yes	down	NP_566905.1(RPM1-interacting protein 4 (RIN4) family protein [Arabidopsis thaliana])	GO:0010204(biological_process:defense response signaling pathway, resistance gene-independent); GO:0005886(cellular_component:plasma membrane)				ENOG4111597(S:Function unknown); ENOG410YZRX(S:Function unknown)	ENOG4111597(Cleavage site for pathogenic type III effector avirulence factor Avr); ENOG410YZRX(NOI protein)	PF05627.11(AvrRpt-cleavage:Cleavage site for pathogenic type III effector avirulence factor Avr)	sp|O22633|NOI4_ARATH(Protein NOI4 OS=Arabidopsis thaliana OX=3702 GN=NOI4 PE=1 SV=1)	824004
AT5G23270	STP11	Sugar transport protein 11 [Source:UniProtKB/Swiss-Prot;Acc:Q9FMX3]	2017	35	25	27	63	95	50	1.21	0.87	0.99	2.22	3.43	1.84	1.02333	2.49667	2.40313	1.26492	0.00269433	0.0420311	yes	up	NP_197718.1(sugar transporter 11 [Arabidopsis thaliana])	GO:0005355(molecular_function:glucose transmembrane transporter activity); GO:0090406(cellular_component:pollen tube); GO:0005351(molecular_function:sugar:proton symporter activity); GO:0015293(molecular_function:symporter activity); GO:1902600(biological_process:hydrogen ion transmembrane transport); GO:0008645(biological_process:hexose transport); GO:0016021(cellular_component:integral componen…				ENOG410XNQK(K:Transcription)	ENOG410XNQK(Transcription factor)	PF00083.24(Sugar_tr:Sugar (and other) transporter); PF07690.16(MFS_1:Major Facilitator Superfamily)	sp|Q9FMX3|STP11_ARATH(Sugar transport protein 11 OS=Arabidopsis thaliana OX=3702 GN=STP11 PE=1 SV=1)	832391
AT4G39510	CYP96A12	CYP96A12 [Source:UniProtKB/TrEMBL;Acc:A0A178V036]	2014	74	70	106	165	159	66	2.56	2.43	3.9	5.83	5.75	2.43	2.96333	4.67	1.567	0.648001	0.144495	0.470913	no	up	NP_195661.1(cytochrome P450, family 96, subfamily A, polypeptide 12 [Arabidopsis thaliana])	GO:0004497(molecular_function:monooxygenase activity); GO:0016020(cellular_component:membrane); GO:0020037(molecular_function:heme binding); GO:0016021(cellular_component:integral component of membrane); GO:0016705(molecular_function:oxidoreductase activity, acting on paired donors, with incorporation or reduction of molecular oxygen); GO:0005506(molecular_function:iron ion binding); GO:0046872(m…				COG2124(Q:Secondary metabolites biosynthesis, transport and catabolism)	COG2124(Cytochrome p450)	PF00067.22(p450:Cytochrome P450)	sp|Q9FVS9|C96AF_ARATH(Alkane hydroxylase MAH1 OS=Arabidopsis thaliana OX=3702 GN=CYP96A15 PE=2 SV=1)	830105
AT1G70140	FH8	Formin-like protein 8 [Source:UniProtKB/Swiss-Prot;Acc:O04532]	2681	476	577	921	134	161	299	11.93	14.5	24.57	3.43	4.22	8	17	5.21667	0.301144	-1.73147	2.77e-05	0.00135176	yes	down	NP_177171.1(formin 8 [Arabidopsis thaliana])	GO:0045010(biological_process:actin nucleation); GO:0016021(cellular_component:integral component of membrane); GO:0016020(cellular_component:membrane); GO:0051015(molecular_function:actin filament binding); GO:0003779(molecular_function:actin binding); GO:0009932(biological_process:cell tip growth); GO:0005911(cellular_component:cell-cell junction); GO:0005886(cellular_component:plasma membrane)…				ENOG410YCG5(U:Intracellular trafficking, secretion, and vesicular transport); ENOG410XQR0(U:Intracellular trafficking, secretion, and vesicular transport)	ENOG410YCG5(FH2); ENOG410XQR0(FH2)	PF02181.23(FH2:Formin Homology 2 Domain)	sp|O04532|FH8_ARATH(Formin-like protein 8 OS=Arabidopsis thaliana OX=3702 GN=FH8 PE=1 SV=1)	843350
AT5G42570		At5g42570 [Source:UniProtKB/TrEMBL;Acc:Q93XZ7]	1124	1503	1410	1774	686	623	936	104.65	99.36	131.31	49.05	45.54	69.23	111.773	54.6067	0.479926	-1.05911	1.75e-05	0.000951645	yes	down	NP_568607.1(B-cell receptor-associated 31-like protein [Arabidopsis thaliana])	GO:0070973(biological_process:protein localization to endoplasmic reticulum exit site); GO:0009536(cellular_component:plastid); GO:0006888(biological_process:ER to Golgi vesicle-mediated transport); GO:0005783(cellular_component:endoplasmic reticulum); GO:0006886(biological_process:intracellular protein transport); GO:0016020(cellular_component:membrane); GO:0005789(cellular_component:endoplasmic…	K14009	BCAP31, BAP31	map04141(Protein processing in endoplasmic reticulum)	COG5374(U:Intracellular trafficking, secretion, and vesicular transport)	COG5374(receptor accessory protein)	PF17675.1(APG6_N:Apg6 coiled-coil region); PF18035.1(Bap31_Bap29_C:Bap31/Bap29 cytoplasmic coiled-coil domain); PF05529.12(Bap31:Bap31/Bap29 transmembrane region); PF02183.18(HALZ:Homeobox associated leucine zipper); PF10473.9(CENP-F_leu_zip:Leucine-rich repeats of kinetochore protein Cenp-F/LEK1)		834264
AT2G47485		At2g47485 [Source:UniProtKB/TrEMBL;Acc:Q6DBG0]	1025	769.54	1298.24	524.3	348.95	386.8	641.3	60.41	103.35	43.74	28.16	31.9	53.43	69.1667	37.83	0.537277	-0.896263	0.0261428	0.189352	no	down	NP_973709.1(hypothetical protein AT2G47485 [Arabidopsis thaliana])					ENOG410ZHKU(S:Function unknown)	ENOG410ZHKU(Domain of unknown function (DUF3511))			2745593
AT2G25880	AtAUR2	ataurora2 [Source:TAIR;Acc:AT2G25880]	2379	41.91	35.71	35	82.04	105.67	49.17	2.52	2.17	2.33	4.88	6.53	3.15	2.34	4.85333	2.11081	1.0778	0.00913252	0.0977944	no	up	NP_001325078.1(ataurora2 [Arabidopsis thaliana])	GO:0000780(cellular_component:condensed nuclear chromosome, centromeric region); GO:0031616(cellular_component:spindle pole centrosome); GO:0005874(cellular_component:microtubule); GO:0016572(biological_process:histone phosphorylation); GO:0005876(cellular_component:spindle microtubule); GO:0005737(cellular_component:cytoplasm); GO:0005819(cellular_component:spindle); GO:0005730(cellular_componen…	K08850	AURKX		ENOG410XNRB(T:Signal transduction mechanisms)	ENOG410XNRB(serine threonine-protein kinase)	PF00069.25(Pkinase:Protein kinase domain); PF07714.17(Pkinase_Tyr:Protein tyrosine kinase); PF14531.6(Kinase-like:Kinase-like)	sp|Q683C9|AUR2_ARATH(Serine/threonine-protein kinase Aurora-2 OS=Arabidopsis thaliana OX=3702 GN=AUR2 PE=2 SV=2)	817129
AT1G35210		Uncharacterized protein T32G9.25 [Source:UniProtKB/TrEMBL;Acc:Q9C6F2]	1094	49	97	45	17	26	25	3.53	7.08	3.45	1.26	1.97	1.91	4.68667	1.71333	0.360551	-1.47172	0.00178164	0.0314365	yes	down	BAC42513.1(unknown protein [Arabidopsis thaliana])	GO:0016021(cellular_component:integral component of membrane); GO:0010224(biological_process:response to UV-B)				ENOG410Z68U(S:Function unknown)	ENOG410Z68U(-)	PF05340.12(DUF740:Protein of unknown function (DUF740))		840410
AT1G47380		Probable protein phosphatase 2C 12 [Source:UniProtKB/Swiss-Prot;Acc:Q9FX08]	2228	614	383	605	209	252	213	18.91	11.84	19.83	6.58	8.12	7	16.86	7.23333	0.421121	-1.24769	1.77e-05	0.000960307	yes	down	NP_564504.1(Protein phosphatase 2C family protein [Arabidopsis thaliana])	GO:0016787(molecular_function:hydrolase activity); GO:0006470(biological_process:protein dephosphorylation); GO:0005829(cellular_component:cytosol); GO:0004724(molecular_function:magnesium-dependent protein serine/threonine phosphatase activity); GO:0004722(molecular_function:protein serine/threonine phosphatase activity); GO:0004721(molecular_function:phosphoprotein phosphatase activity); GO:000…				COG0631(S:Function unknown)	COG0631(Domain-Containing protein)	PF00481.21(PP2C:Protein phosphatase 2C); PF13672.6(PP2C_2:Protein phosphatase 2C); PF07228.12(SpoIIE:Stage II sporulation protein E (SpoIIE))	sp|Q9FX08|P2C12_ARATH(Probable protein phosphatase 2C 12 OS=Arabidopsis thaliana OX=3702 GN=At1g47380 PE=2 SV=1)	841141
AT2G06850	XTH4	Xyloglucan endotransglucosylase/hydrolase protein 4 [Source:UniProtKB/Swiss-Prot;Acc:Q39099]	1314	643	579	1615	1143	1390	319	36.79	33.42	98.27	67.05	83.4	19.41	56.16	56.62	1.00728	0.0104621	0.986094	0.997136	no	up	NP_178708.1(xyloglucan endotransglucosylase/hydrolase 4 [Arabidopsis thaliana])	GO:0016787(molecular_function:hydrolase activity); GO:0016798(molecular_function:hydrolase activity, acting on glycosyl bonds); GO:0048046(cellular_component:apoplast); GO:0009612(biological_process:response to mechanical stimulus); GO:0005737(cellular_component:cytoplasm); GO:0009826(biological_process:unidimensional cell growth); GO:0005618(cellular_component:cell wall); GO:0016020(cellular_com…	K08235	E2.4.1.207		ENOG41105R2(G:Carbohydrate transport and metabolism)	ENOG41105R2(endoxyloglucan transferase)	PF00722.21(Glyco_hydro_16:Glycosyl hydrolases family 16); PF06955.12(XET_C:Xyloglucan endo-transglycosylase (XET) C-terminus)	sp|Q39099|XTH4_ARATH(Xyloglucan endotransglucosylase/hydrolase protein 4 OS=Arabidopsis thaliana OX=3702 GN=XTH4 PE=1 SV=1)	815247
AT5G48450	sks3	SKU5 similar 3 [Source:UniProtKB/TrEMBL;Acc:F4K1P9]	1918	158	151	515	47	61	59	4.84	4.64	16.79	1.47	1.96	1.93	8.75667	1.78667	0.202209	-2.30608	2.04e-05	0.00106773	yes	down	NP_199656.2(SKU5 similar 3 [Arabidopsis thaliana])	GO:0016722(molecular_function:oxidoreductase activity, oxidizing metal ions); GO:0004322(molecular_function:ferroxidase activity); GO:0016021(cellular_component:integral component of membrane); GO:0055072(biological_process:iron ion homeostasis); GO:0006826(biological_process:iron ion transport); GO:0055114(biological_process:oxidation-reduction process); GO:0005886(cellular_component:plasma memb…				COG2132(Q:Secondary metabolites biosynthesis, transport and catabolism)	COG2132(Multicopper oxidase)	PF07732.15(Cu-oxidase_3:Multicopper oxidase); PF00394.22(Cu-oxidase:Multicopper oxidase); PF07731.14(Cu-oxidase_2:Multicopper oxidase)	sp|Q9SU40|SKU5_ARATH(Monocopper oxidase-like protein SKU5 OS=Arabidopsis thaliana OX=3702 GN=SKU5 PE=1 SV=1)	834900
AT2G32200		unknown protein; BEST Arabidopsis thaliana protein match is: unknown protein (TAIR:AT2G32210.1); Ha. [Source:TAIR;Acc:AT2G32200]	626	87	48	61	10	17	2	14.53	8.79	10.79	1.98	2.9	0.34	11.37	1.74	0.148607	-2.75042	3.7e-05	0.00168739	yes	down	NP_001323680.1(cysteine-rich/transmembrane domain A-like protein [Arabidopsis thaliana])	GO:0016021(cellular_component:integral component of membrane); GO:0005886(cellular_component:plasma membrane)				ENOG410ZBZ5(S:Function unknown)	ENOG410ZBZ5(-)	PF12734.7(CYSTM:Cysteine-rich TM module stress tolerance)		817779
AT4G28400		Probable protein phosphatase 2C 58 [Source:UniProtKB/Swiss-Prot;Acc:Q93YW5]	1300	977	856	1603	385	377	336	58.49	51.76	101.34	24.66	25.05	20.91	70.53	23.54	0.31989	-1.64435	1.65e-07	2.04e-05	yes	down	NP_567808.1(Protein phosphatase 2C family protein [Arabidopsis thaliana])	GO:0016787(molecular_function:hydrolase activity); GO:0006470(biological_process:protein dephosphorylation); GO:0004724(molecular_function:magnesium-dependent protein serine/threonine phosphatase activity); GO:0004722(molecular_function:protein serine/threonine phosphatase activity); GO:0004721(molecular_function:phosphoprotein phosphatase activity); GO:0003824(molecular_function:catalytic activi…	K17506	PPM1L, PP2CE		COG0631(T:Signal transduction mechanisms)	COG0631(Phosphatase)	PF00481.21(PP2C:Protein phosphatase 2C); PF13672.6(PP2C_2:Protein phosphatase 2C)	sp|Q93YW5|P2C58_ARATH(Probable protein phosphatase 2C 58 OS=Arabidopsis thaliana OX=3702 GN=At4g28400 PE=2 SV=1)	828957
AT3G48570	SEC61G3	At3g48570 [Source:UniProtKB/TrEMBL;Acc:Q2HIR4]	883	258	332	578	130	159	174	24.78	32.47	58.98	12.86	16.07	17.7	38.7433	15.5433	0.397274	-1.33179	0.000348786	0.00930806	yes	down	NP_566909.1(secE/sec61-gamma protein transport protein [Arabidopsis thaliana])	GO:0005622(cellular_component:intracellular); GO:0071806(biological_process:protein transmembrane transport); GO:0005783(cellular_component:endoplasmic reticulum); GO:0006886(biological_process:intracellular protein transport); GO:0016020(cellular_component:membrane); GO:0005623(cellular_component:cell); GO:0006605(biological_process:protein targeting); GO:0015450(molecular_function:P-P-bond-hydr…	K07342	SEC61G, SSS1, secE	map04145(Phagosome); map03060(Protein export); map04141(Protein processing in endoplasmic reticulum)	ENOG4111WJ7(U:Intracellular trafficking, secretion, and vesicular transport)	ENOG4111WJ7(protein transport protein sec61)	PF00584.20(SecE:SecE/Sec61-gamma subunits of protein translocation complex)	sp|Q9SMP2|S61G3_ARATH(Protein transport protein Sec61 subunit gamma-3 OS=Arabidopsis thaliana OX=3702 GN=SEC61G3 PE=1 SV=1)	824017
AT5G47330		Alpha/beta-Hydrolases superfamily protein [Source:UniProtKB/TrEMBL;Acc:Q9LVS6]	1573	3617	4559	962	1622	1816	2278	166.76	211.65	47.21	76.62	87.76	111.82	141.873	92.0667	0.633223	-0.659213	0.195004	0.533793	no	down	NP_199544.1(alpha/beta-Hydrolases superfamily protein [Arabidopsis thaliana])	GO:0098599(molecular_function:palmitoyl hydrolase activity); GO:0016787(molecular_function:hydrolase activity); GO:0098734(biological_process:macromolecule depalmitoylation); GO:0016790(molecular_function:thiolester hydrolase activity); GO:0043231(cellular_component:intracellular membrane-bounded organelle)	K01074	PPT	map00062(Fatty acid elongation)	COG1075(S:Function unknown)	COG1075(Desumoylating isopeptidase)	PF02089.15(Palm_thioest:Palmitoyl protein thioesterase)	sp|Q20390|PPT1_CAEEL(Palmitoyl-protein thioesterase 1 OS=Caenorhabditis elegans OX=6239 GN=ppt-1 PE=2 SV=2)	834780
AT1G67590		F12A21.28 [Source:UniProtKB/TrEMBL;Acc:Q9SR48]	1676	204	180	248	510	417	109	8.71	7.69	11.26	22.24	18.62	4.93	9.22	15.2633	1.64758	0.720348	0.177661	0.516359	no	up	AAM60869.1(unknown [Arabidopsis thaliana])	GO:0005634(cellular_component:nucleus); GO:0008150(biological_process:biological_process); GO:0003677(molecular_function:DNA binding)				ENOG410Y9NH(S:Function unknown)	ENOG410Y9NH(Remorin, C-terminal region)	PF03763.13(Remorin_C:Remorin, C-terminal region)		843080
AT2G31980	CYS2	Cysteine proteinase inhibitor [Source:UniProtKB/TrEMBL;Acc:A0A178VSQ8]	782	549	660	145	1330	1493	1824	62.72	77.06	17.59	156.76	179.75	220.27	52.4567	185.593	3.47244	1.79595	0.000348771	0.00930806	yes	up	NP_180758.1(PHYTOCYSTATIN 2 [Arabidopsis thaliana])	GO:0016757(molecular_function:transferase activity, transferring glycosyl groups); GO:0006486(biological_process:protein glycosylation); GO:0006952(biological_process:defense response); GO:0005576(cellular_component:extracellular region); GO:0030414(molecular_function:peptidase inhibitor activity); GO:0010951(biological_process:negative regulation of endopeptidase activity); GO:0004869(molecular_…				ENOG410YYG2(O:Posttranslational modification, protein turnover, chaperones)	ENOG410YYG2(Cysteine proteinase inhibitor)	PF16845.5(SQAPI:Aspartic acid proteinase inhibitor); PF00031.21(Cystatin:Cystatin domain)	sp|Q8L5T9|CYT2_ARATH(Cysteine proteinase inhibitor 2 OS=Arabidopsis thaliana OX=3702 GN=CYS2 PE=2 SV=2)	817757
AT5G57790		unknown protein; Ha. [Source:TAIR;Acc:AT5G57790]	2729	145	207	112	372	371	233	3.89	5.37	3.16	9.89	10.06	6.44	4.14	8.79667	2.12708	1.08887	0.00129655	0.0248918	yes	up	NP_200587.3(hypothetical protein AT5G57790 [Arabidopsis thaliana])	GO:0005634(cellular_component:nucleus); GO:0009561(biological_process:megagametogenesis); GO:0009556(biological_process:microsporogenesis); GO:0005886(cellular_component:plasma membrane)				ENOG411168J(S:Function unknown)	ENOG411168J(-)			835888
AT1G77500		DUF630 family protein, putative (DUF630 and DUF632) [Source:UniProtKB/TrEMBL;Acc:Q9CAQ5]	3434	798.6	621.6	471.17	302.52	364.58	520.11	15.29	11.91	9.6	5.92	7.3	10.63	12.2667	7.95	0.630134	-0.66627	0.0384944	0.236006	no	down	NP_177874.1(DUF630 family protein, putative (DUF630 and DUF632) [Arabidopsis thaliana])	GO:0071249(biological_process:cellular response to nitrate)				ENOG410YB6H(S:Function unknown)	ENOG410YB6H(Protein of unknown function (DUF632))	PF04782.12(DUF632:Protein of unknown function (DUF632)); PF04783.12(DUF630:Protein of unknown function (DUF630))	sp|Q93YU8|NRG2_ARATH(Nitrate regulatory gene2 protein OS=Arabidopsis thaliana OX=3702 GN=NRG2 PE=1 SV=1)	844086
AT1G76930	ATEXT4	extensin 4 [Source:TAIR;Acc:AT1G76930]	1060	1990	4588	2125	1127	948	1200	134.57	327.37	161.61	76.67	66.35	86.12	207.85	76.38	0.381405	-1.3906	0.000110336	0.00394903	yes	down	NP_849895.1(extensin 4 [Arabidopsis thaliana])	GO:0009664(biological_process:plant-type cell wall organization); GO:0009737(biological_process:response to abscisic acid); GO:0009530(cellular_component:primary cell wall); GO:0009753(biological_process:response to jasmonic acid); GO:0009611(biological_process:response to wounding); GO:0005199(molecular_function:structural constituent of cell wall); GO:0005576(cellular_component:extracellular re…
AT3G28540		AAA-ATPase At3g28540 [Source:UniProtKB/Swiss-Prot;Acc:Q9LH82]	2075	329	827	1012	161	155	804	11.38	29.55	37.13	6	5.68	29.17	26.02	13.6167	0.517509	-0.950344	0.163416	0.497808	no	down	NP_189495.1(P-loop containing nucleoside triphosphate hydrolases superfamily protein [Arabidopsis thaliana])	GO:0016787(molecular_function:hydrolase activity); GO:0005783(cellular_component:endoplasmic reticulum); GO:0016021(cellular_component:integral component of membrane); GO:0016020(cellular_component:membrane); GO:0000166(molecular_function:nucleotide binding); GO:0016887(molecular_function:ATPase activity); GO:0005524(molecular_function:ATP binding)				COG0465(O:Posttranslational modification, protein turnover, chaperones)	COG0465(Acts as a processive, ATP-dependent zinc metallopeptidase for both cytoplasmic and membrane proteins. Plays a role in the quality control of integral membrane proteins (By similarity))	PF14363.6(AAA_assoc:Domain associated at C-terminal with AAA); PF00004.29(AAA:ATPase family associated with various cellular activities (AAA))	sp|Q9LH82|AATP7_ARATH(AAA-ATPase At3g28540 OS=Arabidopsis thaliana OX=3702 GN=At3g28540 PE=3 SV=1)	822484
AT5G66620	DAR6	Protein DA1-related 6 [Source:UniProtKB/Swiss-Prot;Acc:Q9FJX8]	1935	310.89	393.46	711.83	148.19	171.6	249.44	6.3	9.67	19.28	3.26	4.32	6	11.75	4.52667	0.402208	-1.31399	0.00105339	0.0214736	yes	down	NP_201463.1(DA1-related protein 6 [Arabidopsis thaliana])	GO:0046872(molecular_function:metal ion binding); GO:0043130(molecular_function:ubiquitin binding); GO:0043531(molecular_function:ADP binding)				ENOG410XRD4(S:Function unknown)	ENOG410XRD4(PDZ and LIM domain)	PF12315.8(DA1-like:Protein DA1); PF00412.22(LIM:LIM domain)	sp|Q9FJX8|DAR6_ARATH(Protein DA1-related 6 OS=Arabidopsis thaliana OX=3702 GN=DAR6 PE=2 SV=1)	836794
AT5G64750	ABR1	Ethylene-responsive transcription factor ABR1 [Source:UniProtKB/Swiss-Prot;Acc:Q9FGF8]	1638	4897	5136	6590	2250	2587	3533	214.86	226.81	307.6	101.11	118.91	165.14	249.757	128.387	0.504833	-0.986122	0.000179161	0.00562256	no	down	NP_201280.1(Integrase-type DNA-binding superfamily protein [Arabidopsis thaliana])	GO:0009737(biological_process:response to abscisic acid); GO:0003700(molecular_function:transcription factor activity, sequence-specific DNA binding); GO:0005634(cellular_component:nucleus); GO:0009738(biological_process:abscisic acid-activated signaling pathway); GO:0009749(biological_process:response to glucose); GO:0050832(biological_process:defense response to fungus); GO:0006355(biological_p…				ENOG410YYVP(S:Function unknown); ENOG410YY7D(S:Function unknown)	ENOG410YYVP(wd repeat); ENOG410YY7D(wd repeat)	PF00847.20(AP2:AP2 domain)	sp|Q9FGF8|ABR1_ARATH(Ethylene-responsive transcription factor ABR1 OS=Arabidopsis thaliana OX=3702 GN=ABR1 PE=2 SV=1)	836596
AT3G53040		Late embryogenesis abundant protein At3g53040 [Source:UniProtKB/Swiss-Prot;Acc:Q9LF88]	1700	217	234	38	456	628	619	9.11	9.89	1.7	19.61	27.63	27.7	6.9	24.98	3.52456	1.81744	0.00171682	0.0305955	yes	up	NP_190872.1(late embryogenesis abundant protein, putative / LEA protein [Arabidopsis thaliana])	GO:0010227(biological_process:floral organ abscission); GO:0005829(cellular_component:cytosol)				ENOG410Z04U(J:Translation, ribosomal structure and biogenesis)	ENOG410Z04U(Ribosomal protein)	PF02987.16(LEA_4:Late embryogenesis abundant protein); PF16058.5(Mucin-like:Mucin-like); PF01442.18(Apolipoprotein:Apolipoprotein A1/A4/E domain)	sp|Q9LF88|Y3304_ARATH(Late embryogenesis abundant protein At3g53040 OS=Arabidopsis thaliana OX=3702 GN=At3g53040 PE=2 SV=1)	824470
AT1G09940	HEMA2	Glutamyl-tRNA reductase 2, chloroplastic [Source:UniProtKB/Swiss-Prot;Acc:P49294]	2201	1924	1166	2344	663	747	728	60.08	36.55	77.89	21.18	24.41	24.25	58.1733	23.28	0.393131	-1.34692	2.26e-05	0.00113863	yes	down	NP_172465.1(Glutamyl-tRNA reductase family protein [Arabidopsis thaliana])	GO:0050661(molecular_function:NADP binding); GO:0009536(cellular_component:plastid); GO:0006783(biological_process:heme biosynthetic process); GO:0006782(biological_process:protoporphyrinogen IX biosynthetic process); GO:0008883(molecular_function:glutamyl-tRNA reductase activity); GO:0006779(biological_process:porphyrin-containing compound biosynthetic process); GO:0015995(biological_process:chl…	K02492	hemA	map00860(Porphyrin and chlorophyll metabolism)	COG0373(H:Coenzyme transport and metabolism)	COG0373(Catalyzes the NADPH-dependent reduction of glutamyl- tRNA(Glu) to glutamate 1-semialdehyde (GSA) (By similarity))	PF01488.20(Shikimate_DH:Shikimate / quinate 5-dehydrogenase); PF05201.15(GlutR_N:Glutamyl-tRNAGlu reductase, N-terminal domain); PF00745.20(GlutR_dimer:Glutamyl-tRNAGlu reductase, dimerisation domain); PF03807.17(F420_oxidored:NADP oxidoreductase coenzyme F420-dependent); PF03446.15(NAD_binding_2:NAD binding domain of 6-phosphogluconate dehydrogenase); PF02254.18(TrkA_N:TrkA-N domain); PF13460.6(…	sp|P49294|HEM12_ARATH(Glutamyl-tRNA reductase 2, chloroplastic OS=Arabidopsis thaliana OX=3702 GN=HEMA2 PE=2 SV=2)	837528
AT5G04180	ACA3	Alpha carbonic anhydrase 3 [Source:UniProtKB/Swiss-Prot;Acc:Q9FYE3]	1140	122	121	82	267	396	205	8.34	8.37	5.96	18.75	28.43	14.89	7.55667	20.69	2.69404	1.42977	4.95e-05	0.00211993	yes	up	NP_196038.1(alpha carbonic anhydrase 3 [Arabidopsis thaliana])	GO:0009536(cellular_component:plastid); GO:0006265(biological_process:DNA topological change); GO:0009570(cellular_component:chloroplast stroma); GO:0016829(molecular_function:lyase activity); GO:0046872(molecular_function:metal ion binding); GO:0008270(molecular_function:zinc ion binding); GO:0003677(molecular_function:DNA binding); GO:0010037(biological_process:response to carbon dioxide); GO:0…	K01674	cah	map00910(Nitrogen metabolism)	COG3338(S:Function unknown)	COG3338(grancalcin, EF-hand calcium binding protein)	PF00194.21(Carb_anhydrase:Eukaryotic-type carbonic anhydrase)	sp|Q9FYE3|ATCA3_ARATH(Alpha carbonic anhydrase 3 OS=Arabidopsis thaliana OX=3702 GN=ACA3 PE=2 SV=1)	830296
AT1G51820		Probable LRR receptor-like serine/threonine-protein kinase At1g51820 [Source:UniProtKB/Swiss-Prot;Acc:C0LGG3]	2928	122	164	665.82	24	17	12	2.78	3.74	16.24	0.56	0.4	0.29	7.58667	0.416667	0.0555346	-4.17047	1.05e-09	2.89e-07	yes	down	NP_175594.2(Leucine-rich repeat protein kinase family protein [Arabidopsis thaliana])	GO:0006468(biological_process:protein phosphorylation); GO:0016301(molecular_function:kinase activity); GO:0016310(biological_process:phosphorylation); GO:0016021(cellular_component:integral component of membrane); GO:0016020(cellular_component:membrane); GO:0000166(molecular_function:nucleotide binding); GO:0004674(molecular_function:protein serine/threonine kinase activity); GO:0016740(molecula…				COG0515(T:Signal transduction mechanisms)	COG0515(Serine Threonine protein kinase)	PF12819.7(Malectin_like:Malectin-like domain); PF00069.25(Pkinase:Protein kinase domain); PF07714.17(Pkinase_Tyr:Protein tyrosine kinase); PF13855.6(LRR_8:Leucine rich repeat); PF12799.7(LRR_4:Leucine Rich repeats (2 copies))	sp|C0LGG3|Y5182_ARATH(Probable LRR receptor-like serine/threonine-protein kinase At1g51820 OS=Arabidopsis thaliana OX=3702 GN=At1g51820 PE=1 SV=1)	841609
AT2G19800	MIOX2	At2g19800 [Source:UniProtKB/TrEMBL;Acc:B4F7Q2]	1620	3854	3825	3514	424	432	390	171.31	171.15	166.17	19.31	20.12	18.47	169.543	19.3	0.111932	-3.15931	2.55e-88	5.45e-84	yes	down	NP_565459.1(myo-inositol oxygenase 2 [Arabidopsis thaliana])	GO:0005737(cellular_component:cytoplasm); GO:0019853(biological_process:L-ascorbic acid biosynthetic process); GO:0019310(biological_process:inositol catabolic process); GO:0005506(molecular_function:iron ion binding); GO:0046872(molecular_function:metal ion binding); GO:0050113(molecular_function:inositol oxygenase activity); GO:0055114(biological_process:oxidation-reduction process); GO:0016491…	K00469	MIOX	map00053(Ascorbate and aldarate metabolism); map00562(Inositol phosphate metabolism)	ENOG410XQ4J(S:Function unknown)	ENOG410XQ4J(inositol oxygenase)	PF05153.15(MIOX:Myo-inositol oxygenase)	sp|O82200|MIOX2_ARATH(Inositol oxygenase 2 OS=Arabidopsis thaliana OX=3702 GN=MIOX2 PE=2 SV=2)	816499
AT3G51750		Uncharacterized protein At3g51750 [Source:UniProtKB/TrEMBL;Acc:Q9SCT3]	563	88.03	74.94	51.3	216.47	243.96	227.93	16.85	15.1	10.53	38.73	48.01	44.41	14.16	43.7167	3.23378	1.69322	4.9e-09	1.02e-06	yes	up	NP_190743.1(hypothetical protein AT3G51750 [Arabidopsis thaliana])	GO:0008150(biological_process:biological_process)				ENOG4111C19(S:Function unknown)	ENOG4111C19(-)			824338
AT1G56140		Probable LRR receptor-like serine/threonine-protein kinase At1g56140 [Source:UniProtKB/Swiss-Prot;Acc:C0LGH3]	3671	1292	703	1061	485	506	642	23.02	12.53	20.12	8.83	9.42	12.22	18.5567	10.1567	0.533913	-0.905323	0.00338789	0.0490602	no	down	OAP14294.1(hypothetical protein AXX17_AT1G50810 [Arabidopsis thaliana])	GO:0006468(biological_process:protein phosphorylation); GO:0016020(cellular_component:membrane); GO:0016310(biological_process:phosphorylation); GO:0016021(cellular_component:integral component of membrane); GO:0004672(molecular_function:protein kinase activity); GO:0016301(molecular_function:kinase activity); GO:0000166(molecular_function:nucleotide binding); GO:0004674(molecular_function:protei…				ENOG410XSG4(T:Signal transduction mechanisms); COG4886(S:Function unknown)	ENOG410XSG4((E 0.0) leucine-rich repeat family protein protein kinase family protein); COG4886(leucine Rich Repeat)	PF07714.17(Pkinase_Tyr:Protein tyrosine kinase); PF00069.25(Pkinase:Protein kinase domain); PF11721.8(Malectin:Malectin domain); PF13855.6(LRR_8:Leucine rich repeat); PF12799.7(LRR_4:Leucine Rich repeats (2 copies))	sp|C0LGH3|Y5614_ARATH(Probable LRR receptor-like serine/threonine-protein kinase At1g56140 OS=Arabidopsis thaliana OX=3702 GN=At1g56140 PE=2 SV=2)	842066
AT3G16420	PBP1	PYK10-binding protein 1 [Source:UniProtKB/Swiss-Prot;Acc:O04314]	1187	1521	2109	1151.83	783	944	4645.99	97.07	137.33	79.22	51.67	63.39	318.07	104.54	144.377	1.33906	0.421216	0.511656	0.792504	no	up	NP_188263.1(PYK10-binding protein 1 [Arabidopsis thaliana])	GO:0005737(cellular_component:cytoplasm); GO:0051336(biological_process:regulation of hydrolase activity); GO:0006457(biological_process:protein folding); GO:0005634(cellular_component:nucleus); GO:0030246(molecular_function:carbohydrate binding); GO:0005515(molecular_function:protein binding); GO:0005507(molecular_function:copper ion binding); GO:0030234(molecular_function:enzyme regulator activ…				ENOG41104KM(O:Posttranslational modification, protein turnover, chaperones); ENOG41107I2(S:Function unknown)	ENOG41104KM(Jacalin-like lectin domain); ENOG41107I2(Jacalin-like lectin domain)	PF01419.17(Jacalin:Jacalin-like lectin domain)	sp|O04314|JAL30_ARATH(PYK10-binding protein 1 OS=Arabidopsis thaliana OX=3702 GN=PBP1 PE=1 SV=1)	820890
AT5G61890	ERF114	Ethylene-responsive transcription factor ERF114 [Source:UniProtKB/Swiss-Prot;Acc:Q9FH54]	1261	333	453	418	90	105	260	20.05	27.55	26.76	5.56	6.63	16.65	24.7867	9.61333	0.379378	-1.39829	0.00149531	0.0277247	yes	down	NP_200995.1(Integrase-type DNA-binding superfamily protein [Arabidopsis thaliana])	GO:0043565(molecular_function:sequence-specific DNA binding); GO:0044212(molecular_function:transcription regulatory region DNA binding); GO:0003700(molecular_function:transcription factor activity, sequence-specific DNA binding); GO:0005634(cellular_component:nucleus); GO:0009873(biological_process:ethylene-activated signaling pathway); GO:0050832(biological_process:defense response to fungus); …				ENOG410YY7D(K:Transcription)	ENOG410YY7D(Transcription factor)	PF00847.20(AP2:AP2 domain)	sp|Q9FH54|EF114_ARATH(Ethylene-responsive transcription factor ERF114 OS=Arabidopsis thaliana OX=3702 GN=ERF114 PE=1 SV=1)	836310
AT2G39210		At2g39210/T16B24.15 [Source:UniProtKB/TrEMBL;Acc:O80960]	2330	1243	1746	1964	439	460	777	36.41	51.31	61.23	13.15	14.1	24.28	49.65	17.1767	0.339737	-1.55751	1.39e-06	0.000120672	yes	down	NP_181454.1(Major facilitator superfamily protein [Arabidopsis thaliana])	GO:0016021(cellular_component:integral component of membrane); GO:0016020(cellular_component:membrane); GO:0003674(molecular_function:molecular_function); GO:0002239(biological_process:response to oomycetes); GO:0055085(biological_process:transmembrane transport); GO:0009506(cellular_component:plasmodesma)				ENOG410Y8WV(S:Function unknown)	ENOG410Y8WV(Required, probably indirectly, for the hydroxylation of 2-octaprenylphenol to 2-octaprenyl-6-hydroxy-phenol, the fourth step in ubiquinone biosynthesis (By similarity))	PF06813.13(Nodulin-like:Nodulin-like); PF07690.16(MFS_1:Major Facilitator Superfamily)	sp|F4I9E1|NFD4_ARATH(Protein NUCLEAR FUSION DEFECTIVE 4 OS=Arabidopsis thaliana OX=3702 GN=NFD4 PE=3 SV=1)	818506
AT5G01542		Potential natural antisense gene, locus overlaps with AT5G01540 [Source:TAIR;Acc:AT5G01542]	2577	192.36	167.3	323.7	90.81	79.9	0	5.04	4.39	9.02	2.43	2.19	0	6.15	1.54	0.251524	-1.99123	0.219567	0.560519	no	down	NP_195774.1(lectin receptor kinase a4.1 [Arabidopsis thaliana])	GO:0006952(biological_process:defense response); GO:0009737(biological_process:response to abscisic acid); GO:0016021(cellular_component:integral component of membrane); GO:0009738(biological_process:abscisic acid-activated signaling pathway); GO:0030246(molecular_function:carbohydrate binding); GO:0004675(molecular_function:transmembrane receptor protein serine/threonine kinase activity); GO:000…				COG0515(T:Signal transduction mechanisms)	COG0515(Serine Threonine protein kinase)		sp|Q9M021|LRK62_ARATH(L-type lectin-domain containing receptor kinase VI.2 OS=Arabidopsis thaliana OX=3702 GN=LECRK62 PE=2 SV=1)
AT2G40270		Inactive receptor-like serine/threonine-protein kinase At2g40270 [Source:UniProtKB/Swiss-Prot;Acc:Q9SIZ4]	2505	1597	905	1037	532	549	985	56.12	30.69	37.75	19.01	19.99	35.76	41.52	24.92	0.583328	-0.777621	0.0340804	0.219507	no	down	NP_565925.1(Protein kinase family protein [Arabidopsis thaliana])	GO:0006468(biological_process:protein phosphorylation); GO:0016021(cellular_component:integral component of membrane); GO:0016020(cellular_component:membrane); GO:0004672(molecular_function:protein kinase activity); GO:0005886(cellular_component:plasma membrane); GO:0005524(molecular_function:ATP binding)				COG0515(T:Signal transduction mechanisms)	COG0515(Serine Threonine protein kinase)	PF07714.17(Pkinase_Tyr:Protein tyrosine kinase); PF00069.25(Pkinase:Protein kinase domain)	sp|Q9SIZ4|Y2027_ARATH(Inactive receptor-like serine/threonine-protein kinase At2g40270 OS=Arabidopsis thaliana OX=3702 GN=At2g40270 PE=2 SV=2)	818619
AT3G18690	MKS1	Protein MKS1 [Source:UniProtKB/Swiss-Prot;Acc:Q8LGD5]	984	104	142	218	49.34	47.64	79.21	8.62	11.95	19.2	4.2	4.15	6.96	13.2567	5.10333	0.380107	-1.39552	0.000628366	0.0145551	yes	down	BAF00653.1(hypothetical protein [Arabidopsis thaliana])	GO:0005634(cellular_component:nucleus); GO:0016301(molecular_function:kinase activity); GO:0006952(biological_process:defense response); GO:0009870(biological_process:defense response signaling pathway, resistance gene-dependent); GO:0007165(biological_process:signal transduction); GO:0005515(molecular_function:protein binding)	K20725	MKS1	map04016(MAPK signaling pathway - plant)	ENOG410YNID(S:Function unknown)	ENOG410YNID(VQ domain containing protein)	PF05678.14(VQ:VQ motif)	sp|Q8LGD5|MKS1_ARATH(Protein MKS1 OS=Arabidopsis thaliana OX=3702 GN=MKS1 PE=1 SV=2)	821400
AT1G68690	PERK9	Proline-rich receptor-like protein kinase PERK9 [Source:UniProtKB/Swiss-Prot;Acc:Q9SX31]	3028	336	249	270	122	161	168	7.11	5.37	5.83	2.61	3.56	3.78	6.10333	3.31667	0.52902	-0.918607	0.000590547	0.0138287	no	down	NP_177036.1(Protein kinase superfamily protein [Arabidopsis thaliana])	GO:0019901(molecular_function:protein kinase binding); GO:0006468(biological_process:protein phosphorylation); GO:0016020(cellular_component:membrane); GO:0016310(biological_process:phosphorylation); GO:0016021(cellular_component:integral component of membrane); GO:0004672(molecular_function:protein kinase activity); GO:0071456(biological_process:cellular response to hypoxia); GO:0000166(molecula…				COG0515(T:Signal transduction mechanisms)	COG0515(Serine Threonine protein kinase)	PF00069.25(Pkinase:Protein kinase domain); PF07714.17(Pkinase_Tyr:Protein tyrosine kinase); PF03302.13(VSP:Giardia variant-specific surface protein)	sp|Q9SX31|PERK9_ARATH(Proline-rich receptor-like protein kinase PERK9 OS=Arabidopsis thaliana OX=3702 GN=PERK9 PE=1 SV=1)	3767664
AT1G72940		At1g72940/F3N23_14 [Source:UniProtKB/TrEMBL;Acc:Q9SSN2]	1785	241	386	470	122	119	99	9.56	15.4	19.84	4.96	4.94	4.19	14.9333	4.69667	0.311829	-1.68117	2.45e-07	2.89e-05	yes	down	NP_177437.1(Toll-Interleukin-Resistance (TIR) domain-containing protein [Arabidopsis thaliana])	GO:0005515(molecular_function:protein binding); GO:0016021(cellular_component:integral component of membrane); GO:0003924(molecular_function:GTPase activity); GO:0005789(cellular_component:endoplasmic reticulum membrane); GO:0007165(biological_process:signal transduction); GO:0043531(molecular_function:ADP binding); GO:0071456(biological_process:cellular response to hypoxia); GO:0005525(molecular…						PF01582.20(TIR:TIR domain); PF13676.6(TIR_2:TIR domain); PF00931.22(NB-ARC:NB-ARC domain)	sp|Q40392|TMVRN_NICGU(TMV resistance protein N OS=Nicotiana glutinosa OX=35889 GN=N PE=1 SV=1)	843625
AT1G78970	LUP1	Lupeol synthase 1 [Source:UniProtKB/Swiss-Prot;Acc:Q9C5M3]	2545	207	443	322	714	847	260	4.83	10.21	7.99	16.85	20.33	6.37	7.67667	14.5167	1.89915	0.925353	0.0564151	0.290742	no	up	NP_178018.1(lupeol synthase 1 [Arabidopsis thaliana])	GO:0042299(molecular_function:lupeol synthase activity); GO:0016853(molecular_function:isomerase activity); GO:0000250(molecular_function:lanosterol synthase activity); GO:0016829(molecular_function:lyase activity); GO:0005811(cellular_component:lipid particle); GO:0102245(molecular_function:lupan-3beta,20-diol synthase activity); GO:0016866(molecular_function:intramolecular transferase activity)…	K15816;K15815	LUP1;LUP2	map00909(Sesquiterpenoid and triterpenoid biosynthesis)	COG1657(I:Lipid transport and metabolism)	COG1657(Squalene--hopene cyclase)	PF13243.6(SQHop_cyclase_C:Squalene-hopene cyclase C-terminal domain); PF13249.6(SQHop_cyclase_N:Squalene-hopene cyclase N-terminal domain); PF00432.21(Prenyltrans:Prenyltransferase and squalene oxidase repeat); PF07678.14(TED_complement:A-macroglobulin TED domain)	sp|Q9C5M3|LUP1_ARATH(Lupeol synthase 1 OS=Arabidopsis thaliana OX=3702 GN=LUP1 PE=1 SV=1)	844237
AT3G01840	LYK2	Protein LYK2 [Source:UniProtKB/Swiss-Prot;Acc:Q9SGI7]	1979	281.11	100.97	43.22	48.73	73.01	36.32	9.9	3.57	1.62	1.76	2.69	1.36	5.03	1.93667	0.372737	-1.42377	0.0331922	0.216236	no	down	NP_186833.1(Protein kinase superfamily protein [Arabidopsis thaliana])	GO:0006468(biological_process:protein phosphorylation); GO:0016021(cellular_component:integral component of membrane); GO:0016020(cellular_component:membrane); GO:0000166(molecular_function:nucleotide binding); GO:0016740(molecular_function:transferase activity); GO:0004672(molecular_function:protein kinase activity); GO:0005886(cellular_component:plasma membrane); GO:0005524(molecular_function:A…				COG0515(T:Signal transduction mechanisms)	COG0515(Serine Threonine protein kinase)	PF07714.17(Pkinase_Tyr:Protein tyrosine kinase); PF00069.25(Pkinase:Protein kinase domain); PF01476.20(LysM:LysM domain)	sp|Q9SGI7|LYK2_ARATH(Protein LYK2 OS=Arabidopsis thaliana OX=3702 GN=LYK2 PE=2 SV=1)	820047
AT5G64120	PER71	Peroxidase [Source:UniProtKB/TrEMBL;Acc:A0A178UAR8]	1342	3600	3672	3016	437	388	766	200.7	206.57	178.82	24.98	22.68	45.43	195.363	31.03	0.155236	-2.68747	5.64e-18	8.62e-15	yes	down	NP_201217.1(Peroxidase superfamily protein [Arabidopsis thaliana])	GO:0050832(biological_process:defense response to fungus); GO:0098869(biological_process:cellular oxidant detoxification); GO:0009808(biological_process:lignin metabolic process); GO:0020037(molecular_function:heme binding); GO:0005618(cellular_component:cell wall); GO:0016020(cellular_component:membrane); GO:0099503(cellular_component:secretory vesicle); GO:0004601(molecular_function:peroxidase …	K00430	E1.11.1.7	map00940(Phenylpropanoid biosynthesis)	ENOG410YEXC(G:Carbohydrate transport and metabolism)	ENOG410YEXC(Peroxidase)	PF00141.23(peroxidase:Peroxidase)	sp|Q43387|PER71_ARATH(Peroxidase 71 OS=Arabidopsis thaliana OX=3702 GN=PER71 PE=1 SV=1)	836533
AT4G30290	XTH19	Xyloglucan endotransglucosylase/hydrolase [Source:UniProtKB/TrEMBL;Acc:A0A178UU22]	1335	86	51	58	23	53	86	4.83	2.89	3.46	1.32	3.12	5.13	3.72667	3.19	0.830872	-0.267301	0.619284	0.850734	no	down	NP_194758.1(xyloglucan endotransglucosylase/hydrolase 19 [Arabidopsis thaliana])	GO:0016787(molecular_function:hydrolase activity); GO:0071365(biological_process:cellular response to auxin stimulus); GO:0042546(biological_process:cell wall biogenesis); GO:0005975(biological_process:carbohydrate metabolic process); GO:0006073(biological_process:cellular glucan metabolic process); GO:0008283(biological_process:cell proliferation); GO:0005618(cellular_component:cell wall); GO:00…	K08235	E2.4.1.207		COG2273(G:Carbohydrate transport and metabolism)	COG2273(hydrolase family 16)	PF00722.21(Glyco_hydro_16:Glycosyl hydrolases family 16); PF06955.12(XET_C:Xyloglucan endo-transglycosylase (XET) C-terminus)	sp|Q9M0D1|XTH19_ARATH(Xyloglucan endotransglucosylase/hydrolase protein 19 OS=Arabidopsis thaliana OX=3702 GN=XTH19 PE=1 SV=1)	829152
AT1G56540		Disease resistance protein (TIR-NBS-LRR class) family [Source:UniProtKB/TrEMBL;Acc:Q9FXA6]	3559	180	106	129	55	68	50	3.28	1.94	2.52	1.03	1.3	0.98	2.58	1.10333	0.417809	-1.25908	0.000289857	0.00807787	yes	down	NP_176047.1(Disease resistance protein (TIR-NBS-LRR class) family [Arabidopsis thaliana])	GO:0005737(cellular_component:cytoplasm); GO:0005515(molecular_function:protein binding); GO:0009817(biological_process:defense response to fungus, incompatible interaction); GO:0016021(cellular_component:integral component of membrane); GO:0016020(cellular_component:membrane); GO:0007165(biological_process:signal transduction); GO:0043531(molecular_function:ADP binding); GO:0034644(biological_pr…				COG4886(S:Function unknown)	COG4886(leucine Rich Repeat)	PF01582.20(TIR:TIR domain); PF00931.22(NB-ARC:NB-ARC domain); PF13676.6(TIR_2:TIR domain); PF07725.12(LRR_3:Leucine Rich Repeat); PF13191.6(AAA_16:AAA ATPase domain); PF12799.7(LRR_4:Leucine Rich repeats (2 copies)); PF13401.6(AAA_22:AAA domain); PF05729.12(NACHT:NACHT domain)	sp|Q9C7X0|ADR2_ARATH(Disease resistance protein ADR2 OS=Arabidopsis thaliana OX=3702 GN=ADR2 PE=2 SV=1)	842107
AT3G59700	LECRK55	L-type lectin-domain containing receptor kinase V.5 [Source:UniProtKB/Swiss-Prot;Acc:Q96285]	2274	270	306	355	109	120	222	8.13	9.24	11.37	3.36	3.78	7.13	9.58	4.75667	0.485722	-1.0418	0.00284716	0.0435289	yes	down	NP_191529.1(lectin-receptor kinase [Arabidopsis thaliana])	GO:0006952(biological_process:defense response); GO:0006468(biological_process:protein phosphorylation); GO:0016020(cellular_component:membrane); GO:1900425(biological_process:negative regulation of defense response to bacterium); GO:0016310(biological_process:phosphorylation); GO:0016021(cellular_component:integral component of membrane); GO:0005886(cellular_component:plasma membrane); GO:004274…				COG0515(S:Function unknown)	COG0515(IQ calmodulin-binding motif)	PF00139.19(Lectin_legB:Legume lectin domain); PF00069.25(Pkinase:Protein kinase domain); PF07714.17(Pkinase_Tyr:Protein tyrosine kinase)	sp|Q96285|LRK55_ARATH(L-type lectin-domain containing receptor kinase V.5 OS=Arabidopsis thaliana OX=3702 GN=LECRK55 PE=1 SV=1)	825139
AT2G23300		Leucine-rich repeat protein kinase family protein [Source:UniProtKB/TrEMBL;Acc:O22178]	2981	39.05	60	276.98	16	10.23	11.57	0.87	1.34	6.58	0.36	0.24	0.28	2.93	0.293333	0.100645	-3.31266	1.49e-05	0.000843264	yes	down	OAP10544.1(hypothetical protein AXX17_AT2G18940 [Arabidopsis thaliana])	GO:0006468(biological_process:protein phosphorylation); GO:0016301(molecular_function:kinase activity); GO:0016310(biological_process:phosphorylation); GO:0016021(cellular_component:integral component of membrane); GO:0016020(cellular_component:membrane); GO:0005515(molecular_function:protein binding); GO:0004672(molecular_function:protein kinase activity); GO:0005524(molecular_function:ATP bindi…				ENOG410YAQD(K:Transcription)	ENOG410YAQD(Myblike DNAbinding domain containing protein)	PF00069.25(Pkinase:Protein kinase domain); PF07714.17(Pkinase_Tyr:Protein tyrosine kinase); PF13855.6(LRR_8:Leucine rich repeat); PF12799.7(LRR_4:Leucine Rich repeats (2 copies)); PF08263.12(LRRNT_2:Leucine rich repeat N-terminal domain)	sp|C0LGS3|Y4372_ARATH(Probable LRR receptor-like serine/threonine-protein kinase At4g37250 OS=Arabidopsis thaliana OX=3702 GN=At4g37250 PE=1 SV=1)	816862
AT1G56660		F25P12.91 protein [Source:UniProtKB/TrEMBL;Acc:Q9FXB5]	1818	6745	1827	2580	599	819	839	230.62	62.89	92.82	21.21	30.05	30.79	128.777	27.35	0.201729	-2.30951	3.19e-06	0.000238227	yes	down	NP_176058.1(MAEBL domain protein [Arabidopsis thaliana])	GO:0008150(biological_process:biological_process); GO:0003674(molecular_function:molecular_function)				ENOG41108F9(S:Function unknown)	ENOG41108F9(-)			842121
AT1G30135	TIFY5A	Protein TIFY 5A [Source:UniProtKB/Swiss-Prot;Acc:Q8LBM2]	806	200	138	870	67	56	87	21.58	15.38	100.18	7.47	6.31	9.88	45.7133	7.88667	0.172592	-2.53456	0.000140592	0.00468707	yes	down	NP_564349.1(jasmonate-zim-domain protein 8 [Arabidopsis thaliana])	GO:2000022(biological_process:regulation of jasmonic acid mediated signaling pathway); GO:0005634(cellular_component:nucleus); GO:0009611(biological_process:response to wounding); GO:0006952(biological_process:defense response); GO:0005515(molecular_function:protein binding); GO:0031347(biological_process:regulation of defense response)				ENOG410Z61E(S:Function unknown); ENOG41105HQ(K:Transcription)	ENOG410Z61E(TIFY 5A-like); ENOG41105HQ(jasmonate-zim-domain protein 7)	PF06200.14(tify:tify domain); PF09425.10(CCT_2:Divergent CCT motif)	sp|Q8LBM2|TIF5A_ARATH(Protein TIFY 5A OS=Arabidopsis thaliana OX=3702 GN=TIFY5A PE=1 SV=1)	839893
AT3G09260	BGLU23	PYK10 [Source:UniProtKB/TrEMBL;Acc:A0A178VCN3]	1806	1095	888	660	381	524	979	42.86	34.95	27.49	15.27	21.48	40.85	35.1	25.8667	0.714879	-0.484229	0.229784	0.571205	no	down	NP_187537.1(Glycosyl hydrolase superfamily protein [Arabidopsis thaliana])	GO:0005783(cellular_component:endoplasmic reticulum); GO:0009610(biological_process:response to symbiotic fungus); GO:0019137(molecular_function:thioglucosidase activity); GO:0016798(molecular_function:hydrolase activity, acting on glycosyl bonds); GO:0005788(cellular_component:endoplasmic reticulum lumen); GO:0005777(cellular_component:peroxisome); GO:0102483(molecular_function:scopolin beta-glu…	K01188;bna	E3.2.1.21;	map00460(Cyanoamino acid metabolism); map00940(Phenylpropanoid biosynthesis); map00500(Starch and sucrose metabolism)	COG2723(G:Carbohydrate transport and metabolism)	COG2723(beta-glucosidase)	PF00232.18(Glyco_hydro_1:Glycosyl hydrolase family 1)	sp|Q9SR37|BGL23_ARATH(Beta-glucosidase 23 OS=Arabidopsis thaliana OX=3702 GN=BGLU23 PE=1 SV=1)	820082
AT3G18810	PERK6	Putative proline-rich receptor-like protein kinase PERK6 [Source:UniProtKB/Swiss-Prot;Acc:Q9LS95]	2501	13	11	12	47	42	32	0.35	0.3	0.35	1.3	1.19	0.92	0.333333	1.13667	3.37748	1.75595	0.000149919	0.00491758	yes	up	OAP02813.1(PERK6 [Arabidopsis thaliana])	GO:0006468(biological_process:protein phosphorylation); GO:0016020(cellular_component:membrane); GO:0016310(biological_process:phosphorylation); GO:0016021(cellular_component:integral component of membrane); GO:0004672(molecular_function:protein kinase activity); GO:0000166(molecular_function:nucleotide binding); GO:0004675(molecular_function:transmembrane receptor protein serine/threonine kinase…				COG0515(S:Function unknown)	COG0515(-)	PF07714.17(Pkinase_Tyr:Protein tyrosine kinase); PF00069.25(Pkinase:Protein kinase domain)	sp|Q9LS95|PERK6_ARATH(Putative proline-rich receptor-like protein kinase PERK6 OS=Arabidopsis thaliana OX=3702 GN=PERK6 PE=2 SV=2)	821414
AT1G32950	SBT3.4	Subtilisin-like protease SBT3.4 [Source:UniProtKB/Swiss-Prot;Acc:F4HPF1]	2589	292.17	250.2	46.65	95.72	158.6	226.77	5.11	4.78	1.07	2.15	3.7	4.73	3.65333	3.52667	0.825039	-0.277465	0.661017	0.872373	no	down	NP_564413.2(Subtilase family protein [Arabidopsis thaliana])	GO:0004252(molecular_function:serine-type endopeptidase activity); GO:0005615(cellular_component:extracellular space); GO:0016787(molecular_function:hydrolase activity); GO:0009682(biological_process:induced systemic resistance); GO:0031012(cellular_component:extracellular matrix); GO:0005576(cellular_component:extracellular region); GO:0006508(biological_process:proteolysis); GO:0008233(molecula…				COG1404(O:Posttranslational modification, protein turnover, chaperones)	COG1404(peptidase (S8 and S53, subtilisin, kexin, sedolisin)	PF00082.22(Peptidase_S8:Subtilase family); PF17766.1(fn3_6:Fibronectin type-III domain); PF05922.16(Inhibitor_I9:Peptidase inhibitor I9); PF02225.22(PA:PA domain)	sp|F4HPF1|SBT34_ARATH(Subtilisin-like protease SBT3.4 OS=Arabidopsis thaliana OX=3702 GN=SBT3.4 PE=3 SV=1)	840189
AT1G32090		Hyperosmolality-gated Ca2+ permeable channel 1.8 [Source:UniProtKB/TrEMBL;Acc:A0A097NUQ2]	2797	254	191	88	446	484	576	6.08	4.58	2.24	10.91	12.11	14.71	4.3	12.5767	2.84123	1.50652	0.000176627	0.00555349	yes	up	NP_174489.1(early-responsive to dehydration stress protein (ERD4) [Arabidopsis thaliana])	GO:0005794(cellular_component:Golgi apparatus); GO:0006811(biological_process:ion transport); GO:0016020(cellular_component:membrane); GO:0005227(molecular_function:calcium activated cation channel activity); GO:0000139(cellular_component:Golgi membrane); GO:0034220(biological_process:ion transmembrane transport); GO:0005886(cellular_component:plasma membrane); GO:0098655(biological_process:catio…	K21989	TMEM63		COG5594(M:Cell wall/membrane/envelope biogenesis)	COG5594(cytolysis)	PF02714.15(RSN1_7TM:Calcium-dependent channel, 7TM region, putative phosphate); PF14703.6(PHM7_cyt:Cytosolic domain of 10TM putative phosphate transporter); PF13967.6(RSN1_TM:Late exocytosis, associated with Golgi transport)	sp|Q9FVQ5|CSCL1_ARATH(CSC1-like protein At1g32090 OS=Arabidopsis thaliana OX=3702 GN=At1g32090 PE=1 SV=1)	840101
AT1G53540	HSP17.6C	17.6 kDa class I heat shock protein 3 [Source:UniProtKB/Swiss-Prot;Acc:P13853]	901	340	217	140	35	42	197	31.76	20.62	13.89	3.37	4.13	19.5	22.09	9	0.392657	-1.34866	0.0471045	0.263576	no	down	AAF78436.1(Contains similarity to 17.6 KD class I heat shock protein from Arabidopsis thaliana gi|P13853 and contains Hsp20/alpha crystallin PF|00011 and signal peptidase I PF|00461 domains. ESTs gb|AI998650, gb|AW004417, gb|AI998904 come from this gene [Arabidopsis thaliana])	GO:0005737(cellular_component:cytoplasm); GO:0051259(biological_process:protein oligomerization); GO:0006457(biological_process:protein folding); GO:0042542(biological_process:response to hydrogen peroxide); GO:0016021(cellular_component:integral component of membrane); GO:0016020(cellular_component:membrane); GO:0051082(molecular_function:unfolded protein binding); GO:0000302(biological_process:…	K13993	HSP20	map04141(Protein processing in endoplasmic reticulum)	COG0071(U:Intracellular trafficking, secretion, and vesicular transport)	COG0071(Signal peptidase i)	PF00011.21(HSP20:Hsp20/alpha crystallin family); PF17886.1(ArsA_HSP20:HSP20-like domain found in ArsA)	sp|P13853|HS17C_ARATH(17.6 kDa class I heat shock protein 3 OS=Arabidopsis thaliana OX=3702 GN=HSP17.6C PE=2 SV=2)	841789
AT5G28690		At5g28690 [Source:UniProtKB/TrEMBL;Acc:Q6NQD5]	1191	30	24	23	62	85	46	1.94	1.32	1.58	4.12	5.66	3.02	1.61333	4.26667	2.52135	1.3342	0.00134855	0.0255652	yes	up	NP_198221.1(carboxylate clamp-TPR protein (DUF1685) [Arabidopsis thaliana])	GO:0090502(biological_process:RNA phosphodiester bond hydrolysis, endonucleolytic); GO:0043571(biological_process:maintenance of CRISPR repeat elements); GO:0004521(molecular_function:endoribonuclease activity)				ENOG410Z7Z7(S:Function unknown)	ENOG410Z7Z7(Pentatricopeptide repeat-containing protein)	PF07939.11(DUF1685:Protein of unknown function (DUF1685))		832976
AT2G47950		unknown protein; FUNCTIONS IN: molecular_function unknown; INVOLVED IN: biological_process unknown; LOCATED IN: endomembrane system; EXPRESSED IN: root, flower; EXPRESSED DURING: petal differentiation and expansion stage; BEST Arabidopsis thaliana p /.../ match is: unknown protein (TAIR:AT3G62990.1); Ha. [Source:TAIR;Acc:AT2G47950]	901	540.88	536.48	249.11	206.61	165.55	272.2	83.23	86.53	39.16	32.57	26.81	44.72	69.64	34.7	0.489715	-1.02999	0.00644863	0.078287	no	down	NP_001324285.1(myelin transcription factor-like protein [Arabidopsis thaliana])					ENOG4111DC1(S:Function unknown)	ENOG4111DC1(-)			819407
AT5G58120		Disease resistance protein (TIR-NBS-LRR class) family [Source:UniProtKB/TrEMBL;Acc:Q9FGT2]	3517	1258	582	581	253	346	304	23.47	10.87	11.54	4.82	6.75	6.06	15.2933	5.87667	0.373343	-1.42143	0.000240629	0.00700706	yes	down	NP_200620.1(Disease resistance protein (TIR-NBS-LRR class) family [Arabidopsis thaliana])	GO:0005515(molecular_function:protein binding); GO:0016021(cellular_component:integral component of membrane); GO:0050832(biological_process:defense response to fungus); GO:0007165(biological_process:signal transduction); GO:0043531(molecular_function:ADP binding); GO:0071456(biological_process:cellular response to hypoxia); GO:0005524(molecular_function:ATP binding)				COG4886(O:Posttranslational modification, protein turnover, chaperones)	COG4886(AHA1, activator of heat shock 90kDa protein ATPase homolog)	PF01582.20(TIR:TIR domain); PF00931.22(NB-ARC:NB-ARC domain); PF13676.6(TIR_2:TIR domain); PF07725.12(LRR_3:Leucine Rich Repeat); PF13191.6(AAA_16:AAA ATPase domain); PF01637.18(ATPase_2:ATPase domain predominantly from Archaea); PF13238.6(AAA_18:AAA domain); PF00004.29(AAA:ATPase family associated with various cellular activities (AAA)); PF05729.12(NACHT:NACHT domain); PF13401.6(AAA_22:AAA domai…	sp|Q9CAK1|RLM1B_ARATH(Disease resistance protein RML1B OS=Arabidopsis thaliana OX=3702 GN=RLM1B PE=2 SV=1)	835924
AT1G78120	TPR12	TPR12 [Source:UniProtKB/TrEMBL;Acc:A0A178W863]	1903	196	131	91	76	81	47	7.11	4.8	3.54	2.83	3.13	1.85	5.15	2.60333	0.490659	-1.02721	0.0130543	0.123702	no	down	NP_177936.1(Tetratricopeptide repeat (TPR)-like superfamily protein [Arabidopsis thaliana])	GO:0005739(cellular_component:mitochondrion); GO:0005515(molecular_function:protein binding)				COG0457(S:Function unknown); ENOG410Y5HF(S:Function unknown)	COG0457(-); ENOG410Y5HF(TPR)	PF00515.28(TPR_1:Tetratricopeptide repeat); PF07719.17(TPR_2:Tetratricopeptide repeat); PF13414.6(TPR_11:TPR repeat); PF13428.6(TPR_14:Tetratricopeptide repeat); PF14559.6(TPR_19:Tetratricopeptide repeat); PF13432.6(TPR_16:Tetratricopeptide repeat); PF13371.6(TPR_9:Tetratricopeptide repeat)	sp|Q9SIN1|TTL3_ARATH(Inactive TPR repeat-containing thioredoxin TTL3 OS=Arabidopsis thaliana OX=3702 GN=TTL3 PE=1 SV=2)	844148
AT5G37940		AT5g37940/K18L3_100 [Source:UniProtKB/TrEMBL;Acc:Q9FKD2]	1418	30.58	52.26	152.97	170.52	157.68	0	1.59	2.75	8.48	9.11	8.62	0	4.27333	5.91	1.39899	0.484385	0.792084	0.929251	no	up	NP_198610.1(Zinc-binding dehydrogenase family protein [Arabidopsis thaliana])	GO:0009506(cellular_component:plasmodesma); GO:0055114(biological_process:oxidation-reduction process); GO:0016491(molecular_function:oxidoreductase activity)	K08070	E1.3.1.74		COG2130(S:Function unknown)	COG2130(unknown protein)	PF00107.26(ADH_zinc_N:Zinc-binding dehydrogenase); PF16884.5(ADH_N_2:N-terminal domain of oxidoreductase); PF13602.6(ADH_zinc_N_2:Zinc-binding dehydrogenase)	sp|Q39172|AER_ARATH(NADPH-dependent oxidoreductase 2-alkenal reductase OS=Arabidopsis thaliana OX=3702 GN=AER PE=1 SV=1)	833773
AT5G55180		O-Glycosyl hydrolases family 17 protein [Source:UniProtKB/TrEMBL;Acc:F4K3D8]	1603	4049	4925	3697	1648	1788	2158	150.81	184.01	145.46	62.69	69.53	84.88	160.093	72.3667	0.444542	-1.16961	1.08e-08	2.01e-06	yes	down	NP_001154780.1(O-Glycosyl hydrolases family 17 protein [Arabidopsis thaliana])	GO:0016787(molecular_function:hydrolase activity); GO:0005975(biological_process:carbohydrate metabolic process); GO:0016798(molecular_function:hydrolase activity, acting on glycosyl bonds); GO:0046658(cellular_component:anchored component of plasma membrane); GO:0008152(biological_process:metabolic process); GO:0004553(molecular_function:hydrolase activity, hydrolyzing O-glycosyl compounds)				ENOG410Y94B(G:Carbohydrate transport and metabolism)	ENOG410Y94B(glucan endo-1-3-beta-glucosidase)	PF00332.18(Glyco_hydro_17:Glycosyl hydrolases family 17); PF07983.13(X8:X8 domain)	sp|Q9FJU9|E1313_ARATH(Glucan endo-1,3-beta-glucosidase 13 OS=Arabidopsis thaliana OX=3702 GN=At5g56590 PE=2 SV=1)	835611
AT3G16530		Lectin-like protein At3g16530 [Source:UniProtKB/Swiss-Prot;Acc:Q9LK72]	1194	2470	2525	4050	433	396	353	159.25	164.58	277.63	28.65	26.79	24.19	200.487	26.5433	0.130997	-2.9324	1.3e-24	6.95e-21	yes	down	NP_188274.1(Legume lectin family protein [Arabidopsis thaliana])	GO:0010200(biological_process:response to chitin); GO:0005618(cellular_component:cell wall); GO:0005829(cellular_component:cytosol); GO:0030246(molecular_function:carbohydrate binding); GO:0009505(cellular_component:plant-type cell wall); GO:0048046(cellular_component:apoplast); GO:0005576(cellular_component:extracellular region); GO:0002239(biological_process:response to oomycetes); GO:0005634(c…				ENOG411192G(S:Function unknown)	ENOG411192G(legume lectin family protein)	PF00139.19(Lectin_legB:Legume lectin domain)	sp|Q9LK72|LECT5_ARATH(Lectin-like protein At3g16530 OS=Arabidopsis thaliana OX=3702 GN=At3g16530 PE=1 SV=1)	820901
AT4G27590		Heavy metal transport/detoxification superfamily protein [Source:UniProtKB/TrEMBL;Acc:F4JJN9]	1038	68.39	86.67	136.02	17.77	19.56	12.64	8.23	11.28	18.68	2.25	2.4	1.74	12.73	2.13	0.175974	-2.50657	2.71e-08	4.17e-06	yes	down	NP_001154271.1(Heavy metal transport/detoxification superfamily protein [Arabidopsis thaliana])	GO:0046872(molecular_function:metal ion binding); GO:0030001(biological_process:metal ion transport)				COG2608(S:Function unknown)	COG2608(heavy metal transport detoxification protein)	PF00403.26(HMA:Heavy-metal-associated domain)	sp|B3H6D0|HIP45_ARATH(Heavy metal-associated isoprenylated plant protein 45 OS=Arabidopsis thaliana OX=3702 GN=HIPP45 PE=3 SV=1)	828869
AT4G21920		Uncharacterized protein AT4g21920 [Source:UniProtKB/TrEMBL;Acc:O49715]	844	68	149	227	26	32	30	6.96	15.55	24.68	2.74	3.45	3.25	15.73	3.14667	0.1992	-2.32771	2.75e-06	0.000211701	yes	down	NP_193923.1(hypothetical protein AT4G21920 [Arabidopsis thaliana])					ENOG41117HQ(S:Function unknown)	ENOG41117HQ(-)	PF14009.6(DUF4228:Domain of unknown function (DUF4228))		828281
AT1G03740		F21B7.34 [Source:UniProtKB/TrEMBL;Acc:Q9LR53]	3085	1273	1308	2061	580	654	839	27.33	28.13	46.97	12.71	14.72	19.21	34.1433	15.5467	0.447252	-1.16084	0.000102469	0.00375538	yes	down	NP_171870.4(Protein kinase superfamily protein [Arabidopsis thaliana])	GO:0006468(biological_process:protein phosphorylation); GO:0051726(biological_process:regulation of cell cycle); GO:0016310(biological_process:phosphorylation); GO:0000307(cellular_component:cyclin-dependent protein kinase holoenzyme complex); GO:0016301(molecular_function:kinase activity); GO:0070816(biological_process:phosphorylation of RNA polymerase II C-terminal domain); GO:0000790(cellular_…				ENOG410XPIR(T:Signal transduction mechanisms); ENOG410XP4Z(L:Replication, recombination and repair)	ENOG410XPIR(Cyclin-Dependent Kinase); ENOG410XP4Z(excision repair cross-complementing rodent repair deficiency complementation group)	PF00069.25(Pkinase:Protein kinase domain); PF07714.17(Pkinase_Tyr:Protein tyrosine kinase)	sp|Q9ZVM9|Y1461_ARATH(Probable serine/threonine-protein kinase At1g54610 OS=Arabidopsis thaliana OX=3702 GN=At1g54610 PE=1 SV=1)	839423
AT5G26700		Probable germin-like protein subfamily 2 member 5 [Source:UniProtKB/Swiss-Prot;Acc:O65252]	868	142	90	59	218	352	276	13.97	9.02	6.17	22.09	36.45	28.76	9.72	29.1	2.92125	1.54658	0.000105768	0.00382989	yes	up	NP_850875.1(RmlC-like cupins superfamily protein [Arabidopsis thaliana])	GO:0010497(biological_process:plasmodesmata-mediated intercellular transport); GO:0005618(cellular_component:cell wall); GO:0030145(molecular_function:manganese ion binding); GO:2000280(biological_process:regulation of root development); GO:0048046(cellular_component:apoplast); GO:0005576(cellular_component:extracellular region); GO:0045735(molecular_function:nutrient reservoir activity); GO:0046…				ENOG410Y41R(S:Function unknown)	ENOG410Y41R(-)	PF00190.22(Cupin_1:Cupin); PF07883.11(Cupin_2:Cupin domain)	sp|O65252|GL25_ARATH(Probable germin-like protein subfamily 2 member 5 OS=Arabidopsis thaliana OX=3702 GN=At5g26700 PE=2 SV=2)	832719
AT5G14930	SAG101	Senescence-associated carboxylesterase 101 [Source:UniProtKB/Swiss-Prot;Acc:Q4F883]	2082	425	539	873	147	181	228	16.72	20.93	34.65	5.56	6.52	8.1	24.1	6.72667	0.303322	-1.72108	1.51e-06	0.0001286	yes	down	NP_568307.3(senescence-associated gene 101 [Arabidopsis thaliana])	GO:0005737(cellular_component:cytoplasm); GO:0016787(molecular_function:hydrolase activity); GO:1902290(biological_process:positive regulation of defense response to oomycetes); GO:0007568(biological_process:aging); GO:0006629(biological_process:lipid metabolic process); GO:0080030(molecular_function:methyl indole-3-acetate esterase activity); GO:0005634(cellular_component:nucleus); GO:0016020(ce…				ENOG410Y5MT(S:Function unknown)	ENOG410Y5MT(senescence-associated gene 101)	PF18117.1(EDS1_EP:Enhanced disease susceptibility 1 protein EP domain); PF01764.25(Lipase_3:Lipase (class 3))	sp|Q4F883|SG101_ARATH(Senescence-associated carboxylesterase 101 OS=Arabidopsis thaliana OX=3702 GN=SAG101 PE=1 SV=1)	831345
AT5G06090	GPAT7	GPAT7 [Source:UniProtKB/TrEMBL;Acc:A0A178URK3]	1877	139	270	201	67	40	71	5.2	10.16	8.01	2.57	1.57	2.83	7.79	2.32333	0.29425	-1.76488	2.51e-06	0.000195977	yes	down	NP_196227.1(glycerol-3-phosphate acyltransferase 7 [Arabidopsis thaliana])	GO:0004366(molecular_function:glycerol-3-phosphate O-acyltransferase activity); GO:0016791(molecular_function:phosphatase activity); GO:0006629(biological_process:lipid metabolic process); GO:0010143(biological_process:cutin biosynthetic process); GO:0016311(biological_process:dephosphorylation); GO:0016021(cellular_component:integral component of membrane); GO:0016020(cellular_component:membrane…	K13508	GPAT	map00564(Glycerophospholipid metabolism); map00561(Glycerolipid metabolism)	ENOG410YAYJ(S:Function unknown)	ENOG410YAYJ(lob domain-containing protein)	PF12710.7(HAD:haloacid dehalogenase-like hydrolase); PF01553.21(Acyltransferase:Acyltransferase)	sp|Q9LHS7|GPAT7_ARATH(Glycerol-3-phosphate acyltransferase 7 OS=Arabidopsis thaliana OX=3702 GN=GPAT7 PE=1 SV=1)	830496
AT3G04110	GLR1.1	Glutamate receptor 1.1 [Source:UniProtKB/Swiss-Prot;Acc:Q9M8W7]	2820	205	235	492	89	63	203	4.87	5.58	12.44	2.16	1.56	5.16	7.63	2.96	0.37987	-1.39642	0.00939308	0.0996728	no	down	NP_187061.1(glutamate receptor 1.1 [Arabidopsis thaliana])	GO:0005267(molecular_function:potassium channel activity); GO:0009738(biological_process:abscisic acid-activated signaling pathway); GO:0005261(molecular_function:cation channel activity); GO:0005262(molecular_function:calcium channel activity); GO:0008066(molecular_function:glutamate receptor activity); GO:0038023(molecular_function:signaling receptor activity); GO:0004970(molecular_function:ion…	K05387	GRIP		ENOG410XPSH(G:Carbohydrate transport and metabolism); ENOG410XPSH(O:Posttranslational modification, protein turnover, chaperones); ENOG410XQQV(G:Carbohydrate transport and metabolism); ENOG410XQQV(O:Posttranslational modification, protein turnover, chaperones)	ENOG410XPSH(Ectonucleoside triphosphate diphosphohydrolase); ENOG410XPSH(Ectonucleoside triphosphate diphosphohydrolase); ENOG410XQQV(Ectonucleoside triphosphate diphosphohydrolase); ENOG410XQQV(Ectonucleoside triphosphate diphosphohydrolase)	PF01094.28(ANF_receptor:Receptor family ligand binding region); PF00060.26(Lig_chan:Ligand-gated ion channel); PF13458.6(Peripla_BP_6:Periplasmic binding protein); PF00497.20(SBP_bac_3:Bacterial extracellular solute-binding proteins, family 3); PF10613.9(Lig_chan-Glu_bd:Ligated ion channel L-glutamate- and glycine-binding site)	sp|Q9M8W7|GLR11_ARATH(Glutamate receptor 1.1 OS=Arabidopsis thaliana OX=3702 GN=GLR1.1 PE=2 SV=1)	819566
AT5G43840	HSFA6A	Heat stress transcription factor A-6a [Source:UniProtKB/Swiss-Prot;Acc:Q1PDN3]	1056	25	30	5	82	113	91	1.89	2.3	0.4	6.36	8.96	7.29	1.53	7.53667	4.82575	2.27075	7.98e-05	0.0030732	yes	up	NP_199197.1(heat shock transcription factor A6A [Arabidopsis thaliana])	GO:0043565(molecular_function:sequence-specific DNA binding); GO:0061408(biological_process:positive regulation of transcription from RNA polymerase II promoter in response to heat stress); GO:0003700(molecular_function:transcription factor activity, sequence-specific DNA binding); GO:0034605(biological_process:cellular response to heat); GO:0043618(biological_process:regulation of transcription …	K09419	HSFF		COG5169(S:Function unknown)	COG5169(Pentatricopeptide repeat-containing protein)	PF00447.17(HSF_DNA-bind:HSF-type DNA-binding)	sp|Q1PDN3|HFA6A_ARATH(Heat stress transcription factor A-6a OS=Arabidopsis thaliana OX=3702 GN=HSFA6A PE=2 SV=1)	834406
AT5G36002		other RNA [Source:TAIR;Acc:AT5G36002]	1706	196.97	72	186.95	47.86	35	47	6.85	2.06	6.68	1.82	1.32	1.86	5.19667	1.66667	0.283914	-1.81648	0.000117349	0.00414717	yes	down	NP_001190426.1(RING/U-box superfamily protein [Arabidopsis thaliana])	GO:0016567(biological_process:protein ubiquitination); GO:0016021(cellular_component:integral component of membrane); GO:0046872(molecular_function:metal ion binding); GO:0030247(molecular_function:polysaccharide binding); GO:0016740(molecular_function:transferase activity)				ENOG41121N2(O:Posttranslational modification, protein turnover, chaperones)	ENOG41121N2(zinc ion binding)		sp|P0CH01|AT21A_ARATH(Putative RING-H2 finger protein ATL21A OS=Arabidopsis thaliana OX=3702 GN=ATL21A PE=3 SV=1)
AT5G04530	KCS19	3-ketoacyl-CoA synthase 19 [Source:UniProtKB/Swiss-Prot;Acc:Q9LZ72]	2094	45	47	82	176	166	285	1.49	1.56	2.88	5.95	5.74	10.04	1.97667	7.24333	3.60532	1.85013	2.41e-06	0.000189944	yes	up	NP_196073.1(3-ketoacyl-CoA synthase 19 [Arabidopsis thaliana])	GO:0006633(biological_process:fatty acid biosynthetic process); GO:0102338(molecular_function:3-oxo-lignoceronyl-CoA synthase activity); GO:0016021(cellular_component:integral component of membrane); GO:0016020(cellular_component:membrane); GO:0003824(molecular_function:catalytic activity); GO:0016740(molecular_function:transferase activity); GO:0009416(biological_process:response to light stimul…	K15397	KCS	map04626(Plant-pathogen interaction); map00062(Fatty acid elongation)	ENOG411183H(I:Lipid transport and metabolism)	ENOG411183H(3-ketoacyl-coa synthase)	PF08392.12(FAE1_CUT1_RppA:FAE1/Type III polyketide synthase-like protein); PF08541.10(ACP_syn_III_C:3-Oxoacyl-[acyl-carrier-protein (ACP)] synthase III C terminal); PF02797.15(Chal_sti_synt_C:Chalcone and stilbene synthases, C-terminal domain)	sp|Q9LZ72|KCS19_ARATH(3-ketoacyl-CoA synthase 19 OS=Arabidopsis thaliana OX=3702 GN=KCS19 PE=2 SV=1)	830332
AT1G17830		At1g17830 [Source:UniProtKB/TrEMBL;Acc:Q9LMU5]	1709	445	283	179	160	201	316	18.58	11.88	7.95	6.84	8.79	14.06	12.8033	9.89667	0.748244	-0.41842	0.329858	0.664932	no	down	NP_564038.1(hypothetical protein (DUF789) [Arabidopsis thaliana])	GO:0008150(biological_process:biological_process)				ENOG410YCMM(S:Function unknown)	ENOG410YCMM(Testis expressed 2)	PF05623.12(DUF789:Protein of unknown function (DUF789))		838361
AT1G34420		F12K21.25 [Source:UniProtKB/TrEMBL;Acc:Q9LNK3]	3351	405	452	530	177	163	210	7.96	8.89	11.09	3.55	3.35	4.41	9.31333	3.77	0.398031	-1.32905	8.49e-09	1.67e-06	yes	down	NP_174702.1(leucine-rich repeat transmembrane protein kinase family protein [Arabidopsis thaliana])	GO:0006468(biological_process:protein phosphorylation); GO:0016301(molecular_function:kinase activity); GO:0016310(biological_process:phosphorylation); GO:0016021(cellular_component:integral component of membrane); GO:0016020(cellular_component:membrane); GO:0004672(molecular_function:protein kinase activity); GO:0005515(molecular_function:protein binding); GO:0005886(cellular_component:plasma me…				COG4886(L:Replication, recombination and repair)	COG4886(Structure-specific nuclease with 5'-flap endonuclease and 5'-3' exonuclease activities involved in DNA replication and repair. During DNA replication, cleaves the 5'-overhanging flap structure that is generated by displacement synthesis when DNA polymerase encounters the 5'-end of a downstream Okazaki fragment. It enters the flap from the 5'-end and then tracks to cleave the flap base, le…	PF13855.6(LRR_8:Leucine rich repeat); PF12799.7(LRR_4:Leucine Rich repeats (2 copies)); PF07714.17(Pkinase_Tyr:Protein tyrosine kinase); PF00069.25(Pkinase:Protein kinase domain); PF08263.12(LRRNT_2:Leucine rich repeat N-terminal domain)	sp|O22938|PXC3_ARATH(Leucine-rich repeat receptor-like tyrosine-protein kinase PXC3 OS=Arabidopsis thaliana OX=3702 GN=PXC3 PE=2 SV=1)	840345
AT3G20810	JMJ30	Lysine-specific demethylase JMJ30 [Source:UniProtKB/Swiss-Prot;Acc:Q8RWR1]	1665	53	59	33	152	143	379	2.08	2.28	1.4	6.07	5.99	16.2	1.92	9.42	4.6712	2.22379	3.98e-06	0.000285892	yes	up	NP_850617.1(2-oxoglutarate (2OG) and Fe(II)-dependent oxygenase superfamily protein [Arabidopsis thaliana])	GO:0005737(cellular_component:cytoplasm); GO:0007623(biological_process:circadian rhythm); GO:0051213(molecular_function:dioxygenase activity); GO:0003700(molecular_function:transcription factor activity, sequence-specific DNA binding); GO:0005634(cellular_component:nucleus); GO:0070544(biological_process:histone H3-K36 demethylation); GO:0016706(molecular_function:oxidoreductase activity, acting…	K10277	KDM8, JMJD5		ENOG410XQDR(S:Function unknown)	ENOG410XQDR(Domain-Containing protein)	PF13621.6(Cupin_8:Cupin-like domain); PF08007.12(Cupin_4:Cupin superfamily protein); PF02373.22(JmjC:JmjC domain, hydroxylase)	sp|Q8RWR1|JMJ30_ARATH(Lysine-specific demethylase JMJ30 OS=Arabidopsis thaliana OX=3702 GN=JMJ30 PE=1 SV=1)	821629
AT5G25390	SHN3	SHN3 [Source:UniProtKB/TrEMBL;Acc:A0A178USD7]	1070	9	25	30	125	97	4	0.67	1.88	2.37	9.57	7.56	0.32	1.64	5.81667	3.56991	1.83589	0.0571874	0.292486	no	up	NP_197921.1(Integrase-type DNA-binding superfamily protein [Arabidopsis thaliana])	GO:0003700(molecular_function:transcription factor activity, sequence-specific DNA binding); GO:0005634(cellular_component:nucleus); GO:0003677(molecular_function:DNA binding); GO:0006355(biological_process:regulation of transcription, DNA-templated); GO:0006351(biological_process:transcription, DNA-templated); GO:0009873(biological_process:ethylene-activated signaling pathway)				ENOG410ZK8V(K:Transcription)	ENOG410ZK8V(Transcription factor)	PF00847.20(AP2:AP2 domain)	sp|Q3E958|SHN3_ARATH(Ethylene-responsive transcription factor SHINE 3 OS=Arabidopsis thaliana OX=3702 GN=SHN3 PE=2 SV=1)	832611
AT5G17850	CCX2	Cation/calcium exchanger 2 [Source:UniProtKB/Swiss-Prot;Acc:Q9FKP2]	2054	1991	1020	657	541	650	646	67.07	34.4	23.53	18.51	22.83	23.11	41.6667	21.4833	0.501987	-0.994279	0.0182703	0.15186	no	down	NP_197287.1(Sodium/calcium exchanger family protein [Arabidopsis thaliana])	GO:0015297(molecular_function:antiporter activity); GO:0005783(cellular_component:endoplasmic reticulum); GO:0055085(biological_process:transmembrane transport); GO:0006813(biological_process:potassium ion transport); GO:0006811(biological_process:ion transport); GO:0016020(cellular_component:membrane); GO:0006814(biological_process:sodium ion transport); GO:0006970(biological_process:response to…	K13754	SLC24A6, NCKX6		COG0530(P:Inorganic ion transport and metabolism)	COG0530(exchanger)	PF01699.24(Na_Ca_ex:Sodium/calcium exchanger protein)	sp|Q9FKP2|CCX2_ARATH(Cation/calcium exchanger 2 OS=Arabidopsis thaliana OX=3702 GN=CCX2 PE=3 SV=1)	831653
AT3G21500	DXPS1	1-deoxy-D-xylulose 5-phosphate synthase 1 [Source:UniProtKB/TrEMBL;Acc:A0A1I9LTC7]	2426	49	61	27	10	5	30	1.38	1.73	0.81	0.29	0.16	0.9	1.30667	0.45	0.330332	-1.59801	0.0233294	0.176389	no	down	NP_001327775.1(1-deoxy-D-xylulose 5-phosphate synthase 1 [Arabidopsis thaliana])	GO:0015995(biological_process:chlorophyll biosynthetic process); GO:0008661(molecular_function:1-deoxy-D-xylulose-5-phosphate synthase activity); GO:0003824(molecular_function:catalytic activity); GO:0016744(molecular_function:transferase activity, transferring aldehyde or ketonic groups); GO:0016114(biological_process:terpenoid biosynthetic process); GO:0009507(cellular_component:chloroplast)	K01662	dxs	map00730(Thiamine metabolism); map00900(Terpenoid backbone biosynthesis)	COG1154(H:Coenzyme transport and metabolism)	COG1154(Catalyzes the acyloin condensation reaction between C atoms 2 and 3 of pyruvate and glyceraldehyde 3-phosphate to yield 1-deoxy-D-xylulose-5-phosphate (DXP) (By similarity))	PF13292.6(DXP_synthase_N:1-deoxy-D-xylulose-5-phosphate synthase); PF02779.24(Transket_pyr:Transketolase, pyrimidine binding domain); PF02780.20(Transketolase_C:Transketolase, C-terminal domain); PF02775.21(TPP_enzyme_C:Thiamine pyrophosphate enzyme, C-terminal TPP binding domain); PF00676.20(E1_dh:Dehydrogenase E1 component); PF00456.21(Transketolase_N:Transketolase, thiamine diphosphate binding…	sp|Q38854|DXS_ARATH(1-deoxy-D-xylulose-5-phosphate synthase, chloroplastic OS=Arabidopsis thaliana OX=3702 GN=DXS PE=1 SV=2)	821704
AT3G22760	TCX3	Protein tesmin/TSO1-like CXC 3 [Source:UniProtKB/Swiss-Prot;Acc:Q8L548]	2907	75	73	53	159	164	77	1.72	1.68	1.6	4.13	4.39	2.1	1.66667	3.54	2.00609	1.00439	0.0119	0.116301	no	up	NP_566717.1(Tesmin/TSO1-like CXC domain-containing protein [Arabidopsis thaliana])	GO:0010375(biological_process:stomatal complex patterning); GO:0044212(molecular_function:transcription regulatory region DNA binding); GO:0003700(molecular_function:transcription factor activity, sequence-specific DNA binding); GO:0005634(cellular_component:nucleus); GO:0010440(biological_process:stomatal lineage progression); GO:0006355(biological_process:regulation of transcription, DNA-templa…				ENOG4110UR5(S:Function unknown)	ENOG4110UR5(Tesmin TSO1-like CXC domain containing protein)	PF03638.15(TCR:Tesmin/TSO1-like CXC domain, cysteine-rich domain)	sp|Q8L548|TCX3_ARATH(Protein tesmin/TSO1-like CXC 3 OS=Arabidopsis thaliana OX=3702 GN=TCX3 PE=1 SV=1)	821847
AT4G20560		Protein with domains of unknown function (DUF26 and DUF1204) [Source:TAIR;Acc:AT4G20560]	1094	0	0	0	19.64	14.8	1.25	0	0	0	1.45	1.12	0.1	0	0.89	65.7795	6.03957	0.000951791	0.0197778	yes	up	NP_001320011.1(cysteine-rich repeat secretory-like protein [Arabidopsis thaliana])	GO:0016310(biological_process:phosphorylation); GO:0016301(molecular_function:kinase activity); GO:0005576(cellular_component:extracellular region)						PF01657.17(Stress-antifung:Salt stress response/antifungal)	sp|Q9SVI0|CRR41_ARATH(Cysteine-rich repeat secretory protein 41 OS=Arabidopsis thaliana OX=3702 GN=CRRSP41 PE=2 SV=1)	827813
AT3G10930		Uncharacterized protein At3g10930 [Source:UniProtKB/TrEMBL;Acc:Q84TK4]	852	151	143	71	61	83	61	15.25	14.72	7.62	6.35	8.82	6.52	12.53	7.23	0.566424	-0.820046	0.0364604	0.227885	no	down	NP_566382.5(hypothetical protein AT3G10930 [Arabidopsis thaliana])	GO:0005615(cellular_component:extracellular space); GO:0042542(biological_process:response to hydrogen peroxide); GO:0010629(biological_process:negative regulation of gene expression); GO:0042742(biological_process:defense response to bacterium); GO:0009651(biological_process:response to salt stress); GO:1902883(biological_process:negative regulation of response to oxidative stress)				ENOG41105KX(S:Function unknown)	ENOG41105KX(-)			820264
AT1G54000	GLL22	GDSL esterase/lipase 22 [Source:UniProtKB/Swiss-Prot;Acc:Q1H583]	1725	141	112	359	26	25	13	5.82	4.65	15.77	1.1	1.08	0.57	8.74667	0.916667	0.104468	-3.25887	7.52e-09	1.52e-06	yes	down	NP_175802.1(GDSL-like Lipase/Acylhydrolase superfamily protein [Arabidopsis thaliana])	GO:0016787(molecular_function:hydrolase activity); GO:0000325(cellular_component:plant-type vacuole); GO:0006629(biological_process:lipid metabolic process); GO:0005773(cellular_component:vacuole); GO:0016020(cellular_component:membrane); GO:0016788(molecular_function:hydrolase activity, acting on ester bonds); GO:0005774(cellular_component:vacuolar membrane); GO:0005576(cellular_component:extrac…				ENOG41105GE(O:Posttranslational modification, protein turnover, chaperones)	ENOG41105GE(lipid catabolic process)	PF00657.22(Lipase_GDSL:GDSL-like Lipase/Acylhydrolase)	sp|Q1H583|GDL18_ARATH(GDSL esterase/lipase 22 OS=Arabidopsis thaliana OX=3702 GN=GLL22 PE=1 SV=1)	841838
AT4G21830	MSRB7	Peptide methionine sulfoxide reductase B7 [Source:UniProtKB/Swiss-Prot;Acc:Q8VY86]	940	247.16	406.86	367.36	36.54	27.15	40.99	21.99	37.41	35.83	3.95	2.64	3.88	31.7433	3.49	0.103552	-3.27157	1.88e-23	6.71e-20	yes	down	NP_567637.1(methionine sulfoxide reductase B7 [Arabidopsis thaliana])	GO:0005737(cellular_component:cytoplasm); GO:0033743(molecular_function:peptide-methionine (R)-S-oxide reductase activity); GO:0046872(molecular_function:metal ion binding); GO:0000304(biological_process:response to singlet oxygen); GO:0005829(cellular_component:cytosol); GO:0016671(molecular_function:oxidoreductase activity, acting on a sulfur group of donors, disulfide as acceptor); GO:0030091(…	K07305	msrB		COG0229(O:Posttranslational modification, protein turnover, chaperones)	COG0229()-reductase)	PF01641.18(SelR:SelR domain)	sp|Q8VY86|MSRB7_ARATH(Peptide methionine sulfoxide reductase B7 OS=Arabidopsis thaliana OX=3702 GN=MSRB7 PE=2 SV=1)	828271
AT1G32920		At1g32920/F9L11_25 [Source:UniProtKB/TrEMBL;Acc:Q93WI1]	1237	1352	824	1057	1046	1486	1180	83.38	51.34	69.31	66.19	96.15	77.37	68.01	79.9033	1.15041	0.202149	0.484795	0.776289	no	up	NP_001319130.1(hypothetical protein AT1G32920 [Arabidopsis thaliana])	GO:0009611(biological_process:response to wounding)				ENOG411044A(S:Function unknown); ENOG411173Q(S:Function unknown)	ENOG411044A(-); ENOG411173Q(Avr9 Cf-9 rapidly elicited protein 65)			28717292
AT5G45310		AT5g45310/K9E15_9 [Source:UniProtKB/TrEMBL;Acc:Q94JR2]	1339	291	316	111	625	614	1128	15.5	16.56	6.35	33.23	34.32	65.77	12.8033	44.44	3.323	1.73249	0.000117422	0.00414717	yes	up	NP_568641.1(coiled-coil protein [Arabidopsis thaliana])	GO:0016021(cellular_component:integral component of membrane); GO:0016020(cellular_component:membrane)				ENOG41128MX(S:Function unknown)	ENOG41128MX(-)	PF06005.12(ZapB:Cell division protein ZapB); PF05911.11(FPP:Filament-like plant protein, long coiled-coil); PF06818.15(Fez1:Fez1)		834567
AT1G11670	DTX36	Protein DETOXIFICATION 36 [Source:UniProtKB/Swiss-Prot;Acc:Q9SAB0]	2136	368	179	1338	69	92	54	11.89	5.8	45.99	2.28	3.11	1.86	21.2267	2.41667	0.113473	-3.13958	3.19e-06	0.000238227	yes	down	NP_172632.1(MATE efflux family protein [Arabidopsis thaliana])	GO:0006855(biological_process:drug transmembrane transport); GO:0055085(biological_process:transmembrane transport); GO:0016021(cellular_component:integral component of membrane); GO:0016020(cellular_component:membrane); GO:0015297(molecular_function:antiporter activity); GO:0015238(molecular_function:drug transmembrane transporter activity); GO:0022857(molecular_function:transmembrane transporte…	K03327	TC.MATE, SLC47A, norM, mdtK, dinF		COG0534(O:Posttranslational modification, protein turnover, chaperones)	COG0534(Heat shock protein)	PF01554.18(MatE:MatE)	sp|Q9SAB0|DTX36_ARATH(Protein DETOXIFICATION 36 OS=Arabidopsis thaliana OX=3702 GN=DTX36 PE=2 SV=1)	837711
AT5G44350		Ethylene-regulated nuclear protein ERT2-like protein [Source:UniProtKB/TrEMBL;Acc:Q9FKV3]	1381	17	36	147	21	28	39	0.92	1.95	8.42	1.16	1.58	2.23	3.76333	1.65667	0.438455	-1.1895	0.125354	0.437391	no	down	NP_199248.1(ethylene-responsive nuclear protein-like protein [Arabidopsis thaliana])	GO:0016021(cellular_component:integral component of membrane); GO:0016020(cellular_component:membrane); GO:0008150(biological_process:biological_process)				ENOG410YYYW(S:Function unknown)	ENOG410YYYW(Ethylene-responsive nuclear protein)			834461
AT4G27030	FAD4	FADA [Source:UniProtKB/TrEMBL;Acc:A0A178UUY9]	1258	96	69	89	154	183	114.16	5.8	4.21	5.72	9.54	11.59	7.33	5.24333	9.48667	1.78212	0.833595	0.00980871	0.10291	no	up	NP_194433.1(fatty acid desaturase A [Arabidopsis thaliana])	GO:0031969(cellular_component:chloroplast membrane); GO:0052637(molecular_function:delta 3-trans-hexadecenoic acid phosphatidylglycerol desaturase activity); GO:0006631(biological_process:fatty acid metabolic process); GO:0009536(cellular_component:plastid); GO:0006629(biological_process:lipid metabolic process); GO:0050207(molecular_function:plasmanylethanolamine desaturase activity); GO:0016021…	K20417	FAD4		ENOG410XRWR(S:Function unknown)	ENOG410XRWR(-)	PF10520.9(TMEM189_B_dmain:B domain of TMEM189, localisation domain); PF04116.13(FA_hydroxylase:Fatty acid hydroxylase superfamily)	sp|Q9SZ42|FAD4_ARATH(Fatty acid desaturase 4, chloroplastic OS=Arabidopsis thaliana OX=3702 GN=FAD4 PE=1 SV=1)	828811
AT3G04640		At3g04640 [Source:UniProtKB/TrEMBL;Acc:Q9SR10]	778	964	439	379	280	347	273	136.79	63.55	60.27	39.86	50.35	40.83	86.87	43.68	0.505837	-0.983256	0.0171697	0.146582	no	down	NP_566234.1(glycine-rich protein [Arabidopsis thaliana])	GO:0071456(biological_process:cellular response to hypoxia); GO:0031225(cellular_component:anchored component of membrane)				ENOG41105VY(S:Function unknown)	ENOG41105VY(-)			819622
AT1G12950	DTX31	Protein DETOXIFICATION [Source:UniProtKB/TrEMBL;Acc:A0A178WCP4]	1926	111	152	380	53	42	68	4.03	5.55	14.7	1.97	1.6	2.64	8.09333	2.07	0.253171	-1.98182	0.000147704	0.00486966	yes	down	NP_172755.1(root hair specific 2 [Arabidopsis thaliana])	GO:0006855(biological_process:drug transmembrane transport); GO:0048767(biological_process:root hair elongation); GO:0055085(biological_process:transmembrane transport); GO:0016021(cellular_component:integral component of membrane); GO:0016020(cellular_component:membrane); GO:0015297(molecular_function:antiporter activity); GO:0015238(molecular_function:drug transmembrane transporter activity); G…	K03327	TC.MATE, SLC47A, norM, mdtK, dinF		COG0534(P:Inorganic ion transport and metabolism)	COG0534(Transporter)	PF01554.18(MatE:MatE)	sp|Q9LPV4|DTX31_ARATH(Protein DETOXIFICATION 31 OS=Arabidopsis thaliana OX=3702 GN=DTX31 PE=2 SV=1)	837853
AT2G32380		At2g32380 [Source:UniProtKB/TrEMBL;Acc:Q9ZV66]	813	113	133	211	59	62	55	12.2	14.66	24.19	6.57	7.05	6.28	17.0167	6.63333	0.386349	-1.37202	0.000104209	0.00379306	yes	down	NP_565742.1(Transmembrane protein 97, Putative [Arabidopsis thaliana])	GO:0016021(cellular_component:integral component of membrane); GO:0016020(cellular_component:membrane); GO:0008150(biological_process:biological_process); GO:0005783(cellular_component:endoplasmic reticulum)				ENOG411240R(S:Function unknown)	ENOG411240R(Protein of unknown function (DUF2781))	PF10914.8(DUF2781:Protein of unknown function (DUF2781))	sp|Q3MHW7|SGMR2_BOVIN(Sigma intracellular receptor 2 OS=Bos taurus OX=9913 GN=TMEM97 PE=2 SV=1)	817799
AT4G39030	DTX47	Protein DETOXIFICATION 47, chloroplastic [Source:UniProtKB/Swiss-Prot;Acc:Q945F0]	2261	449.89	806	905	191	244	171	13.74	24.84	29.32	6.01	7.84	5.55	22.6333	6.46667	0.28261	-1.82311	7.14e-08	9.74e-06	yes	down	NP_195614.2(MATE efflux family protein [Arabidopsis thaliana])	GO:0031969(cellular_component:chloroplast membrane); GO:0006952(biological_process:defense response); GO:0015297(molecular_function:antiporter activity); GO:0009536(cellular_component:plastid); GO:0009751(biological_process:response to salicylic acid); GO:0055085(biological_process:transmembrane transport); GO:0009941(cellular_component:chloroplast envelope); GO:0016021(cellular_component:integra…				COG0534(G:Carbohydrate transport and metabolism)	COG0534(endo-glucanase)	PF01554.18(MatE:MatE); PF14667.6(Polysacc_synt_C:Polysaccharide biosynthesis C-terminal domain)	sp|Q945F0|DTX47_ARATH(Protein DETOXIFICATION 47, chloroplastic OS=Arabidopsis thaliana OX=3702 GN=DTX47 PE=2 SV=1)	830058
AT1G17420	LOX3	Lipoxygenase 3, chloroplastic [Source:UniProtKB/Swiss-Prot;Acc:Q9LNR3]	3086	13661	7152	32474	2748	2663	2837	293.54	153.93	742.81	60.34	59.83	65.1	396.76	61.7567	0.153993	-2.69907	1.42e-07	1.8e-05	yes	down	NP_564021.1(lipoxygenase 3 [Arabidopsis thaliana])	GO:0006633(biological_process:fatty acid biosynthetic process); GO:0034440(biological_process:lipid oxidation); GO:0006631(biological_process:fatty acid metabolic process); GO:0016491(molecular_function:oxidoreductase activity); GO:0009536(cellular_component:plastid); GO:0009555(biological_process:pollen development); GO:0016702(molecular_function:oxidoreductase activity, acting on single donors …	K00454	LOX2S	map00591(Linoleic acid metabolism); map00592(alpha-Linolenic acid metabolism)	ENOG410YN4N(S:Function unknown)	ENOG410YN4N(Plant lipoxygenase may be involved in a number of diverse aspects of plant physiology including growth and development, pest resistance, and senescence or responses to wounding (By similarity))	PF00305.19(Lipoxygenase:Lipoxygenase); PF01477.23(PLAT:PLAT/LH2 domain)	sp|Q9LNR3|LOX3_ARATH(Lipoxygenase 3, chloroplastic OS=Arabidopsis thaliana OX=3702 GN=LOX3 PE=2 SV=1)	838314
AT5G42490		ATP binding microtubule motor family protein [Source:TAIR;Acc:AT5G42490]	3382	11	8	8.08	38	50.14	20	0.21	0.14	0.15	0.69	0.93	0.38	0.166667	0.666667	4.02486	2.00894	0.000645442	0.0148223	yes	up	NP_199064.1(ATP binding microtubule motor family protein [Arabidopsis thaliana])	GO:0008017(molecular_function:microtubule binding); GO:0007018(biological_process:microtubule-based movement); GO:0000166(molecular_function:nucleotide binding); GO:0003777(molecular_function:microtubule motor activity); GO:0016887(molecular_function:ATPase activity); GO:0005871(cellular_component:kinesin complex); GO:0005874(cellular_component:microtubule); GO:0003774(molecular_function:motor ac…	K11498	CENPE		COG5059(Z:Cytoskeleton)	COG5059(Kinesin family member)	PF00225.23(Kinesin:Kinesin motor domain); PF11995.8(DUF3490:Domain of unknown function (DUF3490)); PF16796.5(Microtub_bd:Microtubule binding)	sp|Q9FIG8|KN7J_ARATH(Kinesin-like protein KIN-7J OS=Arabidopsis thaliana OX=3702 GN=KIN7J PE=3 SV=2)	834256
AT4G12720	AtNUDT7	MutT/nudix family protein [Source:UniProtKB/TrEMBL;Acc:F4JRE7]	1391	3456	4339	4126	1324	1528	1123	149.94	192.62	190.17	58.8	69.84	49.54	177.577	59.3933	0.335863	-1.57405	1.11e-13	7.65e-11	yes	down	NP_001190707.1(MutT/nudix family protein [Arabidopsis thaliana])	GO:0051287(molecular_function:NAD binding); GO:0070212(biological_process:protein poly-ADP-ribosylation); GO:0042742(biological_process:defense response to bacterium); GO:0009651(biological_process:response to salt stress); GO:0005737(cellular_component:cytoplasm); GO:0010581(biological_process:regulation of starch biosynthetic process); GO:0005634(cellular_component:nucleus); GO:0006979(biologic…				ENOG410Z4GH(S:Function unknown)	ENOG410Z4GH(nudix (nucleoside diphosphate linked moiety X)-type motif 6)	PF18290.1(Nudix_hydro:Nudix hydrolase domain); PF00293.28(NUDIX:NUDIX domain)	sp|Q9SU14|NUDT7_ARATH(Nudix hydrolase 7 OS=Arabidopsis thaliana OX=3702 GN=NUDT7 PE=1 SV=1)	826884
AT4G21865		At4g21865 [Source:UniProtKB/TrEMBL;Acc:A0JPV5]	989	68	71	158	20	31	46	5.6	5.93	13.82	1.69	2.68	4.02	8.45	2.79667	0.326374	-1.6154	0.00188045	0.0325888	yes	down	NP_193917.2(hypothetical protein AT4G21865 [Arabidopsis thaliana])	GO:0008150(biological_process:biological_process)				ENOG41106QW(S:Function unknown)	ENOG41106QW(-)			828275
AT4G34150		AT4g34150/F28A23_90 [Source:UniProtKB/TrEMBL;Acc:Q945K9]	1427	4050.95	2048	2956.07	1162	1281.17	1357.54	208.27	106.16	161.56	61.29	68.75	74.32	158.663	68.12	0.419568	-1.25302	5.25e-05	0.0022203	yes	down	NP_567956.1(Calcium-dependent lipid-binding (CaLB domain) family protein [Arabidopsis thaliana])	GO:0009409(biological_process:response to cold); GO:0005829(cellular_component:cytosol); GO:0071456(biological_process:cellular response to hypoxia); GO:0009506(cellular_component:plasmodesma); GO:0005886(cellular_component:plasma membrane)				ENOG410Y1GT(S:Function unknown); ENOG410Y4IE(S:Function unknown)	ENOG410Y1GT(C2 domain); ENOG410Y4IE(C2)	PF00168.30(C2:C2 domain)	sp|Q25AG5|ERG3_ORYSI(Elicitor-responsive protein 3 OS=Oryza sativa subsp. indica OX=39946 GN=ERG3 PE=2 SV=1)	829563
AT1G54890		Late embryogenesis abundant (LEA) protein-like protein [Source:UniProtKB/TrEMBL;Acc:Q9FZ41]	1501	89	273	67	23	28	116	4.33	13.39	3.47	1.15	1.43	6.01	7.06333	2.86333	0.395075	-1.3398	0.0712825	0.327324	no	down	NP_175886.1(Late embryogenesis abundant (LEA) protein-like protein [Arabidopsis thaliana])	GO:0016021(cellular_component:integral component of membrane); GO:0016020(cellular_component:membrane); GO:0008150(biological_process:biological_process)				ENOG41104W5(U:Intracellular trafficking, secretion, and vesicular transport); ENOG410YEEU(S:Function unknown)	ENOG41104W5(Root cap); ENOG410YEEU(late embryogenesis abundant)	PF06830.11(Root_cap:Root cap)		841928
AT1G68250		At1g68250 [Source:UniProtKB/TrEMBL;Acc:Q9C9G0]	827	175	140	108	55	65	31	18.44	15.05	12.11	5.97	7.21	3.46	15.2	5.54667	0.359314	-1.47668	0.000176467	0.00555349	yes	down	NP_176992.1(hypothetical protein AT1G68250 [Arabidopsis thaliana])	GO:0046983(molecular_function:protein dimerization activity); GO:0008150(biological_process:biological_process)				ENOG41104Q7(S:Function unknown)	ENOG41104Q7(-)			843154
AT3G54140	NPF8.1	Protein NRT1/ PTR FAMILY 8.1 [Source:UniProtKB/Swiss-Prot;Acc:Q9M390]	2297	2936	3596	3432	1214	1340	2749	92.14	114.72	115.04	39.3	45.63	94.02	107.3	59.65	0.534201	-0.904545	0.0111816	0.112259	no	down	NP_190982.1(peptide transporter 1 [Arabidopsis thaliana])	GO:0006857(biological_process:oligopeptide transport); GO:0042938(biological_process:dipeptide transport); GO:0042939(biological_process:tripeptide transport); GO:1902600(biological_process:hydrogen ion transmembrane transport); GO:0016021(cellular_component:integral component of membrane); GO:0016020(cellular_component:membrane); GO:0015333(molecular_function:peptide:proton symporter activity); …	K14638	SLC15A3_4, PHT		COG3104(O:Posttranslational modification, protein turnover, chaperones)	COG3104(Ataxin 3)	PF00854.21(PTR2:POT family); PF07690.16(MFS_1:Major Facilitator Superfamily)	sp|Q9M390|PTR1_ARATH(Protein NRT1/ PTR FAMILY 8.1 OS=Arabidopsis thaliana OX=3702 GN=NPF8.1 PE=1 SV=1)	824581
AT3G16330		At3g16330 [Source:UniProtKB/TrEMBL;Acc:O04324]	1114	290	249	150	70	122	297	20.43	17.75	11.23	5.06	9.02	22.22	16.47	12.1	0.711946	-0.490161	0.368441	0.69756	no	down	NP_188254.1(Avr9/Cf-9 rapidly elicited protein [Arabidopsis thaliana])	GO:0005575(cellular_component:cellular_component); GO:0008150(biological_process:biological_process)				ENOG410YR0A(S:Function unknown)	ENOG410YR0A(repeat-containing protein)	PF05553.11(DUF761:Cotton fibre expressed protein)		820880
AT2G29310		Tropinone reductase homolog At2g29310 [Source:UniProtKB/Swiss-Prot;Acc:Q9ZW14]	1210	382	315.61	266.25	731.32	656	263.67	24.68	20.32	18.15	48.41	44.45	18.06	21.05	36.9733	1.72413	0.785866	0.060352	0.300702	no	up	NP_180492.1(NAD(P)-binding Rossmann-fold superfamily protein [Arabidopsis thaliana])	GO:0005777(cellular_component:peroxisome); GO:0055114(biological_process:oxidation-reduction process); GO:0016491(molecular_function:oxidoreductase activity)	K08081	TR1	map00960(Tropane, piperidine and pyridine alkaloid biosynthesis)	COG1028(S:Function unknown)	COG1028(Dehydrogenase reductase)	PF13561.6(adh_short_C2:Enoyl-(Acyl carrier protein) reductase); PF00106.25(adh_short:short chain dehydrogenase); PF08659.10(KR:KR domain)	sp|Q9ZW14|TRNH8_ARATH(Tropinone reductase homolog At2g29310 OS=Arabidopsis thaliana OX=3702 GN=At2g29310 PE=2 SV=1)	817480
AT5G50665		unknown protein; BEST Arabidopsis thaliana protein match is: unknown protein (TAIR:AT5G50565.2); Ha. [Source:TAIR;Acc:AT5G50665]	949	158.6	191.38	209.43	391.61	346.82	337.67	12.67	15.9	15.04	28.05	26.58	23.87	14.5367	26.1667	1.93674	0.953633	1.33e-05	0.000771236	no	up	NP_001190506.1(hypothetical protein AT5G50665 [Arabidopsis thaliana])	GO:0008150(biological_process:biological_process)								835125
AT4G22590	TPPG	Trehalose 6-phosphate phosphatase [Source:UniProtKB/TrEMBL;Acc:A0A178UWC3]	1763	4558	3280	3309	1303	1590	1364	183.44	132.76	141.72	53.7	67.03	58.5	152.64	59.7433	0.383236	-1.3837	4.88e-09	1.02e-06	yes	down	NP_193990.1(Haloacid dehalogenase-like hydrolase (HAD) superfamily protein [Arabidopsis thaliana])	GO:0016311(biological_process:dephosphorylation); GO:0003824(molecular_function:catalytic activity); GO:0016787(molecular_function:hydrolase activity); GO:0005992(biological_process:trehalose biosynthetic process); GO:0004805(molecular_function:trehalose-phosphatase activity)	K01087	otsB	map00500(Starch and sucrose metabolism)	COG1877(G:Carbohydrate transport and metabolism)	COG1877(trehalose biosynthetic process)	PF02358.16(Trehalose_PPase:Trehalose-phosphatase)	sp|Q9SUW0|TPPG_ARATH(Probable trehalose-phosphate phosphatase G OS=Arabidopsis thaliana OX=3702 GN=TPPG PE=2 SV=1)	828355
AT1G65610	KOR2	Endoglucanase 7 [Source:UniProtKB/Swiss-Prot;Acc:O04478]	2265	52	98	47	13	9	51	1.57	2.97	1.51	0.4	0.28	1.65	2.01667	0.776667	0.373433	-1.42108	0.0415166	0.247012	no	down	NP_176738.1(Six-hairpin glycosidases superfamily protein [Arabidopsis thaliana])	GO:0016787(molecular_function:hydrolase activity); GO:0005975(biological_process:carbohydrate metabolic process); GO:0008810(molecular_function:cellulase activity); GO:0071555(biological_process:cell wall organization); GO:0016021(cellular_component:integral component of membrane); GO:0016020(cellular_component:membrane); GO:0016798(molecular_function:hydrolase activity, acting on glycosyl bonds)…	K01179	E3.2.1.4	map00500(Starch and sucrose metabolism)	ENOG410YBAV(S:Function unknown)	ENOG410YBAV(endo-glucanase)	PF00759.19(Glyco_hydro_9:Glycosyl hydrolase family 9)	sp|O04478|GUN7_ARATH(Endoglucanase 7 OS=Arabidopsis thaliana OX=3702 GN=KOR2 PE=2 SV=1)	842872
AT4G27860		vacuolar iron transporter (VIT) family protein [Source:TAIR;Acc:AT4G27860]	2154	666.51	802.5	1155.68	300.3	279.76	577.3	20.66	25.15	38.43	9.44	8.96	18.99	28.08	12.4633	0.441084	-1.18088	0.00193571	0.0332543	yes	down	NP_001329317.1(vacuolar iron transporter (VIT) family protein [Arabidopsis thaliana])	GO:0071421(biological_process:manganese ion transmembrane transport); GO:0005783(cellular_component:endoplasmic reticulum); GO:0010168(cellular_component:ER body); GO:0030026(biological_process:cellular manganese ion homeostasis); GO:0016021(cellular_component:integral component of membrane); GO:0016020(cellular_component:membrane); GO:0006880(biological_process:intracellular sequestering of iron…				ENOG41129ND(S:Function unknown)	ENOG41129ND(VIT family)		sp|Q8W4P8|MEB1_ARATH(Membrane protein of ER body 1 OS=Arabidopsis thaliana OX=3702 GN=MEB1 PE=1 SV=1)	828899
AT1G18860	WRKY61	WRKY DNA-binding protein 61 [Source:TAIR;Acc:AT1G18860]	1885	21	77	15	6	7.1	40	0.78	2.88	0.59	0.23	0.28	1.59	1.41667	0.7	0.476557	-1.06928	0.246617	0.590882	no	down	NP_001319038.1(WRKY DNA-binding protein 61 [Arabidopsis thaliana])	GO:0043565(molecular_function:sequence-specific DNA binding); GO:0003700(molecular_function:transcription factor activity, sequence-specific DNA binding); GO:0005634(cellular_component:nucleus); GO:0006355(biological_process:regulation of transcription, DNA-templated); GO:0006351(biological_process:transcription, DNA-templated); GO:0003677(molecular_function:DNA binding)				ENOG411060I(K:Transcription)	ENOG411060I(Transcription factor)	PF03106.15(WRKY:WRKY DNA -binding domain)	sp|Q8VWV6|WRK61_ARATH(Probable WRKY transcription factor 61 OS=Arabidopsis thaliana OX=3702 GN=WRKY61 PE=2 SV=1)	838467
AT3G17520		Late embryogenesis abundant protein (LEA) family protein [Source:UniProtKB/TrEMBL;Acc:F4J573]	1274	344	275	30	671	747	1357	20.45	16.51	1.9	40.92	46.58	85.79	12.9533	57.7633	4.30718	2.10674	0.00285116	0.043557	yes	up	NP_188379.1(Late embryogenesis abundant protein (LEA) family protein [Arabidopsis thaliana])	GO:0005773(cellular_component:vacuole); GO:0016021(cellular_component:integral component of membrane); GO:0016020(cellular_component:membrane); GO:0005783(cellular_component:endoplasmic reticulum)				ENOG410Y2SY(T:Signal transduction mechanisms)	ENOG410Y2SY(Serine Threonine protein kinase)	PF02987.16(LEA_4:Late embryogenesis abundant protein); PF12732.7(YtxH:YtxH-like protein); PF01442.18(Apolipoprotein:Apolipoprotein A1/A4/E domain); PF05957.13(DUF883:Bacterial protein of unknown function (DUF883))		821017
AT2G39660	BIK1	BIK1 [Source:UniProtKB/TrEMBL;Acc:A0A178VYW0]	1989	686	869	1568	332	376	521	24.03	30.58	58.45	11.9	13.79	19.46	37.6867	15.05	0.393946	-1.34393	0.000450624	0.0111952	yes	down	NP_181496.1(botrytis-induced kinase1 [Arabidopsis thaliana])	GO:0016310(biological_process:phosphorylation); GO:0052033(biological_process:pathogen-associated molecular pattern dependent induction by symbiont of host innate immune response); GO:0046777(biological_process:protein autophosphorylation); GO:0005737(cellular_component:cytoplasm); GO:0005730(cellular_component:nucleolus); GO:0080142(biological_process:regulation of salicylic acid biosynthetic pr…				COG0515(S:Function unknown)	COG0515(Plant-specific domain TIGR01615 family protein)	PF07714.17(Pkinase_Tyr:Protein tyrosine kinase); PF00069.25(Pkinase:Protein kinase domain)	sp|O48814|BIK1_ARATH(Serine/threonine-protein kinase BIK1 OS=Arabidopsis thaliana OX=3702 GN=BIK1 PE=1 SV=1)	818549
AT2G37040	PAL1	Phenylalanine ammonia-lyase 1 [Source:UniProtKB/Swiss-Prot;Acc:P35510]	2931	5968.62	8441	16641	1642	1662	1610	135.66	192.22	402.62	38.14	39.5	39.08	243.5	38.9067	0.158544	-2.65705	2.12e-11	8.71e-09	yes	down	NP_181241.1(PHE ammonia lyase 1 [Arabidopsis thaliana])	GO:0005737(cellular_component:cytoplasm); GO:0046274(biological_process:lignin catabolic process); GO:0016841(molecular_function:ammonia-lyase activity); GO:0080167(biological_process:response to karrikin); GO:0009555(biological_process:pollen development); GO:0006559(biological_process:L-phenylalanine catabolic process); GO:0046244(biological_process:salicylic acid catabolic process); GO:0016829…	K10775	PAL	map00940(Phenylpropanoid biosynthesis); map00360(Phenylalanine metabolism)	COG2986(E:Amino acid transport and metabolism)	COG2986(histidine ammonia-lyase)	PF00221.19(Lyase_aromatic:Aromatic amino acid lyase)	sp|P35510|PAL1_ARATH(Phenylalanine ammonia-lyase 1 OS=Arabidopsis thaliana OX=3702 GN=PAL1 PE=1 SV=3)	818280
AT1G20010	TUBB5	Tubulin beta-5 chain [Source:UniProtKB/Swiss-Prot;Acc:P29513]	2015	346	252	598	636	651	168	11.94	8.74	21.96	22.46	23.52	6.18	14.2133	17.3867	1.21885	0.285525	0.608724	0.845338	no	up	XP_020866480.1(tubulin beta-5 chain [Arabidopsis lyrata subsp. lyrata])	GO:0005200(molecular_function:structural constituent of cytoskeleton); GO:0000226(biological_process:microtubule cytoskeleton organization); GO:0005774(cellular_component:vacuolar membrane); GO:0005874(cellular_component:microtubule); GO:0005737(cellular_component:cytoplasm); GO:0009826(biological_process:unidimensional cell growth); GO:0005618(cellular_component:cell wall); GO:0009570(cellular_c…	K07375	TUBB	map04145(Phagosome)	COG5023(S:Function unknown)	COG5023(-)	PF00091.25(Tubulin:Tubulin/FtsZ family, GTPase domain); PF03953.17(Tubulin_C:Tubulin C-terminal domain); PF10644.9(Misat_Tub_SegII:Misato Segment II tubulin-like domain)	sp|P29513|TBB5_ARATH(Tubulin beta-5 chain OS=Arabidopsis thaliana OX=3702 GN=TUBB5 PE=2 SV=1)	838590
AT1G60740	PRXIID	At1g60740 [Source:UniProtKB/TrEMBL;Acc:B4G289]	825	129.56	111	67	345.21	316.07	213.37	13.7	11.97	7.52	37.62	35.19	23.87	11.0633	32.2267	2.85785	1.51493	2.05e-05	0.00107064	yes	up	NP_564763.1(Thioredoxin superfamily protein [Arabidopsis thaliana])	GO:0005737(cellular_component:cytoplasm); GO:0005829(cellular_component:cytosol); GO:0016209(molecular_function:antioxidant activity); GO:0016020(cellular_component:membrane); GO:0045454(biological_process:cell redox homeostasis); GO:0005623(cellular_component:cell); GO:0051920(molecular_function:peroxiredoxin activity); GO:0098869(biological_process:cellular oxidant detoxification); GO:0042744(b…	K03386	PRDX2_4, ahpC		COG0678(O:Posttranslational modification, protein turnover, chaperones)	COG0678(peroxiredoxin)	PF08534.10(Redoxin:Redoxin); PF00578.21(AhpC-TSA:AhpC/TSA family)	sp|O22711|PRX2D_ARATH(Peroxiredoxin-2D OS=Arabidopsis thaliana OX=3702 GN=PRXIID PE=2 SV=2)	842368
AT3G47360	HSD3	11-beta-hydroxysteroid dehydrogenase-like 3 [Source:UniProtKB/Swiss-Prot;Acc:Q9STY7]	1296	118.55	59.54	53.27	218.72	203.35	202.99	6.9	3.5	3.3	13.06	12.41	12.57	4.56667	12.68	2.69857	1.4322	0.000173939	0.00549088	yes	up	NP_190320.1(hydroxysteroid dehydrogenase 3 [Arabidopsis thaliana])	GO:0006629(biological_process:lipid metabolic process); GO:0016021(cellular_component:integral component of membrane); GO:0016020(cellular_component:membrane); GO:0006694(biological_process:steroid biosynthetic process); GO:0055114(biological_process:oxidation-reduction process); GO:0016491(molecular_function:oxidoreductase activity)	K22418	HSD1		COG1028(S:Function unknown)	COG1028(Dehydrogenase reductase)	PF00106.25(adh_short:short chain dehydrogenase); PF13561.6(adh_short_C2:Enoyl-(Acyl carrier protein) reductase); PF08659.10(KR:KR domain)	sp|Q9STY7|HSD3_ARATH(11-beta-hydroxysteroid dehydrogenase-like 3 OS=Arabidopsis thaliana OX=3702 GN=HSD3 PE=3 SV=1)	823890
AT5G15920	SMC5	Structural maintenance of chromosomes protein 5 [Source:UniProtKB/Swiss-Prot;Acc:Q9LFS8]	3507	0	0	0	28.85	9.78	0.57	0	0	0	0.55	0.19	0.01	0	0.25	72.9614	6.18906	0.000877233	0.0185895	yes	up	NP_197096.1(structural maintenance of chromosomes 5 [Arabidopsis thaliana])	GO:0006310(biological_process:DNA recombination); GO:0000724(biological_process:double-strand break repair via homologous recombination); GO:0005634(cellular_component:nucleus); GO:0006281(biological_process:DNA repair); GO:0030915(cellular_component:Smc5-Smc6 complex); GO:0000166(molecular_function:nucleotide binding); GO:0006974(biological_process:cellular response to DNA damage stimulus); GO:0…	K22803	SMC5		COG1196(G:Carbohydrate transport and metabolism); COG1196(M:Cell wall/membrane/envelope biogenesis)	COG1196(epimerase dehydratase); COG1196(epimerase dehydratase)	PF02463.19(SMC_N:RecF/RecN/SMC N terminal domain); PF13476.6(AAA_23:AAA domain); PF13304.6(AAA_21:AAA domain, putative AbiEii toxin, Type IV TA system); PF13555.6(AAA_29:P-loop containing region of AAA domain); PF13175.6(AAA_15:AAA ATPase domain)	sp|Q9LFS8|SMC5_ARATH(Structural maintenance of chromosomes protein 5 OS=Arabidopsis thaliana OX=3702 GN=SMC5 PE=2 SV=1)	831449
AT2G16630		At2g16630 [Source:UniProtKB/TrEMBL;Acc:Q8RWG5]	1520	1835	2305	1051	703	861	1424	87.98	111.33	53.6	34.54	43.26	72.7	84.3033	50.1667	0.580555	-0.784496	0.0435537	0.25331	no	down	NP_179254.2(Pollen Ole e 1 allergen and extensin family protein [Arabidopsis thaliana])	GO:0010374(biological_process:stomatal complex development)				ENOG4111UBM(S:Function unknown)	ENOG4111UBM(Pollen proteins Ole e I like)	PF01190.17(Pollen_Ole_e_I:Pollen proteins Ole e I like)		816164
AT2G26150	HSFA2	Heat stress transcription factor A-2 [Source:UniProtKB/Swiss-Prot;Acc:O80982]	1845	588	619	1391	191	193	983	26.49	27.73	66.38	9.01	9.22	46.5	40.2	21.5767	0.52347	-0.933821	0.164871	0.500458	no	down	NP_180184.1(heat shock transcription factor A2 [Arabidopsis thaliana])	GO:0005737(cellular_component:cytoplasm); GO:0043565(molecular_function:sequence-specific DNA binding); GO:0009644(biological_process:response to high light intensity); GO:0010200(biological_process:response to chitin); GO:0042542(biological_process:response to hydrogen peroxide); GO:0003700(molecular_function:transcription factor activity, sequence-specific DNA binding); GO:0005634(cellular_comp…	K09419	HSFF		COG5169(S:Function unknown)	COG5169(RING U-box protein with C6HC-type zinc finger)	PF00447.17(HSF_DNA-bind:HSF-type DNA-binding)	sp|O80982|HSFA2_ARATH(Heat stress transcription factor A-2 OS=Arabidopsis thaliana OX=3702 GN=HSFA2 PE=1 SV=1)	817155
AT1G67000	LRK10L-2.8	LEAF RUST 10 DISEASE-RESISTANCE LOCUS RECEPTOR-LIKE PROTEIN KINASE-like 2.8 [Source:UniProtKB/Swiss-Prot;Acc:Q3ECH2]	3121	32	24	107	5	5	10	0.68	0.51	2.42	0.11	0.11	0.23	1.20333	0.15	0.122032	-3.03467	7.44e-05	0.00291688	yes	down	NP_176871.2(Protein kinase superfamily protein [Arabidopsis thaliana])	GO:0006468(biological_process:protein phosphorylation); GO:0016301(molecular_function:kinase activity); GO:0016310(biological_process:phosphorylation); GO:0016021(cellular_component:integral component of membrane); GO:0016020(cellular_component:membrane); GO:0030247(molecular_function:polysaccharide binding); GO:0000166(molecular_function:nucleotide binding); GO:0004674(molecular_function:protein…				COG0515(T:Signal transduction mechanisms)	COG0515(Serine Threonine protein kinase)	PF07714.17(Pkinase_Tyr:Protein tyrosine kinase); PF00069.25(Pkinase:Protein kinase domain); PF14380.6(WAK_assoc:Wall-associated receptor kinase C-terminal); PF13947.6(GUB_WAK_bind:Wall-associated receptor kinase galacturonan-binding)	sp|Q3ECH2|LRL28_ARATH(LEAF RUST 10 DISEASE-RESISTANCE LOCUS RECEPTOR-LIKE PROTEIN KINASE-like 2.8 OS=Arabidopsis thaliana OX=3702 GN=LRK10L-2.8 PE=2 SV=2)	843018
AT3G05490	RALFL22	RALFL22 [Source:UniProtKB/TrEMBL;Acc:A0A178VIZ8]	1933	251.33	151.34	336	102.36	93	90	9.1	5.5	12.94	3.79	3.52	3.47	9.18	3.59333	0.385741	-1.3743	0.000209793	0.00636908	yes	down	NP_001319480.1(ralf-like 22 [Arabidopsis thaliana])	GO:0005179(molecular_function:hormone activity); GO:0019722(biological_process:calcium-mediated signaling); GO:0005622(cellular_component:intracellular); GO:0048046(cellular_component:apoplast); GO:0005576(cellular_component:extracellular region); GO:0007267(biological_process:cell-cell signaling); GO:0009506(cellular_component:plasmodesma)				ENOG410Z3VJ(S:Function unknown)	ENOG410Z3VJ(rad9 homolog)	PF05498.11(RALF:Rapid ALkalinization Factor (RALF))	sp|Q9MA62|RLF22_ARATH(Protein RALF-like 22 OS=Arabidopsis thaliana OX=3702 GN=RALFL22 PE=3 SV=1)	28718845
AT5G10695		Methionyl-tRNA synthetase [Source:UniProtKB/TrEMBL;Acc:Q8RXY3]	570	107.53	80.08	49.43	31.24	17.14	17.9	20.45	15.76	9.92	6.15	3.44	3.56	15.3767	4.38333	0.279824	-1.83741	0.000121907	0.00422879	yes	down	NP_568234.1(methionyl-tRNA synthetase [Arabidopsis thaliana])	GO:0004812(molecular_function:aminoacyl-tRNA ligase activity); GO:0008150(biological_process:biological_process)				ENOG410YV9T(S:Function unknown)	ENOG410YV9T(-)			830934
AT3G09010		Protein kinase superfamily protein [Source:UniProtKB/TrEMBL;Acc:Q8LF75]	1863	80	130	164	48	37	80	3.02	4.93	6.54	1.85	1.46	3.22	4.83	2.17667	0.442617	-1.17587	0.00720499	0.0845904	no	down	NP_566341.1(Protein kinase superfamily protein [Arabidopsis thaliana])	GO:0006468(biological_process:protein phosphorylation); GO:0016301(molecular_function:kinase activity); GO:0016310(biological_process:phosphorylation); GO:0004672(molecular_function:protein kinase activity); GO:0000166(molecular_function:nucleotide binding); GO:0004674(molecular_function:protein serine/threonine kinase activity); GO:0005886(cellular_component:plasma membrane); GO:0046777(biologic…				COG0515(S:Function unknown)	COG0515(-)	PF07714.17(Pkinase_Tyr:Protein tyrosine kinase); PF00069.25(Pkinase:Protein kinase domain)	sp|Q93YN1|CRPK1_ARATH(Cold-responsive protein kinase 1 OS=Arabidopsis thaliana OX=3702 GN=CRPK1 PE=1 SV=1)	820053
AT1G53480	MRD1	Mto 1 responding down 1 [Source:UniProtKB/TrEMBL;Acc:Q9LPG4]	844	257.44	201.21	650.67	82.59	105.83	354.92	17.56	13.89	47.19	5.79	7.58	25.73	26.2133	13.0333	0.487267	-1.03721	0.111608	0.413206	no	down	NP_175753.1(mto 1 responding down 1 [Arabidopsis thaliana])	GO:0008150(biological_process:biological_process)								841783
AT1G11765		At1g11763 [Source:UniProtKB/TrEMBL;Acc:Q9SAA0]	721	22	22	16	67	92	56	2.84	2.91	2.19	8.93	12.52	7.62	2.64667	9.69	3.6102	1.85208	5.79e-06	0.000393566	yes	up	NP_849642.1(Plant self-incompatibility protein S1 family [Arabidopsis thaliana])	GO:0008150(biological_process:biological_process)				ENOG4110646(S:Function unknown)	ENOG4110646(Plant self-incompatibility protein S1)	PF05938.11(Self-incomp_S1:Plant self-incompatibility protein S1)	sp|Q9LW22|SPH21_ARATH(S-protein homolog 21 OS=Arabidopsis thaliana OX=3702 GN=SPH21 PE=3 SV=1)	837721
AT4G33495	RPD1	RPD1 [Source:UniProtKB/TrEMBL;Acc:A0A178V474]	1793	58.09	140.77	99.93	14.04	13.55	151.28	2.29	5.59	4.2	0.57	0.56	6.36	4.02667	2.49667	0.601394	-0.733618	0.403396	0.722947	no	down	NP_680759.1(Ubiquitin carboxyl-terminal hydrolase family protein [Arabidopsis thaliana])	GO:0008285(biological_process:negative regulation of cell proliferation); GO:0004721(molecular_function:phosphoprotein phosphatase activity); GO:0003824(molecular_function:catalytic activity); GO:0046872(molecular_function:metal ion binding); GO:0010102(biological_process:lateral root morphogenesis); GO:0009507(cellular_component:chloroplast)				ENOG410YAEM(S:Function unknown)	ENOG410YAEM(Plant organelle RNA recognition domain)	PF11955.8(PORR:Plant organelle RNA recognition domain)	sp|Q689D6|RPD1_ARATH(Protein ROOT PRIMORDIUM DEFECTIVE 1 OS=Arabidopsis thaliana OX=3702 GN=RPD1 PE=1 SV=1)	829487
AT5G39880		Transmembrane protein [Source:UniProtKB/TrEMBL;Acc:Q9FLE6]	1458	177	119	65	288	398	216	8.92	6.05	3.48	14.88	21.03	11.59	6.15	15.8333	2.51535	1.33076	0.0023479	0.0381854	yes	up	NP_198804.1(transmembrane protein [Arabidopsis thaliana])	GO:0016021(cellular_component:integral component of membrane)				ENOG41108UT(S:Function unknown); ENOG4110844(S:Function unknown)	ENOG41108UT(-); ENOG4110844(-)			833985
AT1G54020		GDSL esterase/lipase At1g54020 [Source:UniProtKB/Swiss-Prot;Acc:Q9C5N8]	1413	649	837	949	280	195	150	34.38	44.64	54.53	15.37	10.76	8.45	44.5167	11.5267	0.258152	-1.95371	5.99e-10	1.81e-07	yes	down	NP_175804.1(GDSL-like Lipase/Acylhydrolase superfamily protein [Arabidopsis thaliana])	GO:0016787(molecular_function:hydrolase activity); GO:0006629(biological_process:lipid metabolic process); GO:0005773(cellular_component:vacuole); GO:0005829(cellular_component:cytosol); GO:0016788(molecular_function:hydrolase activity, acting on ester bonds); GO:0016042(biological_process:lipid catabolic process); GO:0005576(cellular_component:extracellular region)				ENOG411077B(O:Posttranslational modification, protein turnover, chaperones); ENOG41105GE(O:Posttranslational modification, protein turnover, chaperones)	ENOG411077B(GDSL-like Lipase/Acylhydrolase); ENOG41105GE(lipid catabolic process)	PF00657.22(Lipase_GDSL:GDSL-like Lipase/Acylhydrolase)	sp|Q9C5N8|GDL20_ARATH(GDSL esterase/lipase At1g54020 OS=Arabidopsis thaliana OX=3702 GN=At1g54020 PE=2 SV=1)	841840
AT3G50480	HR4	RPW8-like protein 4 [Source:UniProtKB/Swiss-Prot;Acc:Q9SCS6]	1056	6157	9683	8158	3452	3098	5765	464.93	741.06	654.76	267.97	245.84	462.13	620.25	325.313	0.516343	-0.953597	0.00269051	0.0420025	no	down	NP_566933.1(homolog of RPW8 4 [Arabidopsis thaliana])	GO:0050832(biological_process:defense response to fungus); GO:0016020(cellular_component:membrane); GO:0009751(biological_process:response to salicylic acid); GO:0043207(biological_process:response to external biotic stimulus); GO:0009753(biological_process:response to jasmonic acid); GO:0009620(biological_process:response to fungus); GO:0009609(biological_process:response to symbiotic bacterium)…				ENOG411170I(S:Function unknown); ENOG4110629(S:Function unknown)	ENOG411170I(Arabidopsis broad-spectrum mildew resistance protein RPW8); ENOG4110629(hr3, mla10 hr3 (homolog of rpw8 3))	PF05659.11(RPW8:Arabidopsis broad-spectrum mildew resistance protein RPW8)	sp|Q9SCS6|HR4_ARATH(RPW8-like protein 4 OS=Arabidopsis thaliana OX=3702 GN=HR4 PE=2 SV=1)	824212
AT1G72210	BHLH96	Transcription factor bHLH96 [Source:UniProtKB/Swiss-Prot;Acc:Q9C7T4]	1759	122	93	118	43	51	56	4.65	3.67	4.79	1.74	1.82	2.11	4.37	1.89	0.451547	-1.14705	0.000179544	0.00562633	yes	down	NP_177366.1(basic helix-loop-helix (bHLH) DNA-binding superfamily protein [Arabidopsis thaliana])	GO:0003700(molecular_function:transcription factor activity, sequence-specific DNA binding); GO:0005634(cellular_component:nucleus); GO:0006355(biological_process:regulation of transcription, DNA-templated); GO:0005515(molecular_function:protein binding); GO:0003677(molecular_function:DNA binding); GO:0046983(molecular_function:protein dimerization activity); GO:0016021(cellular_component:integra…				ENOG410YF8H(K:Transcription)	ENOG410YF8H(nucleic acid binding transcription factor activity)	PF00010.26(HLH:Helix-loop-helix DNA-binding domain)	sp|Q9C7T4|BH096_ARATH(Transcription factor bHLH96 OS=Arabidopsis thaliana OX=3702 GN=BHLH96 PE=1 SV=1)	843553
AT2G36880	METK3	S-adenosylmethionine synthase [Source:UniProtKB/TrEMBL;Acc:A0A178VXF8]	1709	3215	3480	9284	1372	1313	1506	128.67	140.06	395.31	56.21	55.04	64.24	221.347	58.4967	0.261931	-1.93274	1.29e-05	0.000757248	yes	down	NP_181225.1(methionine adenosyltransferase 3 [Arabidopsis thaliana])	GO:0005737(cellular_component:cytoplasm); GO:0016021(cellular_component:integral component of membrane); GO:0004478(molecular_function:methionine adenosyltransferase activity); GO:0009809(biological_process:lignin biosynthetic process); GO:0005783(cellular_component:endoplasmic reticulum); GO:0006730(biological_process:one-carbon metabolic process); GO:0006556(biological_process:S-adenosylmethion…	K00789	metK	map00270(Cysteine and methionine metabolism)	COG0192(H:Coenzyme transport and metabolism)	COG0192(Catalyzes the formation of S-adenosylmethionine from methionine and ATP)	PF02773.16(S-AdoMet_synt_C:S-adenosylmethionine synthetase, C-terminal domain); PF02772.16(S-AdoMet_synt_M:S-adenosylmethionine synthetase, central domain); PF00438.20(S-AdoMet_synt_N:S-adenosylmethionine synthetase, N-terminal domain)	sp|Q9SJL8|METK3_ARATH(S-adenosylmethionine synthase 3 OS=Arabidopsis thaliana OX=3702 GN=METK3 PE=1 SV=1)	818260
AT3G43250		Coiled-coil protein (DUF572) [Source:UniProtKB/TrEMBL;Acc:Q9LXK9]	990	479	328	306	123	154	134	39.38	27.36	26.73	10.4	13.31	11.69	31.1567	11.8	0.370581	-1.43214	6.61e-07	6.52e-05	yes	down	NP_189911.1(coiled-coil protein (DUF572) [Arabidopsis thaliana])	GO:0008150(biological_process:biological_process)				COG5134(S:Function unknown)	COG5134(Coiled-coil domain-containing protein)	PF04502.13(DUF572:Family of unknown function (DUF572))	sp|Q54WR5|YJU2_DICDI(Splicing factor YJU2 OS=Dictyostelium discoideum OX=44689 GN=yju2 PE=3 SV=1)	823400
AT5G19110		Eukaryotic aspartyl protease family protein [Source:TAIR;Acc:AT5G19110]	1636	1530	835	2680	232	173	180	70.09	38.19	128.77	10.85	8.08	8.76	79.0167	9.23	0.115544	-3.11348	2.33e-12	1.19e-09	yes	down	NP_001331340.1(Eukaryotic aspartyl protease family protein [Arabidopsis thaliana])	GO:0006508(biological_process:proteolysis); GO:0008233(molecular_function:peptidase activity); GO:0004190(molecular_function:aspartic-type endopeptidase activity); GO:0030163(biological_process:protein catabolic process)				ENOG410XNV7(S:Function unknown)	ENOG410XNV7(heavy metal transport detoxification protein)	PF14541.6(TAXi_C:Xylanase inhibitor C-terminal); PF14543.6(TAXi_N:Xylanase inhibitor N-terminal)	sp|Q9FEX1|CONG2_LUPAL(Gamma conglutin 2 OS=Lupinus albus OX=3870 PE=1 SV=2)	832031
AT1G14540	PER4	Peroxidase [Source:UniProtKB/TrEMBL;Acc:A0A178WND9]	1265	97	52	162	14	12	20	5.82	3.15	10.33	0.86	0.75	1.28	6.43333	0.963333	0.147306	-2.76311	4.8e-07	5.02e-05	yes	down	NP_172906.1(Peroxidase superfamily protein [Arabidopsis thaliana])	GO:0020037(molecular_function:heme binding); GO:0006979(biological_process:response to oxidative stress); GO:0098869(biological_process:cellular oxidant detoxification); GO:0005576(cellular_component:extracellular region); GO:0042744(biological_process:hydrogen peroxide catabolic process); GO:0071456(biological_process:cellular response to hypoxia); GO:0046872(molecular_function:metal ion binding…	K00430	E1.11.1.7	map00940(Phenylpropanoid biosynthesis)	ENOG410ZJEX(G:Carbohydrate transport and metabolism)	ENOG410ZJEX(lignin-forming anionic peroxidase-like)	PF00141.23(peroxidase:Peroxidase)	sp|Q9LE15|PER4_ARATH(Peroxidase 4 OS=Arabidopsis thaliana OX=3702 GN=PER4 PE=3 SV=1)	838016
AT3G28340	GATL10	Hexosyltransferase (Fragment) [Source:UniProtKB/TrEMBL;Acc:W8QNM3]	1739	194	122	159	30	57	59	7.94	5.02	6.92	1.26	2.44	2.57	6.62667	2.09	0.307805	-1.69991	1.16e-05	0.000705911	yes	down	NP_189474.2(galacturonosyltransferase-like 10 [Arabidopsis thaliana])	GO:0005794(cellular_component:Golgi apparatus); GO:0016021(cellular_component:integral component of membrane); GO:0016020(cellular_component:membrane); GO:0000139(cellular_component:Golgi membrane); GO:0045489(biological_process:pectin biosynthetic process); GO:0071555(biological_process:cell wall organization); GO:0016740(molecular_function:transferase activity); GO:0016757(molecular_function:tr…				ENOG41106K3(S:Function unknown)	ENOG41106K3(-)	PF01501.20(Glyco_transf_8:Glycosyl transferase family 8); PF18404.1(Glyco_transf_24:Glucosyltransferase 24)	sp|Q9LHD2|GATLA_ARATH(Probable galacturonosyltransferase-like 10 OS=Arabidopsis thaliana OX=3702 GN=GATL10 PE=2 SV=1)	822462
AT5G01100	FRB1	FRB1 [Source:UniProtKB/TrEMBL;Acc:A0A178U817]	2473	1689	821	1173	282	354	371	44.98	21.2	33.33	7.4	9.64	10.33	33.17	9.12333	0.273275	-1.87157	2.57e-08	3.98e-06	yes	down	NP_195730.1(O-fucosyltransferase family protein [Arabidopsis thaliana])	GO:0005737(cellular_component:cytoplasm); GO:0005794(cellular_component:Golgi apparatus); GO:0005975(biological_process:carbohydrate metabolic process); GO:0006486(biological_process:protein glycosylation); GO:0071555(biological_process:cell wall organization); GO:0016021(cellular_component:integral component of membrane); GO:0016020(cellular_component:membrane); GO:0000139(cellular_component:Gol…				ENOG410YKDZ(S:Function unknown)	ENOG410YKDZ(L-type lectin-domain containing receptor kinase)	PF10250.9(O-FucT:GDP-fucose protein O-fucosyltransferase)	sp|Q9LFC6|FRB1_ARATH(Protein FRIABLE 1 OS=Arabidopsis thaliana OX=3702 GN=FRB1 PE=2 SV=1)	831831
AT3G45060	NRT2.6	High affinity nitrate transporter 2.6 [Source:UniProtKB/Swiss-Prot;Acc:Q9LXH0]	1912	428	738	481	47	38	84	15.69	27.18	18.76	1.76	1.46	3.28	20.5433	2.16667	0.103447	-3.27303	1.21e-17	1.73e-14	yes	down	NP_190092.1(high affinity nitrate transporter 2.6 [Arabidopsis thaliana])	GO:0071249(biological_process:cellular response to nitrate); GO:0015706(biological_process:nitrate transport); GO:0016021(cellular_component:integral component of membrane); GO:0016020(cellular_component:membrane); GO:0009705(cellular_component:plant-type vacuole membrane); GO:0015112(molecular_function:nitrate transmembrane transporter activity); GO:0080167(biological_process:response to karriki…	K02575	NRT, narK, nrtP, nasA	map00910(Nitrogen metabolism)	COG2223(P:Inorganic ion transport and metabolism)	COG2223(Transporter)	PF07690.16(MFS_1:Major Facilitator Superfamily)	sp|Q9LXH0|NRT26_ARATH(High affinity nitrate transporter 2.6 OS=Arabidopsis thaliana OX=3702 GN=NRT2.6 PE=1 SV=1)	823641
AT3G58120	BZIP61	BZIP61 [Source:UniProtKB/TrEMBL;Acc:A0A178VLL5]	1745	4	6	28	46	48	2	0.16	0.25	1.21	1.92	2.05	0.09	0.54	1.35333	2.52921	1.33869	0.22637	0.567462	no	up	NP_191371.1(Basic-leucine zipper (bZIP) transcription factor family protein [Arabidopsis thaliana])	GO:0044212(molecular_function:transcription regulatory region DNA binding); GO:0003700(molecular_function:transcription factor activity, sequence-specific DNA binding); GO:0005634(cellular_component:nucleus); GO:0006355(biological_process:regulation of transcription, DNA-templated); GO:0045893(biological_process:positive regulation of transcription, DNA-templated); GO:0005515(molecular_function:p…				ENOG410YEVN(K:Transcription)	ENOG410YEVN(Transcription factor)	PF00170.21(bZIP_1:bZIP transcription factor); PF07716.15(bZIP_2:Basic region leucine zipper); PF03131.17(bZIP_Maf:bZIP Maf transcription factor)	sp|Q9M2K4|BZP61_ARATH(Basic leucine zipper 61 OS=Arabidopsis thaliana OX=3702 GN=BZIP61 PE=1 SV=1)	824981
AT1G74380	XXT5	Probable xyloglucan 6-xylosyltransferase 5 [Source:UniProtKB/Swiss-Prot;Acc:Q9CA75]	1961	891.78	627.38	1509.41	320.02	330.64	361.3	31.75	22.44	57.18	11.66	12.32	13.72	37.1233	12.5667	0.333693	-1.58341	1.78e-05	0.000964188	yes	down	NP_177578.1(xyloglucan xylosyltransferase 5 [Arabidopsis thaliana])	GO:0005794(cellular_component:Golgi apparatus); GO:0016020(cellular_component:membrane); GO:0048767(biological_process:root hair elongation); GO:0016757(molecular_function:transferase activity, transferring glycosyl groups); GO:0009969(biological_process:xyloglucan biosynthetic process); GO:0016021(cellular_component:integral component of membrane); GO:0005802(cellular_component:trans-Golgi netwo…	K08238	XXT		ENOG410XSJS(S:Function unknown)	ENOG410XSJS(RING zinc finger protein-like)	PF05637.12(Glyco_transf_34:galactosyl transferase GMA12/MNN10 family)	sp|Q9CA75|XXT5_ARATH(Probable xyloglucan 6-xylosyltransferase 5 OS=Arabidopsis thaliana OX=3702 GN=XXT5 PE=1 SV=1)	843779
AT2G13790	SERK4	Somatic embryogenesis receptor kinase 4 [Source:UniProtKB/Swiss-Prot;Acc:Q9SKG5]	2502	2669.33	2951.47	5645.87	1038.95	1052.41	1391.14	72.22	80.08	162.58	28.74	29.79	40.17	104.96	32.9	0.309192	-1.69343	2.15e-06	0.000173575	yes	down	NP_178999.2(somatic embryogenesis receptor-like kinase 4 [Arabidopsis thaliana])	GO:0033612(molecular_function:receptor serine/threonine kinase binding); GO:0016310(biological_process:phosphorylation); GO:0018108(biological_process:peptidyl-tyrosine phosphorylation); GO:0008219(biological_process:cell death); GO:0016021(cellular_component:integral component of membrane); GO:0016020(cellular_component:membrane); GO:0004714(molecular_function:transmembrane receptor protein tyro…	K13417	SERK4, BKK1	map04626(Plant-pathogen interaction)	COG0515(S:Function unknown)	COG0515(Plant transposon protein)	PF00069.25(Pkinase:Protein kinase domain); PF07714.17(Pkinase_Tyr:Protein tyrosine kinase); PF12799.7(LRR_4:Leucine Rich repeats (2 copies)); PF08263.12(LRRNT_2:Leucine rich repeat N-terminal domain); PF13855.6(LRR_8:Leucine rich repeat)	sp|Q9SKG5|SERK4_ARATH(Somatic embryogenesis receptor kinase 4 OS=Arabidopsis thaliana OX=3702 GN=SERK4 PE=1 SV=2)	815862
AT1G48020	PMEI1	Pectinesterase inhibitor 1 [Source:UniProtKB/Swiss-Prot;Acc:Q9LNF2]	758	60	53	40	134	176	66	7.18	6.49	5.08	16.55	22.2	8.34	6.25	15.6967	2.47747	1.30887	0.00351701	0.0502836	no	up	NP_175236.1(pectin methylesterase inhibitor 1 [Arabidopsis thaliana])	GO:0046910(molecular_function:pectinesterase inhibitor activity); GO:0009860(biological_process:pollen tube growth); GO:0030599(molecular_function:pectinesterase activity); GO:0048046(cellular_component:apoplast); GO:0005576(cellular_component:extracellular region); GO:0005515(molecular_function:protein binding); GO:0004857(molecular_function:enzyme inhibitor activity); GO:0043086(biological_proc…				ENOG4111AIM(G:Carbohydrate transport and metabolism)	ENOG4111AIM(Plant invertase/pectin methylesterase inhibitor)	PF04043.15(PMEI:Plant invertase/pectin methylesterase inhibitor)	sp|Q9LNF2|PMEI1_ARATH(Pectinesterase inhibitor 1 OS=Arabidopsis thaliana OX=3702 GN=PMEI1 PE=1 SV=1)	841220
AT1G76470		NAD(P)-binding Rossmann-fold superfamily protein [Source:UniProtKB/TrEMBL;Acc:F4I2E5]	1421	844	656	93	402	263	154	43.88	34.36	5.13	21.43	14.34	8.51	27.79	14.76	0.519168	-0.945726	0.171994	0.509719	no	down	NP_177773.2(NAD(P)-binding Rossmann-fold superfamily protein [Arabidopsis thaliana])	GO:0050662(molecular_function:coenzyme binding); GO:0003824(molecular_function:catalytic activity); GO:0055114(biological_process:oxidation-reduction process); GO:0016616(molecular_function:oxidoreductase activity, acting on the CH-OH group of donors, NAD or NADP as acceptor); GO:0016491(molecular_function:oxidoreductase activity)				COG0451(S:Function unknown)	COG0451(psbP domain-containing protein 3)	PF01370.21(Epimerase:NAD dependent epimerase/dehydratase family); PF01073.19(3Beta_HSD:3-beta hydroxysteroid dehydrogenase/isomerase family); PF13460.6(NAD_binding_10:NAD(P)H-binding); PF16363.5(GDP_Man_Dehyd:GDP-mannose 4,6 dehydratase); PF07993.12(NAD_binding_4:Male sterility protein); PF02719.15(Polysacc_synt_2:Polysaccharide biosynthesis protein); PF05368.13(NmrA:NmrA-like family); PF08659.10…	sp|Q9SAH9|CCR2_ARATH(Cinnamoyl-CoA reductase 2 OS=Arabidopsis thaliana OX=3702 GN=CCR2 PE=1 SV=1)	843980
AT1G70800	CAR6	Protein C2-DOMAIN ABA-RELATED 6 [Source:UniProtKB/Swiss-Prot;Acc:Q9S764]	1065	72.31	120	90	24.33	29	36.43	5.4	9.08	7.14	1.87	2.27	2.89	7.20667	2.34333	0.318235	-1.65184	7.14e-06	0.000474294	yes	down	NP_177237.1(Calcium-dependent lipid-binding (CaLB domain) family protein [Arabidopsis thaliana])	GO:0016020(cellular_component:membrane); GO:0009638(biological_process:phototropism); GO:0009738(biological_process:abscisic acid-activated signaling pathway); GO:0043547(biological_process:positive regulation of GTPase activity); GO:0005634(cellular_component:nucleus); GO:0005543(molecular_function:phospholipid binding); GO:0005096(molecular_function:GTPase activator activity); GO:0008289(molecu…				COG5038(S:Function unknown)	COG5038(Domain-Containing protein)	PF00168.30(C2:C2 domain)	sp|Q9S764|CAR6_ARATH(Protein C2-DOMAIN ABA-RELATED 6 OS=Arabidopsis thaliana OX=3702 GN=CAR6 PE=1 SV=1)	843417
AT3G13061		other RNA [Source:TAIR;Acc:AT3G13061]	687	66.95	99.9	89.87	197.3	154.4	64.63	9.3	14.26	13.25	28.36	22.66	9.47	12.27	20.1633	1.63343	0.707907	0.122702	0.432866	no	up	AAL50075.1(AT3g13060/MGH6_17 [Arabidopsis thaliana])	GO:0005829(cellular_component:cytosol); GO:0003723(molecular_function:RNA binding); GO:0003729(molecular_function:mRNA binding)	K20102	YTHDF		ENOG410YABQ(S:Function unknown)	ENOG410YABQ(YTH domain family)		sp|F4K1Z0|ECT3_ARATH(YTH domain-containing protein ECT3 OS=Arabidopsis thaliana OX=3702 GN=ECT3 PE=1 SV=1)
AT5G24140	SQP2	squalene monooxygenase 2 [Source:TAIR;Acc:AT5G24140]	1886	29	55	64	3	1	2	1.08	2.06	2.54	0.11	0.04	0.08	1.89333	0.0766667	0.0407809	-4.61596	4.75e-09	1.01e-06	yes	down	NP_197802.2(squalene monooxygenase 2 [Arabidopsis thaliana])	GO:0016126(biological_process:sterol biosynthetic process); GO:0004506(molecular_function:squalene monooxygenase activity); GO:0004497(molecular_function:monooxygenase activity); GO:0050660(molecular_function:flavin adenine dinucleotide binding); GO:0005783(cellular_component:endoplasmic reticulum); GO:0016021(cellular_component:integral component of membrane); GO:0016020(cellular_component:membr…	K00511	SQLE, ERG1	map00909(Sesquiterpenoid and triterpenoid biosynthesis); map00100(Steroid biosynthesis)	COG0654(S:Function unknown)	COG0654(-)	PF08491.10(SE:Squalene epoxidase); PF01494.19(FAD_binding_3:FAD binding domain); PF01266.24(DAO:FAD dependent oxidoreductase); PF00890.24(FAD_binding_2:FAD binding domain); PF13450.6(NAD_binding_8:NAD(P)-binding Rossmann-like domain); PF01134.22(GIDA:Glucose inhibited division protein A); PF01946.17(Thi4:Thi4 family); PF07992.14(Pyr_redox_2:Pyridine nucleotide-disulphide oxidoreductase); PF00070.…	sp|O65403|ERG13_ARATH(Squalene epoxidase 4 OS=Arabidopsis thaliana OX=3702 GN=SQE4 PE=2 SV=1)	832479
AT4G29520		Nucleophosmin [Source:UniProtKB/TrEMBL;Acc:Q9SU93]	1198	222	294	304	130	122	214	14.25	19.08	20.75	8.57	8.22	14.6	18.0267	10.4633	0.570733	-0.809113	0.0106151	0.108034	no	down	NP_194681.1(nucleophosmin [Arabidopsis thaliana])	GO:0005783(cellular_component:endoplasmic reticulum); GO:0044183(molecular_function:protein binding involved in protein folding); GO:0005515(molecular_function:protein binding); GO:0005886(cellular_component:plasma membrane); GO:0009408(biological_process:response to heat); GO:0061077(biological_process:chaperone-mediated protein folding)				ENOG4111GZ5(S:Function unknown)	ENOG4111GZ5(-)			829073
AT4G35655		RPM1-interacting protein 4 (RIN4) family protein [Source:UniProtKB/TrEMBL;Acc:A8MS72]	667	18	15	5	1	1	0	2.62	2.25	0.77	0.15	0.15	0	1.88	0.1	0.0530922	-4.23536	0.00173295	0.0307549	yes	down	NP_001320144.1(RPM1-interacting protein 4 (RIN4) family protein [Arabidopsis thaliana])	GO:0010204(biological_process:defense response signaling pathway, resistance gene-independent); GO:0003674(molecular_function:molecular_function); GO:0005886(cellular_component:plasma membrane)				ENOG41107KX(S:Function unknown)	ENOG41107KX(nitrate-responsive NOI protein)	PF05627.11(AvrRpt-cleavage:Cleavage site for pathogenic type III effector avirulence factor Avr)	sp|O22633|NOI4_ARATH(Protein NOI4 OS=Arabidopsis thaliana OX=3702 GN=NOI4 PE=1 SV=1)	28720208
AT1G24520	BCP1	BCP1 [Source:UniProtKB/TrEMBL;Acc:A0A178W8R9]	706	133	83	50	237	351	194	17.72	11.35	7.07	32.63	49.35	27.26	12.0467	36.4133	2.95727	1.56427	0.000366079	0.00963951	yes	up	AAM64679.1(putative agp1 [Arabidopsis thaliana])	GO:0016021(cellular_component:integral component of membrane); GO:0016020(cellular_component:membrane); GO:0048235(biological_process:pollen sperm cell differentiation); GO:0003674(molecular_function:molecular_function); GO:0007275(biological_process:multicellular organism development); GO:0031225(cellular_component:anchored component of membrane)				ENOG41104P9(G:Carbohydrate transport and metabolism)	ENOG41104P9(required for pollen fertility and development. Active in both diploid tapetum and haploid microspores)		sp|Q9FYL2|BCP1_ARATH(Anther-specific protein BCP1 OS=Arabidopsis thaliana OX=3702 GN=BCP1 PE=2 SV=1)	839067
AT4G06746	RAP2-9	Ethylene-responsive transcription factor RAP2-9 [Source:UniProtKB/Swiss-Prot;Acc:Q8W3M3]	1019	583	871	575	336	291	457	46.12	69.89	48.35	27.33	24.19	38.37	54.7867	29.9633	0.538533	-0.892893	0.00166983	0.0299398	no	down	NP_849340.1(related to AP2 9 [Arabidopsis thaliana])	GO:0003700(molecular_function:transcription factor activity, sequence-specific DNA binding); GO:0006355(biological_process:regulation of transcription, DNA-templated); GO:0005634(cellular_component:nucleus); GO:0009873(biological_process:ethylene-activated signaling pathway); GO:0003677(molecular_function:DNA binding)	K09286	EREBP		ENOG41117TK(K:Transcription)	ENOG41117TK(Transcription factor)	PF00847.20(AP2:AP2 domain)	sp|Q8W3M3|RAP29_ARATH(Ethylene-responsive transcription factor RAP2-9 OS=Arabidopsis thaliana OX=3702 GN=RAP2-9 PE=2 SV=1)	826148
AT5G22500	FAR1	Fatty acyl-CoA reductase 1 [Source:UniProtKB/Swiss-Prot;Acc:Q39152]	1898	4759	6135	997	1825	1880	2495	175.61	227.41	38.92	68.93	72.66	98.05	147.313	79.88	0.528167	-0.920933	0.100734	0.391718	no	down	NP_197642.1(fatty acid reductase 1 [Arabidopsis thaliana])	GO:0080019(molecular_function:fatty-acyl-CoA reductase (alcohol-forming) activity); GO:0006629(biological_process:lipid metabolic process); GO:0050062(molecular_function:long-chain-fatty-acyl-CoA reductase activity); GO:0009611(biological_process:response to wounding); GO:0043231(cellular_component:intracellular membrane-bounded organelle); GO:0102965(molecular_function:alcohol-forming fatty acyl…	K13356	FAR	map04146(Peroxisome); map00073(Cutin, suberine and wax biosynthesis)	ENOG410XS7R(S:Function unknown)	ENOG410XS7R(O-acyltransferase (WSD1-like) family protein)	PF07993.12(NAD_binding_4:Male sterility protein); PF03015.19(Sterile:Male sterility protein); PF01370.21(Epimerase:NAD dependent epimerase/dehydratase family); PF16363.5(GDP_Man_Dehyd:GDP-mannose 4,6 dehydratase)	sp|Q39152|FACR1_ARATH(Fatty acyl-CoA reductase 1 OS=Arabidopsis thaliana OX=3702 GN=FAR1 PE=1 SV=1)	832311
AT2G19780		Leucine-rich repeat (LRR) family protein [Source:UniProtKB/TrEMBL;Acc:O82202]	2090	98	152	419	58	50	115	3.24	5.05	14.76	1.96	1.73	4.06	7.68333	2.58333	0.332347	-1.58924	0.00835235	0.0926726	no	down	NP_179568.1(Leucine-rich repeat (LRR) family protein [Arabidopsis thaliana])	GO:0005515(molecular_function:protein binding)				ENOG410YAYQ(S:Function unknown)	ENOG410YAYQ(Leucine-rich repeAt)	PF13855.6(LRR_8:Leucine rich repeat); PF12799.7(LRR_4:Leucine Rich repeats (2 copies)); PF08263.12(LRRNT_2:Leucine rich repeat N-terminal domain)	sp|Q9LHF1|LRX4_ARATH(Leucine-rich repeat extensin-like protein 4 OS=Arabidopsis thaliana OX=3702 GN=LRX4 PE=1 SV=1)	816497
AT1G46480	WOX4	WOX4 [Source:UniProtKB/TrEMBL;Acc:A0A384KVK6]	1367	5	9	10	34	32	6	0.27	0.49	0.58	1.89	1.82	0.35	0.446667	1.35333	3.02818	1.59845	0.0457567	0.259563	no	up	NP_175145.2(WUSCHEL related homeobox 4 [Arabidopsis thaliana])	GO:0010067(biological_process:procambium histogenesis); GO:0010087(biological_process:phloem or xylem histogenesis); GO:0005634(cellular_component:nucleus); GO:0009888(biological_process:tissue development); GO:0007165(biological_process:signal transduction); GO:0005515(molecular_function:protein binding); GO:0003677(molecular_function:DNA binding); GO:0007275(biological_process:multicellular org…				ENOG410YND1(K:Transcription)	ENOG410YND1(homeobox)	PF00046.29(Homeodomain:Homeodomain)	sp|Q6X7J9|WOX4_ARATH(WUSCHEL-related homeobox 4 OS=Arabidopsis thaliana OX=3702 GN=WOX4 PE=1 SV=1)	841113
AT1G75750	GASA1	GASA1 [Source:UniProtKB/TrEMBL;Acc:A0A178W4S5]	760	662	648	1700	353	278	855	78.96	78.99	215.21	43.5	35.09	107.89	124.387	62.16	0.491434	-1.02493	0.0624102	0.306228	no	down	NP_565116.1(GAST1 protein homolog 1 [Arabidopsis thaliana])	GO:0009826(biological_process:unidimensional cell growth); GO:0016021(cellular_component:integral component of membrane); GO:0009737(biological_process:response to abscisic acid); GO:0009740(biological_process:gibberellic acid mediated signaling pathway); GO:0009741(biological_process:response to brassinosteroid); GO:0005618(cellular_component:cell wall); GO:0009739(biological_process:response to…				ENOG410YWQ9(S:Function unknown)	ENOG410YWQ9(-)	PF02704.14(GASA:Gibberellin regulated protein)	sp|P46689|GASA1_ARATH(Gibberellin-regulated protein 1 OS=Arabidopsis thaliana OX=3702 GN=GASA1 PE=2 SV=2)	843908
AT5G14890		NHL domain-containing protein [Source:TAIR;Acc:AT5G14890]	1632	49.21	29.25	0	91.16	116.05	64.76	2.17	1.3	0	4.11	5.36	3.04	1.15667	4.17	3.51716	1.81441	0.0707138	0.326323	no	up	NP_196993.3(potassium transporter [Arabidopsis thaliana])	GO:0016021(cellular_component:integral component of membrane); GO:0016020(cellular_component:membrane); GO:0005515(molecular_function:protein binding)	K03549	kup		COG3158(P:Inorganic ion transport and metabolism)	COG3158(Transport of potassium into the cell (By similarity))	PF01436.21(NHL:NHL repeat)		831341
AT2G30770	CYP71A13	Indoleacetaldoxime dehydratase [Source:UniProtKB/Swiss-Prot;Acc:O49342]	1494	159.99	287.8	149.74	50	57.62	70.75	7.83	14.19	7.8	2.51	2.96	3.69	9.94	3.05333	0.302679	-1.72414	1.8e-06	0.000148726	yes	down	NP_180635.3(cytochrome P450 family 71 polypeptide [Arabidopsis thaliana])	GO:0004497(molecular_function:monooxygenase activity); GO:0016705(molecular_function:oxidoreductase activity, acting on paired donors, with incorporation or reduction of molecular oxygen); GO:0020037(molecular_function:heme binding); GO:0016021(cellular_component:integral component of membrane); GO:0016020(cellular_component:membrane); GO:0047720(molecular_function:indoleacetaldoxime dehydratase …	K11868	CYP71A13	map00380(Tryptophan metabolism)	COG2124(Q:Secondary metabolites biosynthesis, transport and catabolism)	COG2124(Cytochrome p450)	PF00067.22(p450:Cytochrome P450)	sp|O49342|C71AD_ARATH(Indoleacetaldoxime dehydratase OS=Arabidopsis thaliana OX=3702 GN=CYP71A13 PE=1 SV=1)	817628
AT4G08170	ITPK3	Inositol-tetrakisphosphate 1-kinase 3 [Source:UniProtKB/Swiss-Prot;Acc:Q9SUG3]	1741	1347	1567	11020	660	623	783	53.61	62.75	462.48	26.82	25.98	32.14	192.947	28.3133	0.147266	-2.7635	0.000139539	0.0046592	yes	down	NP_567334.1(Inositol 1,3,4-trisphosphate 5/6-kinase family protein [Arabidopsis thaliana])	GO:0005737(cellular_component:cytoplasm); GO:0016020(cellular_component:membrane); GO:0032957(biological_process:inositol trisphosphate metabolic process); GO:0047325(molecular_function:inositol tetrakisphosphate 1-kinase activity); GO:0016310(biological_process:phosphorylation); GO:0005634(cellular_component:nucleus); GO:0000287(molecular_function:magnesium ion binding); GO:0052746(biological_pr…	K00913	ITPK1	map04070(Phosphatidylinositol signaling system); map00562(Inositol phosphate metabolism)	ENOG4110KIK(G:Carbohydrate transport and metabolism)	ENOG4110KIK(inositol-tetrakisphosphate 1-kinase)	PF05770.11(Ins134_P3_kin:Inositol 1,3,4-trisphosphate 5/6-kinase ATP-grasp domain); PF17927.1(Ins134_P3_kin_N:Inositol 1,3,4-trisphosphate 5/6-kinase pre-ATP-grasp domain)	sp|Q9SUG3|ITPK3_ARATH(Inositol-tetrakisphosphate 1-kinase 3 OS=Arabidopsis thaliana OX=3702 GN=ITPK3 PE=1 SV=2)	826367
AT2G40095		Alpha/beta hydrolase related protein [Source:UniProtKB/TrEMBL;Acc:Q8GZ10]	1352	98	103	95	47	36	52	5.39	5.76	5.57	2.68	2.1	3.04	5.57333	2.60667	0.458213	-1.12591	0.00014731	0.00486553	yes	down	NP_850325.1(Alpha/beta hydrolase related protein [Arabidopsis thaliana])	GO:0016787(molecular_function:hydrolase activity); GO:0016021(cellular_component:integral component of membrane); GO:0016020(cellular_component:membrane); GO:0008150(biological_process:biological_process)				COG0596(S:Function unknown)	COG0596(Alpha beta hydrolase)	PF10457.9(MENTAL:Cholesterol-capturing domain)		818598
AT5G06270		Gb [Source:UniProtKB/TrEMBL;Acc:Q9FNI1]	1482	19	22	21	59	56	25	0.94	1.1	1.1	2.85	2.85	1.32	1.04667	2.34	2.27492	1.18581	0.0161209	0.141234	no	up	NP_196245.1(hypothetical protein AT5G06270 [Arabidopsis thaliana])	GO:0005840(cellular_component:ribosome); GO:0080147(biological_process:root hair cell development); GO:0003735(molecular_function:structural constituent of ribosome); GO:0045892(biological_process:negative regulation of transcription, DNA-templated); GO:0005515(molecular_function:protein binding); GO:0006412(biological_process:translation)				ENOG410ZNNF(S:Function unknown)	ENOG410ZNNF(-)			830515
AT2G23900		Glycoside hydrolase family 28 protein/polygalacturonase family protein [Source:UniProtKB/TrEMBL;Acc:Q1PF10]	1844	88	51	45	173	243	126	3.36	1.96	1.83	6.77	9.72	5.13	2.38333	7.20667	2.95909	1.56515	0.000171381	0.00542738	yes	up	ABK28510.1(unknown, partial [Arabidopsis thaliana])	GO:0016787(molecular_function:hydrolase activity); GO:0005975(biological_process:carbohydrate metabolic process); GO:0016829(molecular_function:lyase activity); GO:0016798(molecular_function:hydrolase activity, acting on glycosyl bonds); GO:0004650(molecular_function:polygalacturonase activity); GO:0071555(biological_process:cell wall organization); GO:0005576(cellular_component:extracellular reg…				ENOG410XT8W(S:Function unknown)	ENOG410XT8W(5-nucleotidase domain containing)	PF00295.17(Glyco_hydro_28:Glycosyl hydrolases family 28); PF12708.7(Pectate_lyase_3:Pectate lyase superfamily protein); PF13229.6(Beta_helix:Right handed beta helix region)	sp|A7PZL3|PGLR_VITVI(Probable polygalacturonase OS=Vitis vinifera OX=29760 GN=GSVIVT00026920001 PE=1 SV=1)	816922
AT2G01180	ATPAP1	phosphatidic acid phosphatase 1 [Source:TAIR;Acc:AT2G01180]	2019	516	219	221	133	154	216	24.74	10.91	11.03	6.46	7.52	10.93	15.56	8.30333	0.525586	-0.928001	0.0336162	0.217631	no	down	NP_001323948.1(phosphatidic acid phosphatase 1 [Arabidopsis thaliana])	GO:0016311(biological_process:dephosphorylation); GO:0016021(cellular_component:integral component of membrane); GO:0016020(cellular_component:membrane); GO:0009626(biological_process:plant-type hypersensitive response); GO:0005887(cellular_component:integral component of plasma membrane); GO:0005886(cellular_component:plasma membrane); GO:0010224(biological_process:response to UV-B); GO:0008195(…	K18693	DPP1, DPPL, PLPP4_5	map00564(Glycerophospholipid metabolism); map00561(Glycerolipid metabolism)	COG0671(I:Lipid transport and metabolism)	COG0671(PHOsphatase)	PF01569.21(PAP2:PAP2 superfamily)	sp|Q9ZU49|LPP1_ARATH(Lipid phosphate phosphatase 1 OS=Arabidopsis thaliana OX=3702 GN=LPP1 PE=2 SV=2)	814646
AT5G06570		alpha/beta-Hydrolases superfamily protein [Source:TAIR;Acc:AT5G06570]	1637	787	1138	997	295	308	231	42.4	61.88	56.96	16.24	17.73	13.26	53.7467	15.7433	0.287781	-1.79695	1.1e-13	7.65e-11	yes	down	NP_001330982.1(alpha/beta-Hydrolases superfamily protein [Arabidopsis thaliana])	GO:0016787(molecular_function:hydrolase activity); GO:0080030(molecular_function:methyl indole-3-acetate esterase activity)				COG0657(S:Function unknown)	COG0657(DUF593 domain containing protein, expressed)	PF07859.13(Abhydrolase_3:alpha/beta hydrolase fold); PF00135.28(COesterase:Carboxylesterase family); PF12697.7(Abhydrolase_6:Alpha/beta hydrolase family); PF12740.7(Chlorophyllase2:Chlorophyllase enzyme); PF07224.11(Chlorophyllase:Chlorophyllase)	sp|Q9FG13|CXE15_ARATH(Probable carboxylesterase 15 OS=Arabidopsis thaliana OX=3702 GN=CXE15 PE=2 SV=1)	830545
AT1G66173		other RNA [Source:TAIR;Acc:AT1G66173]	1483	3	4	6	7	5	2	0.15	0.2	0.32	0.35	0.26	0.11	0.223333	0.24	1.08266	0.114576	0.90791	0.971345	no	up	OAP17119.1(hypothetical protein AXX17_AT1G59860 [Arabidopsis thaliana])
AT3G28210	SAP12	Zinc finger AN1 domain-containing stress-associated protein 12 [Source:UniProtKB/Swiss-Prot;Acc:Q67YE6]	1026	811	672	398	157	372	292	63.58	53.42	33.16	12.61	30.64	24.3	50.0533	22.5167	0.439604	-1.18572	0.00429318	0.0581773	no	down	NP_189461.1(zinc finger (AN1-like) family protein [Arabidopsis thaliana])	GO:0046872(molecular_function:metal ion binding); GO:0009737(biological_process:response to abscisic acid); GO:0008270(molecular_function:zinc ion binding); GO:0010200(biological_process:response to chitin)				ENOG4111JCH(S:Function unknown)	ENOG4111JCH(zinc finger)	PF01428.16(zf-AN1:AN1-like Zinc finger)	sp|Q67YE6|SAP12_ARATH(Zinc finger AN1 domain-containing stress-associated protein 12 OS=Arabidopsis thaliana OX=3702 GN=SAP12 PE=2 SV=2)	822447
AT2G01554		unknown protein; FUNCTIONS IN: molecular_function unknown; INVOLVED IN: biological_process unknown; LOCATED IN: cellular_component unknown; BEST Arabidopsis thaliana protein match is: unknown protein (TAIR:AT1G70780.1); Ha. [Source:TAIR;Acc:AT2G01554]	318	0	0	0	0	0	0	0	0	0	0	0	0	0	0	1	0	1	1	no test	no test	NP_001118248.1(hypothetical protein AT2G01554 [Arabidopsis thaliana])	GO:0008150(biological_process:biological_process); GO:0016021(cellular_component:integral component of membrane); GO:0003674(molecular_function:molecular_function)				ENOG410YVX2(S:Function unknown)	ENOG410YVX2(Major latex)			6240605
AT2G04495		At2g04495 [Source:UniProtKB/TrEMBL;Acc:Q6NLT2]	1082	39	72	52	13	3	15	2.85	5.33	4.04	0.98	0.23	1.16	4.07333	0.79	0.19152	-2.38443	7.64e-05	0.0029606	yes	down	NP_671776.1(transmembrane protein [Arabidopsis thaliana])	GO:0008150(biological_process:biological_process); GO:0016021(cellular_component:integral component of membrane); GO:0016020(cellular_component:membrane); GO:0003674(molecular_function:molecular_function)				ENOG41106QA(S:Function unknown)	ENOG41106QA(-)			814990
AT5G50830		unknown protein; FUNCTIONS IN: molecular_function unknown; INVOLVED IN: N-terminal protein myristoylation; LOCATED IN: cellular_component unknown; EXPRESSED IN: 11 plant structures; EXPRESSED DURING: L mature pollen stage, M germinated pollen stage, /.../hesis, C globular stage, petal differentiation and expansion stage; Ha. [Source:TAIR;Acc:AT5G50830]	1328	36	28	23	101	98	59	1.94	1.53	1.32	5.59	5.56	3.39	1.59667	4.84667	2.98269	1.57662	9.05e-05	0.00338862	yes	up	NP_001032051.1(nuclear polyadenylated RNA-binding protein [Arabidopsis thaliana])					ENOG41115CP(S:Function unknown)	ENOG41115CP(-)			835155
AT3G25730	ARF14	AP2/ERF and B3 domain-containing transcription factor ARF14 [Source:UniProtKB/Swiss-Prot;Acc:Q9LS06]	1495	143.84	221.7	576.03	52.13	38.69	43.63	7.04	10.93	29.97	2.61	1.98	2.27	15.98	2.28667	0.143256	-2.80333	2.06e-07	2.51e-05	yes	down	NP_189201.1(ethylene response DNA binding factor 3 [Arabidopsis thaliana])	GO:0043565(molecular_function:sequence-specific DNA binding); GO:0044212(molecular_function:transcription regulatory region DNA binding); GO:0003700(molecular_function:transcription factor activity, sequence-specific DNA binding); GO:0005634(cellular_component:nucleus); GO:0003677(molecular_function:DNA binding); GO:0070084(biological_process:protein initiator methionine removal); GO:0006355(biol…	K09287	RAV		ENOG4110AU5(S:Function unknown)	ENOG4110AU5(Retrotransposon protein)	PF02362.21(B3:B3 DNA binding domain); PF00847.20(AP2:AP2 domain)	sp|Q9LS06|RAVL4_ARATH(AP2/ERF and B3 domain-containing transcription factor ARF14 OS=Arabidopsis thaliana OX=3702 GN=ARF14 PE=2 SV=1)	822164
AT5G19740	LAMP1	Probable glutamate carboxypeptidase LAMP1 [Source:UniProtKB/Swiss-Prot;Acc:Q7Y228]	2322	301.6	386.55	366.14	693	848.91	571.58	8.46	11.24	10.16	19.62	24.09	16.26	9.95333	19.99	2.01902	1.01366	3.9e-05	0.00175214	yes	up	NP_197475.2(Peptidase M28 family protein [Arabidopsis thaliana])	GO:0010073(biological_process:meristem maintenance); GO:0016020(cellular_component:membrane); GO:0005783(cellular_component:endoplasmic reticulum); GO:0016787(molecular_function:hydrolase activity); GO:0005773(cellular_component:vacuole); GO:0016021(cellular_component:integral component of membrane); GO:0004180(molecular_function:carboxypeptidase activity); GO:0005789(cellular_component:endoplasm…	K01301	NAALAD		COG2234(S:Function unknown)	COG2234(peptidase m28)	PF04253.15(TFR_dimer:Transferrin receptor-like dimerisation domain); PF04389.17(Peptidase_M28:Peptidase family M28); PF02225.22(PA:PA domain); PF01546.28(Peptidase_M20:Peptidase family M20/M25/M40)	sp|Q7Y228|LAMP1_ARATH(Probable glutamate carboxypeptidase LAMP1 OS=Arabidopsis thaliana OX=3702 GN=LAMP1 PE=2 SV=1)	832094
AT5G19230		Uncharacterized GPI-anchored protein At5g19230 [Source:UniProtKB/Swiss-Prot;Acc:Q8GUL8]	1190	2188	2075	4444	393	382	396	146.59	135.83	322.37	27.69	27.73	28.93	201.597	28.1167	0.134492	-2.89441	6.53e-16	6.36e-13	yes	down	NP_197424.1(Glycoprotein membrane precursor GPI-anchored [Arabidopsis thaliana])	GO:0009536(cellular_component:plastid); GO:0016021(cellular_component:integral component of membrane); GO:0016020(cellular_component:membrane); GO:0046658(cellular_component:anchored component of plasma membrane); GO:0005886(cellular_component:plasma membrane); GO:0071456(biological_process:cellular response to hypoxia); GO:0031225(cellular_component:anchored component of membrane)				ENOG410YJI0(S:Function unknown)	ENOG410YJI0((GPI)-anchored protein)		sp|Q8GUL8|UGPI1_ARATH(Uncharacterized GPI-anchored protein At5g19230 OS=Arabidopsis thaliana OX=3702 GN=At5g19230 PE=2 SV=1)	832043
AT1G20510	4CLL5	4-coumarate--CoA ligase-like 5 [Source:UniProtKB/Swiss-Prot;Acc:Q84P21]	2176	1794	1260	6561	605	600	841	56.45	39.78	220.34	19.55	19.73	28.23	105.523	22.5033	0.21148	-2.24141	0.000143274	0.00475424	yes	down	NP_564115.1(OPC-8:0 CoA ligase1 [Arabidopsis thaliana])	GO:0009695(biological_process:jasmonic acid biosynthetic process); GO:0016021(cellular_component:integral component of membrane); GO:0005777(cellular_component:peroxisome); GO:0009611(biological_process:response to wounding); GO:0000166(molecular_function:nucleotide binding); GO:0003824(molecular_function:catalytic activity); GO:0016874(molecular_function:ligase activity); GO:0005524(molecular_fu…	K10526	OPCL1	map00592(alpha-Linolenic acid metabolism)	COG0318(I:Lipid transport and metabolism); COG0318(Q:Secondary metabolites biosynthesis, transport and catabolism)	COG0318(Amp-dependent synthetase and ligase); COG0318(Amp-dependent synthetase and ligase)	PF00501.28(AMP-binding:AMP-binding enzyme); PF13193.6(AMP-binding_C:AMP-binding enzyme C-terminal domain)	sp|Q84P21|4CLL5_ARATH(4-coumarate--CoA ligase-like 5 OS=Arabidopsis thaliana OX=3702 GN=4CLL5 PE=1 SV=2)	838639
AT4G13395	DVL10	DVL10 [Source:UniProtKB/TrEMBL;Acc:Q6IM91]	734	396	136	273	79	98	53	49.71	17.49	36.37	10.24	12.98	7.02	34.5233	10.08	0.285377	-1.80906	0.000127181	0.00436928	yes	down	XP_002863136.2(uncharacterized protein LOC9299212 [Arabidopsis lyrata subsp. lyrata])	GO:0048367(biological_process:shoot system development); GO:0003674(molecular_function:molecular_function); GO:0071456(biological_process:cellular response to hypoxia)				ENOG410ZD85(S:Function unknown)	ENOG410ZD85(DVL family)	PF08137.12(DVL:DVL family)		5008138
AT3G04220		Disease resistance protein (TIR-NBS-LRR class) family [Source:UniProtKB/TrEMBL;Acc:Q9M8X8]	3333	129	180	193	26	35	60	2.53	3.54	4.03	0.58	0.71	1.26	3.36667	0.85	0.24212	-2.04621	2.57e-07	2.98e-05	yes	down	NP_001326120.1(Disease resistance protein (TIR-NBS-LRR class) family [Arabidopsis thaliana])	GO:0016021(cellular_component:integral component of membrane); GO:0016020(cellular_component:membrane); GO:0043531(molecular_function:ADP binding); GO:0007165(biological_process:signal transduction); GO:0005515(molecular_function:protein binding)				COG4886(S:Function unknown)	COG4886(leucine Rich Repeat)	PF01582.20(TIR:TIR domain); PF00931.22(NB-ARC:NB-ARC domain); PF13676.6(TIR_2:TIR domain); PF13855.6(LRR_8:Leucine rich repeat); PF07725.12(LRR_3:Leucine Rich Repeat); PF13191.6(AAA_16:AAA ATPase domain); PF13238.6(AAA_18:AAA domain); PF00004.29(AAA:ATPase family associated with various cellular activities (AAA)); PF01637.18(ATPase_2:ATPase domain predominantly from Archaea); PF13401.6(AAA_22:AAA…	sp|Q9FI14|TAO1_ARATH(Disease resistance protein TAO1 OS=Arabidopsis thaliana OX=3702 GN=TAO1 PE=4 SV=1)	819577
AT4G22530		S-adenosyl-L-methionine-dependent methyltransferases superfamily protein [Source:UniProtKB/TrEMBL;Acc:Q9SUW6]	1886	376.64	480.92	363.75	45.58	109.44	139.74	17.37	23.1	17.14	2.43	5.74	7.44	19.2033	5.20333	0.243104	-2.04035	9.28e-07	8.75e-05	yes	down	NP_193984.1(S-adenosyl-L-methionine-dependent methyltransferases superfamily protein [Arabidopsis thaliana])	GO:0005737(cellular_component:cytoplasm); GO:0005634(cellular_component:nucleus); GO:0016740(molecular_function:transferase activity); GO:0008168(molecular_function:methyltransferase activity); GO:0032259(biological_process:methylation); GO:0005829(cellular_component:cytosol)				ENOG4111IQH(O:Posttranslational modification, protein turnover, chaperones)	ENOG4111IQH(Protease inhibitor seed storage lipid transfer protein)	PF08241.12(Methyltransf_11:Methyltransferase domain); PF13649.6(Methyltransf_25:Methyltransferase domain); PF08242.12(Methyltransf_12:Methyltransferase domain)	sp|Q55EX9|Y8948_DICDI(Putative methyltransferase DDB_G0268948 OS=Dictyostelium discoideum OX=44689 GN=DDB_G0268948 PE=1 SV=2)	828348
AT1G25250	AtIDD16	IDD16 [Source:UniProtKB/TrEMBL;Acc:A0A178WG74]	1867	117.12	110	141	40	49	57	6.08	5.35	6.91	1.84	2.52	2.65	6.11333	2.33667	0.397958	-1.32931	1.39e-05	0.00079994	yes	down	NP_001321791.1(indeterminate(ID)-domain 16 [Arabidopsis thaliana])	GO:0010601(biological_process:positive regulation of auxin biosynthetic process); GO:0043565(molecular_function:sequence-specific DNA binding); GO:2000122(biological_process:negative regulation of stomatal complex development); GO:0048444(biological_process:floral organ morphogenesis); GO:0003700(molecular_function:transcription factor activity, sequence-specific DNA binding); GO:2000012(biologic…				COG5048(S:Function unknown)	COG5048(Zinc finger protein)	PF12874.7(zf-met:Zinc-finger of C2H2 type); PF00096.26(zf-C2H2:Zinc finger, C2H2 type); PF13912.6(zf-C2H2_6:C2H2-type zinc finger)	sp|Q9FRH4|IDD16_ARATH(Protein indeterminate-domain 16 OS=Arabidopsis thaliana OX=3702 GN=IDD16 PE=2 SV=1)	839108
AT3G48360	BT2	BTB/POZ and TAZ domain-containing protein 2 [Source:UniProtKB/Swiss-Prot;Acc:Q94BN0]	2077	1223	1618	1072	3300	2830	919	40.15	54.07	37.64	112.75	99.52	33.06	43.9533	81.7767	1.82153	0.865147	0.063394	0.308274	no	up	NP_566902.1(BTB and TAZ domain protein 2 [Arabidopsis thaliana])	GO:0009611(biological_process:response to wounding); GO:0008270(molecular_function:zinc ion binding); GO:0009651(biological_process:response to salt stress); GO:0005737(cellular_component:cytoplasm); GO:0010167(biological_process:response to nitrate); GO:0009737(biological_process:response to abscisic acid); GO:0009555(biological_process:pollen development); GO:0009734(biological_process:auxin-ac…				COG5076(O:Posttranslational modification, protein turnover, chaperones)	COG5076(cathepsin)	PF00651.31(BTB:BTB/POZ domain); PF02135.16(zf-TAZ:TAZ zinc finger)	sp|Q94BN0|BT2_ARATH(BTB/POZ and TAZ domain-containing protein 2 OS=Arabidopsis thaliana OX=3702 GN=BT2 PE=1 SV=1)	823994
AT2G47680		DExH-box ATP-dependent RNA helicase DExH8 [Source:UniProtKB/Swiss-Prot;Acc:O22243]	3520	219	228	513	96	103	156	4.08	4.25	10.18	1.83	2.01	3.11	6.17	2.31667	0.36939	-1.43678	0.00103457	0.0211893	yes	down	NP_182290.1(zinc finger (CCCH type) helicase family protein [Arabidopsis thaliana])	GO:0016787(molecular_function:hydrolase activity); GO:0046872(molecular_function:metal ion binding); GO:0009507(cellular_component:chloroplast); GO:0005730(cellular_component:nucleolus); GO:0032508(biological_process:DNA duplex unwinding); GO:0034459(molecular_function:ATP-dependent 3'-5' RNA helicase activity); GO:0000166(molecular_function:nucleotide binding); GO:0003724(molecular_function:RNA …				COG1643(G:Carbohydrate transport and metabolism)	COG1643(Invertase pectin methylesterase inhibitor)	PF00271.31(Helicase_C:Helicase conserved C-terminal domain); PF00270.29(DEAD:DEAD/DEAH box helicase); PF00642.24(zf-CCCH:Zinc finger C-x8-C-x5-C-x3-H type (and similar)); PF18345.1(zf_CCCH_4:Zinc finger domain); PF18044.1(zf-CCCH_4:CCCH-type zinc finger); PF16131.5(Torus:Torus domain)	sp|O22243|C3H31_ARATH(DExH-box ATP-dependent RNA helicase DExH8 OS=Arabidopsis thaliana OX=3702 GN=At2g47680 PE=2 SV=2)	819381
AT3G08870		Concanavalin A-like lectin protein kinase family protein [Source:UniProtKB/TrEMBL;Acc:A0A1I9LTB8]	2485	86	152	69	51	48	189	2.34	4.38	2.01	1.48	1.37	5.5	2.91	2.78333	0.945739	-0.0804857	0.895038	0.966962	no	down	NP_001327766.1(Concanavalin A-like lectin protein kinase family protein [Arabidopsis thaliana])	GO:0006952(biological_process:defense response); GO:0006468(biological_process:protein phosphorylation); GO:0016301(molecular_function:kinase activity); GO:0016310(biological_process:phosphorylation); GO:0016021(cellular_component:integral component of membrane); GO:0016020(cellular_component:membrane); GO:0030246(molecular_function:carbohydrate binding); GO:0004675(molecular_function:transmembra…				COG0515(E:Amino acid transport and metabolism)	COG0515(transaminase activity)	PF00139.19(Lectin_legB:Legume lectin domain); PF00069.25(Pkinase:Protein kinase domain); PF07714.17(Pkinase_Tyr:Protein tyrosine kinase); PF18483.1(Bact_lectin:Bacterial lectin)	sp|Q9SR87|LRK61_ARATH(Probable L-type lectin-domain containing receptor kinase VI.1 OS=Arabidopsis thaliana OX=3702 GN=LECRK61 PE=2 SV=1)	820035
AT2G31020	ORP1A	ORP1A [Source:UniProtKB/TrEMBL;Acc:A0A384KLT5]	2867	75	187	207	35	36	69	1.75	4.36	5.13	0.83	0.88	1.72	3.74667	1.14333	0.300269	-1.73567	0.000470109	0.0115652	yes	down	NP_180659.2(OSBP(oxysterol binding protein)-related protein 1A [Arabidopsis thaliana])	GO:0032934(molecular_function:sterol binding); GO:0043231(cellular_component:intracellular membrane-bounded organelle); GO:0015918(biological_process:sterol transport); GO:0006869(biological_process:lipid transport); GO:0005829(cellular_component:cytosol); GO:0016020(cellular_component:membrane); GO:0008289(molecular_function:lipid binding); GO:0015248(molecular_function:sterol transporter activi…	K20456	OSBP		ENOG410XP9E(T:Signal transduction mechanisms)	ENOG410XP9E(Serine Threonine protein kinase)	PF01237.18(Oxysterol_BP:Oxysterol-binding protein); PF15413.6(PH_11:Pleckstrin homology domain); PF00169.29(PH:PH domain); PF15409.6(PH_8:Pleckstrin homology domain)	sp|O80866|ORP1A_ARATH(Oxysterol-binding protein-related protein 1A OS=Arabidopsis thaliana OX=3702 GN=ORP1A PE=2 SV=1)	817653
AT1G62790		At1g62790 [Source:UniProtKB/TrEMBL;Acc:Q6NLF7]	944	560	712	588	276	301	522	50.87	68.4	58.52	27.14	29.42	52.93	59.2633	36.4967	0.594062	-0.751316	0.01587	0.139608	no	down	NP_176467.1(Bifunctional inhibitor/lipid-transfer protein/seed storage 2S albumin superfamily protein [Arabidopsis thaliana])	GO:0031225(cellular_component:anchored component of membrane)				ENOG410YZ3J(S:Function unknown); COG0515(T:Signal transduction mechanisms)	ENOG410YZ3J(lipid transfer-like protein); COG0515(Serine Threonine protein kinase)	PF14368.6(LTP_2:Probable lipid transfer)		842578
AT5G47000	PER65	Peroxidase 65 [Source:UniProtKB/Swiss-Prot;Acc:Q9FJR1]	1531	80	50	34	150	187	105	3.8	2.39	1.72	7.31	9.32	5.32	2.63667	7.31667	2.70979	1.43818	0.000801169	0.017444	yes	up	NP_568674.1(Peroxidase superfamily protein [Arabidopsis thaliana])	GO:0020037(molecular_function:heme binding); GO:0004601(molecular_function:peroxidase activity); GO:0098869(biological_process:cellular oxidant detoxification); GO:0005576(cellular_component:extracellular region); GO:0042744(biological_process:hydrogen peroxide catabolic process); GO:0006979(biological_process:response to oxidative stress); GO:0046872(molecular_function:metal ion binding); GO:000…	K00430	E1.11.1.7	map00940(Phenylpropanoid biosynthesis)	ENOG410YA7M(G:Carbohydrate transport and metabolism)	ENOG410YA7M(peroxidase)	PF00141.23(peroxidase:Peroxidase)	sp|Q9FJR1|PER65_ARATH(Peroxidase 65 OS=Arabidopsis thaliana OX=3702 GN=PER65 PE=2 SV=2)	834746
AT5G52400	CYP715A1	Cytochrome P450, family 715, subfamily A, polypeptide 1 [Source:UniProtKB/TrEMBL;Acc:F4KG63]	1931	116.45	55.65	332.8	11	14	22.18	4.22	2.03	12.83	0.41	0.53	0.86	6.36	0.6	0.0924105	-3.4358	5.69e-07	5.77e-05	yes	down	NP_200053.2(cytochrome P450, family 715, subfamily A, polypeptide 1 [Arabidopsis thaliana])	GO:0004497(molecular_function:monooxygenase activity); GO:0016020(cellular_component:membrane); GO:0020037(molecular_function:heme binding); GO:0016021(cellular_component:integral component of membrane); GO:0016705(molecular_function:oxidoreductase activity, acting on paired donors, with incorporation or reduction of molecular oxygen); GO:0005506(molecular_function:iron ion binding); GO:0046872(m…				COG2124(S:Function unknown)	COG2124(PAR1 protein)	PF00067.22(p450:Cytochrome P450)	sp|Q9ZW95|C7352_ARATH(Cytokinin hydroxylase OS=Arabidopsis thaliana OX=3702 GN=CYP735A2 PE=1 SV=1)	835316
AT1G15420		WD repeat protein [Source:UniProtKB/TrEMBL;Acc:Q8L403]	1341	469.57	591.68	718	267	238	373	26.12	32.99	42.81	15.31	13.97	22.2	33.9733	17.16	0.494923	-1.01472	0.000427514	0.0107902	yes	down	NP_849671.1(WD repeat protein [Arabidopsis thaliana])	GO:0008150(biological_process:biological_process); GO:0006364(biological_process:rRNA processing); GO:0009506(cellular_component:plasmodesma)	K14546	UTP5, WDR43	map03008(Ribosome biogenesis in eukaryotes)	ENOG410XRY4(E:Amino acid transport and metabolism)	ENOG410XRY4(aspartate racemase)	PF04003.12(Utp12:Dip2/Utp12 Family)	sp|Q04177|UTP5_YEAST(U3 small nucleolar RNA-associated protein 5 OS=Saccharomyces cerevisiae (strain ATCC 204508 / S288c) OX=559292 GN=UTP5 PE=1 SV=1)	838113
AT1G20680		Protein of unknown function (DUF833) [Source:TAIR;Acc:AT1G20680]	1025	46	57	45	5	8	2	3.17	3.97	3.4	0.35	0.62	0.15	3.51333	0.373333	0.102225	-3.29019	1.57e-08	2.7e-06	yes	down	NP_001319053.1(transport/golgi organization-like protein (DUF833) [Arabidopsis thaliana])	GO:0008150(biological_process:biological_process)				COG3332(S:Function unknown)	COG3332(Chromosome 22 open reading frame 25)	PF05742.12(TANGO2:Transport and Golgi organisation 2)		838656
AT3G30775	POX1	Proline dehydrogenase 1, mitochondrial [Source:UniProtKB/Swiss-Prot;Acc:P92983]	2174	10694	14450	16072	2659	2525	2019	354.82	481.45	567.46	90.26	87.69	71.45	467.91	83.1333	0.175851	-2.50757	1.27e-24	6.95e-21	yes	down	NP_189701.3(Methylenetetrahydrofolate reductase family protein [Arabidopsis thaliana])	GO:0006562(biological_process:proline catabolic process); GO:0006560(biological_process:proline metabolic process); GO:0004657(molecular_function:proline dehydrogenase activity); GO:0005739(cellular_component:mitochondrion); GO:0010133(biological_process:proline catabolic process to glutamate); GO:0042742(biological_process:defense response to bacterium); GO:0009414(biological_process:response to…	K00318	PRODH, fadM, putB	map00330(Arginine and proline metabolism)	COG0506(E:Amino acid transport and metabolism)	COG0506(Proline dehydrogenase)	PF01619.18(Pro_dh:Proline dehydrogenase)	sp|P92983|PROD1_ARATH(Proline dehydrogenase 1, mitochondrial OS=Arabidopsis thaliana OX=3702 GN=POX1 PE=1 SV=2)	822833
AT2G02990	RNS1	Ribonuclease 1 [Source:UniProtKB/Swiss-Prot;Acc:P42813]	1120	6206	6623	1790	2067	2344	3785	434.09	468.9	133.1	148.48	172.15	281.23	345.363	200.62	0.565788	-0.821667	0.0958906	0.382472	no	down	ABK28493.1(unknown, partial [Arabidopsis thaliana])	GO:0033897(molecular_function:ribonuclease T2 activity); GO:0009718(biological_process:anthocyanin-containing compound biosynthetic process); GO:0090501(biological_process:RNA phosphodiester bond hydrolysis); GO:0016787(molecular_function:hydrolase activity); GO:0004518(molecular_function:nuclease activity); GO:0004519(molecular_function:endonuclease activity); GO:0016829(molecular_function:lyase…	K01166	RNASET2		ENOG4111M7G(S:Function unknown)	ENOG4111M7G(ribonuclease T2 activity)	PF00445.18(Ribonuclease_T2:Ribonuclease T2 family)	sp|P42813|RNS1_ARATH(Ribonuclease 1 OS=Arabidopsis thaliana OX=3702 GN=RNS1 PE=1 SV=1)	814828
AT3G21260	GLTP3	Glycolipid transfer protein 3 [Source:UniProtKB/Swiss-Prot;Acc:Q9LU33]	1190	120	180	112	327	281	158	8.64	12.94	8.39	24.31	21.64	11.77	9.99	19.24	1.87954	0.910376	0.0140352	0.129181	no	up	NP_001154632.1(Glycolipid transfer protein (GLTP) family protein [Arabidopsis thaliana])	GO:0005737(cellular_component:cytoplasm); GO:1902389(biological_process:ceramide 1-phosphate transport); GO:0035627(biological_process:ceramide transport); GO:0006869(biological_process:lipid transport); GO:0005829(cellular_component:cytosol); GO:0016020(cellular_component:membrane); GO:0008289(molecular_function:lipid binding); GO:0120013(molecular_function:lipid transfer activity); GO:1902387(m…				ENOG410YFEA(U:Intracellular trafficking, secretion, and vesicular transport)	ENOG410YFEA(glycolipid transport)	PF08718.11(GLTP:Glycolipid transfer protein (GLTP))	sp|Q9LU33|GLTP3_ARATH(Glycolipid transfer protein 3 OS=Arabidopsis thaliana OX=3702 GN=GLTP3 PE=2 SV=1)	821680
AT5G50580	SAE1B-2	SUMO-activating enzyme subunit 1B-1 [Source:UniProtKB/Swiss-Prot;Acc:P0DI12]	1474	0	0	457.01	102.17	18.86	60.51	0	0	24.22	5.21	1.06	3.2	8.07333	3.15667	0.392655	-1.34867	0.65358	0.867886	no	down	NP_568741.1(SUMO activating enzyme 1B [Arabidopsis thaliana])	GO:0005737(cellular_component:cytoplasm); GO:0019948(molecular_function:SUMO activating enzyme activity); GO:0005634(cellular_component:nucleus); GO:0031510(cellular_component:SUMO activating enzyme complex); GO:0008641(molecular_function:small protein activating enzyme activity); GO:0006464(biological_process:cellular protein modification process); GO:0032446(biological_process:protein modificat…	K10684	UBLE1A, SAE1	map04120(Ubiquitin mediated proteolysis)	COG0476(H:Coenzyme transport and metabolism)	COG0476(small protein activating enzyme activity)	PF00899.21(ThiF:ThiF family)	sp|P0DI12|SA1B1_ARATH(SUMO-activating enzyme subunit 1B-1 OS=Arabidopsis thaliana OX=3702 GN=SAE1B-1 PE=1 SV=1)	835139
AT3G45140	LOX2	Lipoxygenase 2, chloroplastic [Source:UniProtKB/Swiss-Prot;Acc:P38418]	3002	84298	62503	85298	30703	31716	92095	1866.6	1386.49	2010.3	694.76	734.36	2177.71	1754.46	1202.28	0.664471	-0.589722	0.201595	0.540261	no	down	NP_566875.1(lipoxygenase 2 [Arabidopsis thaliana])	GO:0006633(biological_process:fatty acid biosynthetic process); GO:0034440(biological_process:lipid oxidation); GO:0006631(biological_process:fatty acid metabolic process); GO:0009695(biological_process:jasmonic acid biosynthetic process); GO:0016491(molecular_function:oxidoreductase activity); GO:0005737(cellular_component:cytoplasm); GO:0009941(cellular_component:chloroplast envelope); GO:00095…	K00454	LOX2S	map00591(Linoleic acid metabolism); map00592(alpha-Linolenic acid metabolism)	ENOG410YN4N(I:Lipid transport and metabolism)	ENOG410YN4N(Squalene--hopene cyclase)	PF00305.19(Lipoxygenase:Lipoxygenase); PF01477.23(PLAT:PLAT/LH2 domain)	sp|P38418|LOX2_ARATH(Lipoxygenase 2, chloroplastic OS=Arabidopsis thaliana OX=3702 GN=LOX2 PE=1 SV=1)	823650
AT1G07710		Ankyrin repeat family protein [Source:UniProtKB/TrEMBL;Acc:Q9LQP7]	1825	36.94	24.85	21	79.41	89.79	32.47	1.33	0.89	0.85	3.02	3.51	1.26	1.02333	2.59667	2.43656	1.28485	0.0143409	0.130556	no	up	NP_172250.1(Ankyrin repeat family protein [Arabidopsis thaliana])	GO:0016021(cellular_component:integral component of membrane); GO:0016020(cellular_component:membrane); GO:0008150(biological_process:biological_process); GO:0005515(molecular_function:protein binding)				COG0666(K:Transcription)	COG0666(CCR4-NOT transcription complex subunit 2)	PF12796.7(Ank_2:Ankyrin repeats (3 copies)); PF13637.6(Ank_4:Ankyrin repeats (many copies)); PF13857.6(Ank_5:Ankyrin repeats (many copies)); PF13606.6(Ank_3:Ankyrin repeat); PF00023.30(Ank:Ankyrin repeat); PF13962.6(PGG:Domain of unknown function)	sp|Q6AWW5|Y5262_ARATH(Ankyrin repeat-containing protein At5g02620 OS=Arabidopsis thaliana OX=3702 GN=At5g02620 PE=1 SV=1)	837285
AT3G24900	AtRLP39	Receptor like protein 39 [Source:UniProtKB/TrEMBL;Acc:A0A1I9LR86]	2932	25	42	24	8	4	10	0.59	0.96	0.58	0.19	0.11	0.24	0.71	0.18	0.243848	-2.03595	0.000719205	0.016051	yes	down	NP_001327089.1(receptor like protein 39 [Arabidopsis thaliana])	GO:0010150(biological_process:leaf senescence); GO:1900150(biological_process:regulation of defense response to fungus); GO:0016021(cellular_component:integral component of membrane); GO:0016020(cellular_component:membrane); GO:0071215(biological_process:cellular response to abscisic acid stimulus); GO:0006952(biological_process:defense response); GO:0005515(molecular_function:protein binding); G…				COG4886(U:Intracellular trafficking, secretion, and vesicular transport)	COG4886(Vesicle-associated membrane protein)	PF13855.6(LRR_8:Leucine rich repeat); PF12799.7(LRR_4:Leucine Rich repeats (2 copies))	sp|F4J7T6|RLP39_ARATH(Receptor-like protein 39 OS=Arabidopsis thaliana OX=3702 GN=RLP39 PE=3 SV=1)	822088
AT5G26920	CBP60G	Calmodulin-binding protein 60 G [Source:UniProtKB/Swiss-Prot;Acc:F4K2R6]	2202	992	1757	654	420	427	720	30.95	54.96	21.71	13.4	13.94	23.96	35.8733	17.1	0.466038	-1.10148	0.00765404	0.0877129	no	down	NP_198044.2(Cam-binding protein 60-like G [Arabidopsis thaliana])	GO:0009617(biological_process:response to bacterium); GO:0009697(biological_process:salicylic acid biosynthetic process); GO:0009416(biological_process:response to light stimulus); GO:0042742(biological_process:defense response to bacterium); GO:0003677(molecular_function:DNA binding); GO:0043565(molecular_function:sequence-specific DNA binding); GO:0010224(biological_process:response to UV-B); G…				ENOG411083P(S:Function unknown); ENOG410XQ1M(S:Function unknown)	ENOG411083P(Cam-binding protein); ENOG410XQ1M(Cam-binding protein)	PF07887.11(Calmodulin_bind:Calmodulin binding protein-like)	sp|F4K2R6|CB60G_ARATH(Calmodulin-binding protein 60 G OS=Arabidopsis thaliana OX=3702 GN=CBP60G PE=1 SV=1)	832750
AT3G02350	GAUT9	Hexosyltransferase [Source:UniProtKB/TrEMBL;Acc:A0A178VEE3]	2473	603.31	603.28	1168.82	248.84	257.38	345.02	16.54	16.58	34.1	6.97	7.38	10.09	22.4067	8.14667	0.358328	-1.48065	3.55e-05	0.00164335	yes	down	NP_566170.1(galacturonosyltransferase 9 [Arabidopsis thaliana])	GO:0005794(cellular_component:Golgi apparatus); GO:0005802(cellular_component:trans-Golgi network); GO:0016021(cellular_component:integral component of membrane); GO:0016020(cellular_component:membrane); GO:0000138(cellular_component:Golgi trans cisterna); GO:0000139(cellular_component:Golgi membrane); GO:0045489(biological_process:pectin biosynthetic process); GO:0071555(biological_process:cell …	K13648	GAUT	map00520(Amino sugar and nucleotide sugar metabolism)	ENOG411141T(G:Carbohydrate transport and metabolism)	ENOG411141T(Galacturonosyltransferase)	PF01501.20(Glyco_transf_8:Glycosyl transferase family 8); PF18404.1(Glyco_transf_24:Glucosyltransferase 24)	sp|Q9FWA4|GAUT9_ARATH(Probable galacturonosyltransferase 9 OS=Arabidopsis thaliana OX=3702 GN=GAUT9 PE=2 SV=1)	820474
AT5G59590	UGT76E2	Glycosyltransferase (Fragment) [Source:UniProtKB/TrEMBL;Acc:W8PUA4]	1740	105	150	112	30.15	35	101	4.29	6.17	4.87	1.26	1.5	4.4	5.11	2.38667	0.454599	-1.13733	0.0273949	0.193862	no	down	NP_200767.1(UDP-glucosyl transferase 76E2 [Arabidopsis thaliana])	GO:0080044(molecular_function:quercetin 7-O-glucosyltransferase activity); GO:0043231(cellular_component:intracellular membrane-bounded organelle); GO:0080043(molecular_function:quercetin 3-O-glucosyltransferase activity); GO:0016740(molecular_function:transferase activity); GO:0016757(molecular_function:transferase activity, transferring glycosyl groups); GO:0016758(molecular_function:transferas…				COG1819(S:Function unknown)	COG1819(Transferase)	PF00201.18(UDPGT:UDP-glucoronosyl and UDP-glucosyl transferase)	sp|Q9LTH2|U76E2_ARATH(UDP-glycosyltransferase 76E2 OS=Arabidopsis thaliana OX=3702 GN=UGT76E2 PE=2 SV=1)	836078
AT2G37970	SOUL-1	SOUL heme-binding family protein [Source:TAIR;Acc:AT2G37970]	836	1699.19	1142.8	1030.61	559.15	598.75	1433.07	176.29	120.89	113.56	59.78	65.41	157.34	136.913	94.1767	0.669057	-0.579799	0.179915	0.519174	no	down	NP_565876.3(SOUL heme-binding family protein [Arabidopsis thaliana])	GO:0005794(cellular_component:Golgi apparatus); GO:0005783(cellular_component:endoplasmic reticulum); GO:0020037(molecular_function:heme binding); GO:0005773(cellular_component:vacuole); GO:0005886(cellular_component:plasma membrane); GO:0010017(biological_process:red or far-red light signaling pathway)				ENOG4111V4G(S:Function unknown)	ENOG4111V4G(SOUL heme-binding protein)	PF04832.12(SOUL:SOUL heme-binding protein)	sp|Q9SR77|HBPL1_ARATH(Heme-binding-like protein At3g10130, chloroplastic OS=Arabidopsis thaliana OX=3702 GN=At3g10130 PE=1 SV=1)	818374
AT5G59310	LTP4	Non-specific lipid-transfer protein 4 [Source:UniProtKB/Swiss-Prot;Acc:Q9LLR6]	830	4371	5941	396	10984	11385.8	4613	458.16	635.09	44.08	1186.64	1256.71	511.64	379.11	984.997	2.56572	1.35936	0.0722592	0.329927	no	up	NP_568904.1(lipid transfer protein 4 [Arabidopsis thaliana])	GO:0009737(biological_process:response to abscisic acid); GO:0006869(biological_process:lipid transport); GO:0016021(cellular_component:integral component of membrane); GO:0016020(cellular_component:membrane); GO:0008289(molecular_function:lipid binding); GO:0009414(biological_process:response to water deprivation); GO:0009651(biological_process:response to salt stress)				ENOG410YT63(S:Function unknown)	ENOG410YT63(-)	PF00234.22(Tryp_alpha_amyl:Protease inhibitor/seed storage/LTP family); PF14368.6(LTP_2:Probable lipid transfer)	sp|Q9LLR6|NLTP4_ARATH(Non-specific lipid-transfer protein 4 OS=Arabidopsis thaliana OX=3702 GN=LTP4 PE=3 SV=1)	836050
AT5G27760		Hypoxia-responsive family protein [Source:UniProtKB/TrEMBL;Acc:Q8LG60]	749	1933	2037	1436	1026	905	1015	231.07	247.83	178.58	125.75	112.98	124.74	219.16	121.157	0.548523	-0.866377	3.13e-05	0.00149125	no	down	NP_198128.1(Hypoxia-responsive family protein [Arabidopsis thaliana])	GO:0033617(biological_process:mitochondrial respiratory chain complex IV assembly); GO:0016021(cellular_component:integral component of membrane); GO:0016020(cellular_component:membrane); GO:0031305(cellular_component:integral component of mitochondrial inner membrane); GO:0005746(cellular_component:mitochondrial respiratory chain); GO:0097249(cellular_component:mitochondrial respiratory chain su…				ENOG410Y8QT(S:Function unknown)	ENOG410Y8QT(FBD)	PF04588.13(HIG_1_N:Hypoxia induced protein conserved region)		832838
AT5G23360		GEM-like protein 7 [Source:UniProtKB/Swiss-Prot;Acc:Q9FMW5]	1010	140	138	236	35	44	25	11.21	11.21	20.08	2.88	3.7	2.12	14.1667	2.9	0.202974	-2.30064	8.24e-09	1.63e-06	yes	down	NP_197727.1(GRAM domain-containing protein / ABA-responsive protein-like protein [Arabidopsis thaliana])	GO:0008150(biological_process:biological_process)				ENOG410YH6H(S:Function unknown)	ENOG410YH6H(GEM-like protein)	PF02893.20(GRAM:GRAM domain)	sp|Q9FMW5|GEML7_ARATH(GEM-like protein 7 OS=Arabidopsis thaliana OX=3702 GN=At5g23360 PE=2 SV=1)	832400
AT3G60550	CYCU2-2	Cyclin-U2-2 [Source:UniProtKB/Swiss-Prot;Acc:Q9M205]	1064	6	6	0	5	7	4	0.45	0.45	0	0.38	0.55	0.32	0.3	0.416667	1.35037	0.433354	0.713882	0.898418	no	up	NP_191614.1(cyclin p3;2 [Arabidopsis thaliana])	GO:0019901(molecular_function:protein kinase binding); GO:0000079(biological_process:regulation of cyclin-dependent protein serine/threonine kinase activity); GO:0051301(biological_process:cell division); GO:0007049(biological_process:cell cycle)				ENOG4111TTK(U:Intracellular trafficking, secretion, and vesicular transport)	ENOG4111TTK(protein transport protein SEC61 subunit)	PF08613.11(Cyclin:Cyclin); PF00134.23(Cyclin_N:Cyclin, N-terminal domain)	sp|Q9M205|CCU22_ARATH(Cyclin-U2-2 OS=Arabidopsis thaliana OX=3702 GN=CYCU2-2 PE=1 SV=1)	825226
AT1G13970		Beta-hexosaminidase (DUF1336) [Source:UniProtKB/TrEMBL;Acc:Q9XI89]	2226	37	20	40	69	92	63	1.14	0.62	1.31	2.18	2.97	2.07	1.02333	2.40667	2.31222	1.20928	0.003985	0.0550264	no	up	NP_172850.2(beta-hexosaminidase (DUF1336) [Arabidopsis thaliana])	GO:0016021(cellular_component:integral component of membrane); GO:0016020(cellular_component:membrane)				ENOG4111ZZY(K:Transcription)	ENOG4111ZZY(Transcription factor)	PF07059.12(DUF1336:Protein of unknown function (DUF1336))	sp|F4JSE7|EDR2_ARATH(Protein ENHANCED DISEASE RESISTANCE 2 OS=Arabidopsis thaliana OX=3702 GN=EDR2 PE=2 SV=1)	837957
AT3G49540		At3g49540 [Source:UniProtKB/TrEMBL;Acc:Q9SCK5]	886	227	153	112	430	460	306	21.7	14.89	11.38	42.34	46.28	30.99	15.99	39.87	2.44321	1.28878	0.000239352	0.00698161	yes	up	NP_190523.1(hypothetical protein AT3G49540 [Arabidopsis thaliana])					ENOG41104Z4(S:Function unknown)	ENOG41104Z4(-)			824116
AT5G25910	AtRLP52	Receptor-like protein 52 [Source:UniProtKB/Swiss-Prot;Acc:Q7FZR1]	2436	117	140	100	28	49	89	3.26	3.91	2.97	0.8	1.43	2.65	3.38	1.62667	0.467643	-1.09652	0.0168345	0.145052	no	down	NP_197963.1(receptor like protein 52 [Arabidopsis thaliana])	GO:0050832(biological_process:defense response to fungus); GO:0010200(biological_process:response to chitin); GO:0016021(cellular_component:integral component of membrane); GO:0016020(cellular_component:membrane); GO:0006952(biological_process:defense response); GO:0004674(molecular_function:protein serine/threonine kinase activity); GO:0005515(molecular_function:protein binding); GO:0005886(cell…				COG4886(K:Transcription)	COG4886(indole-3-acetic acid inducible 28)	PF13855.6(LRR_8:Leucine rich repeat); PF12799.7(LRR_4:Leucine Rich repeats (2 copies)); PF08263.12(LRRNT_2:Leucine rich repeat N-terminal domain)	sp|Q7FZR1|RLP52_ARATH(Receptor-like protein 52 OS=Arabidopsis thaliana OX=3702 GN=RLP52 PE=2 SV=1)	832660
AT1G21550	CML44	Probable calcium-binding protein CML44 [Source:UniProtKB/Swiss-Prot;Acc:Q9LPK5]	989	503	1084	358	356	369	381	41.41	90.56	31.32	30.13	31.93	33.27	54.43	31.7767	0.57754	-0.792007	0.0544281	0.284892	no	down	NP_564143.1(Calcium-binding EF-hand family protein [Arabidopsis thaliana])	GO:0046872(molecular_function:metal ion binding); GO:0005509(molecular_function:calcium ion binding); GO:0071456(biological_process:cellular response to hypoxia)	K13448	CML	map04626(Plant-pathogen interaction)	COG5126(I:Lipid transport and metabolism); COG5126(Q:Secondary metabolites biosynthesis, transport and catabolism)	COG5126(Amp-dependent synthetase and ligase); COG5126(Amp-dependent synthetase and ligase)	PF00036.32(EF-hand_1:EF hand); PF13405.6(EF-hand_6:EF-hand domain); PF13202.6(EF-hand_5:EF hand); PF13499.6(EF-hand_7:EF-hand domain pair); PF13833.6(EF-hand_8:EF-hand domain pair)	sp|Q9LPK5|CML44_ARATH(Probable calcium-binding protein CML44 OS=Arabidopsis thaliana OX=3702 GN=CML44 PE=2 SV=2)	838756
AT2G15880	PEX3	Pollen-specific leucine-rich repeat extensin-like protein 3 [Source:UniProtKB/Swiss-Prot;Acc:Q9XIL9]	2709	1666.95	1955.19	285.76	5759.83	5888.26	265.31	41.31	48.56	7.54	145.9	152.61	7.02	32.47	101.843	3.10172	1.63307	0.188979	0.527477	no	up	NP_179188.1(Leucine-rich repeat (LRR) family protein [Arabidopsis thaliana])	GO:0005618(cellular_component:cell wall); GO:0071555(biological_process:cell wall organization); GO:0005576(cellular_component:extracellular region); GO:0005199(molecular_function:structural constituent of cell wall)				ENOG410Y973(S:Function unknown)	ENOG410Y973(-)	PF13855.6(LRR_8:Leucine rich repeat)	sp|Q9XIL9|PLRX3_ARATH(Pollen-specific leucine-rich repeat extensin-like protein 3 OS=Arabidopsis thaliana OX=3702 GN=PEX3 PE=2 SV=1)	816084
AT2G15490	UGT73B4	UDP-glycosyltransferase 73B4 [Source:UniProtKB/Swiss-Prot;Acc:Q7Y232]	1672	63	135.92	215.96	12	18	56	2.7	5.86	9.84	0.53	0.81	2.56	6.13333	1.3	0.207407	-2.26946	0.000720695	0.016051	yes	down	NP_179151.2(UDP-glycosyltransferase 73B4 [Arabidopsis thaliana])	GO:0080044(molecular_function:quercetin 7-O-glucosyltransferase activity); GO:0102425(molecular_function:myricetin 3-O-glucosyltransferase activity); GO:0043231(cellular_component:intracellular membrane-bounded organelle); GO:0051707(biological_process:response to other organism); GO:0005829(cellular_component:cytosol); GO:0047893(molecular_function:flavonol 3-O-glucosyltransferase activity); GO:…				COG1819(S:Function unknown)	COG1819(Transferase)	PF00201.18(UDPGT:UDP-glucoronosyl and UDP-glucosyl transferase)	sp|Q7Y232|U73B4_ARATH(UDP-glycosyltransferase 73B4 OS=Arabidopsis thaliana OX=3702 GN=UGT73B4 PE=2 SV=1)	816041
AT3G22830	HSFA6B	Heat stress transcription factor A-6b [Source:UniProtKB/Swiss-Prot;Acc:Q9LUH8]	1577	138	82	4	488	600	740	6.33	3.79	0.2	22.94	28.85	36.17	3.44	29.32	8.20901	3.03721	0.000226035	0.00671922	yes	up	NP_188922.1(heat shock transcription factor A6B [Arabidopsis thaliana])	GO:0005737(cellular_component:cytoplasm); GO:0043565(molecular_function:sequence-specific DNA binding); GO:0061408(biological_process:positive regulation of transcription from RNA polymerase II promoter in response to heat stress); GO:0044212(molecular_function:transcription regulatory region DNA binding); GO:0003700(molecular_function:transcription factor activity, sequence-specific DNA binding)…	K09419	HSFF		COG5169(K:Transcription)	COG5169(Transcription factor)	PF00447.17(HSF_DNA-bind:HSF-type DNA-binding)	sp|Q9LUH8|HFA6B_ARATH(Heat stress transcription factor A-6b OS=Arabidopsis thaliana OX=3702 GN=HSFA6b PE=2 SV=1)	821854
AT1G26945	PRE6	Transcription factor PRE6 [Source:UniProtKB/Swiss-Prot;Acc:Q8GW32]	1055	116	97	181	201	169	24	8.77	7.43	14.54	15.61	13.42	1.93	10.2467	10.32	1.00384	0.00553289	0.993532	0.998206	no	up	NP_849712.1(basic helix-loop-helix (bHLH) DNA-binding superfamily protein [Arabidopsis thaliana])	GO:0005737(cellular_component:cytoplasm); GO:0005634(cellular_component:nucleus); GO:0040008(biological_process:regulation of growth); GO:0009416(biological_process:response to light stimulus); GO:0046983(molecular_function:protein dimerization activity); GO:0016021(cellular_component:integral component of membrane)				ENOG410Z0M7(K:Transcription)	ENOG410Z0M7(transcription factor bHLH135-like)	PF00010.26(HLH:Helix-loop-helix DNA-binding domain)	sp|Q8GW32|PRE6_ARATH(Transcription factor PRE6 OS=Arabidopsis thaliana OX=3702 GN=PRE6 PE=1 SV=1)	839585
AT5G52050	DTX50	Protein DETOXIFICATION 50 [Source:UniProtKB/Swiss-Prot;Acc:Q9FJ87]	2174	2227	2159	1794	719	949	1578	70.51	68.62	60.45	23.29	31.45	53.3	66.5267	36.0133	0.527303	-0.923296	0.00539693	0.0690439	no	down	NP_200018.1(MATE efflux family protein [Arabidopsis thaliana])	GO:0042908(biological_process:xenobiotic transport); GO:0006855(biological_process:drug transmembrane transport); GO:0016020(cellular_component:membrane); GO:0009737(biological_process:response to abscisic acid); GO:0055085(biological_process:transmembrane transport); GO:2000070(biological_process:regulation of response to water deprivation); GO:0016021(cellular_component:integral component of me…	K03327	TC.MATE, SLC47A, norM, mdtK, dinF		COG0534(S:Function unknown)	COG0534(Rna-binding protein)	PF01554.18(MatE:MatE)	sp|Q9FJ87|DTX50_ARATH(Protein DETOXIFICATION 50 OS=Arabidopsis thaliana OX=3702 GN=DTX50 PE=2 SV=1)	835280
AT1G64700		At1g64700 [Source:UniProtKB/TrEMBL;Acc:Q9XIS1]	931	160	97	140	33	53	40	14.29	8.81	13.28	3.03	4.98	3.79	12.1267	3.93333	0.317936	-1.65319	8.11e-06	0.000524291	yes	down	NP_176651.1(DUF4228 domain protein [Arabidopsis thaliana])					ENOG411140X(S:Function unknown)	ENOG411140X(-)	PF14009.6(DUF4228:Domain of unknown function (DUF4228))		842778
AT4G37370	CYP81D8	Cytochrome P450, family 81, subfamily D, polypeptide 8 [Source:UniProtKB/TrEMBL;Acc:Q9SZT7]	1790	816	1100	488	446	478	448	32.28	43.76	20.54	18.07	19.81	18.89	32.1933	18.9233	0.577035	-0.793268	0.0138886	0.12848	no	down	NP_195453.1(cytochrome P450, family 81, subfamily D, polypeptide 8 [Arabidopsis thaliana])	GO:0042343(biological_process:indole glucosinolate metabolic process); GO:0004497(molecular_function:monooxygenase activity); GO:0016705(molecular_function:oxidoreductase activity, acting on paired donors, with incorporation or reduction of molecular oxygen); GO:0005783(cellular_component:endoplasmic reticulum); GO:0020037(molecular_function:heme binding); GO:0016709(molecular_function:oxidoreduc…	K13260	CYP81E1_7	map00943(Isoflavonoid biosynthesis)	COG2124(Q:Secondary metabolites biosynthesis, transport and catabolism)	COG2124(Cytochrome p450)	PF00067.22(p450:Cytochrome P450)	sp|Q9LHA1|C8D11_ARATH(Cytochrome P450 81D11 OS=Arabidopsis thaliana OX=3702 GN=CYP81D11 PE=2 SV=1)	829891
AT2G32210		Cysteine-rich/transmembrane domain A-like protein [Source:UniProtKB/TrEMBL;Acc:Q9SKX9]	659	303.39	156	159	56	95	71	44.81	23.62	25.03	8.53	14.82	11.1	31.1533	11.4833	0.360005	-1.47391	0.000284467	0.00795643	yes	down	NP_565740.1(cysteine-rich/transmembrane domain A-like protein [Arabidopsis thaliana])	GO:0016021(cellular_component:integral component of membrane); GO:0071456(biological_process:cellular response to hypoxia); GO:0005886(cellular_component:plasma membrane)				ENOG410ZBZ5(S:Function unknown)	ENOG410ZBZ5(-)	PF12734.7(CYSTM:Cysteine-rich TM module stress tolerance)		817780
AT5G24590	NAC091	NAC domain-containing protein 91 [Source:UniProtKB/Swiss-Prot;Acc:Q9LKG8]	2254	2583	1684	1273	908	936	1051	78.4	51.23	41.14	28.2	29.73	34.02	56.9233	30.65	0.524191	-0.931835	0.00287325	0.0437696	no	down	NP_197847.3(TCV-interacting protein [Arabidopsis thaliana])	GO:1903508(biological_process:positive regulation of nucleic acid-templated transcription); GO:0044212(molecular_function:transcription regulatory region DNA binding); GO:0016032(biological_process:viral process); GO:0003700(molecular_function:transcription factor activity, sequence-specific DNA binding); GO:0009615(biological_process:response to virus); GO:0005634(cellular_component:nucleus); GO…				ENOG410ZJIT(S:Function unknown)	ENOG410ZJIT(heavy metal transport detoxification protein)	PF02365.15(NAM:No apical meristem (NAM) protein)	sp|Q9LKG8|NAC91_ARATH(NAC domain-containing protein 91 OS=Arabidopsis thaliana OX=3702 GN=NAC091 PE=1 SV=1)	832530
AT2G17280	PGM	Phosphoglycerate mutase-like protein [Source:UniProtKB/Swiss-Prot;Acc:Q8GY96]	1167	592	653	293	306	293	207	37.42	41.73	19.67	19.97	19.79	14.08	32.94	17.9467	0.529396	-0.91758	0.0120554	0.11707	no	down	NP_179320.1(Phosphoglycerate mutase family protein [Arabidopsis thaliana])	GO:0005737(cellular_component:cytoplasm); GO:0005829(cellular_component:cytosol); GO:0016868(molecular_function:intramolecular transferase activity, phosphotransferases)				ENOG4111QJY(E:Amino acid transport and metabolism)	ENOG4111QJY(Catalyzes the ATP-dependent phosphorylation of L- homoserine to L-homoserine phosphate (By similarity))	PF00300.22(His_Phos_1:Histidine phosphatase superfamily (branch 1))	sp|Q8GY96|PGM_ARATH(Phosphoglycerate mutase-like protein OS=Arabidopsis thaliana OX=3702 GN=PGM PE=2 SV=1)	816234
AT1G36622		Transmembrane protein [Source:UniProtKB/TrEMBL;Acc:Q1G3E7]	1051	116	84	117	20	40	125	8.81	6.47	9.45	1.56	3.19	10.08	8.24333	4.94333	0.582273	-0.780231	0.219936	0.56106	no	down	NP_001077669.1(transmembrane protein [Arabidopsis thaliana])	GO:0052924(molecular_function:all-trans-nonaprenyl-diphosphate synthase (geranylgeranyl-diphosphate specific) activity); GO:0046872(molecular_function:metal ion binding); GO:0009570(cellular_component:chloroplast stroma); GO:0016021(cellular_component:integral component of membrane); GO:0016740(molecular_function:transferase activity); GO:0008299(biological_process:isoprenoid biosynthetic process…				COG0142(S:Function unknown)	COG0142(KR domain)		sp|Q76FS5|SPS2_ARATH(Solanesyl diphosphate synthase 2, chloroplastic OS=Arabidopsis thaliana OX=3702 GN=SPS2 PE=1 SV=1)	5007772
AT3G25780	AOC3	Allene oxide cyclase 3, chloroplastic [Source:UniProtKB/Swiss-Prot;Acc:Q9LS01]	1660	5911.49	3737.27	12819	714.25	1078.18	1491	255.33	162.44	589.04	31.59	48.78	68.61	335.603	49.66	0.145485	-2.78105	2.3e-08	3.64e-06	yes	down	NP_566777.1(allene oxide cyclase 3 [Arabidopsis thaliana])	GO:0046423(molecular_function:allene-oxide cyclase activity); GO:0009536(cellular_component:plastid); GO:0016853(molecular_function:isomerase activity); GO:0009620(biological_process:response to fungus); GO:0016020(cellular_component:membrane); GO:0005774(cellular_component:vacuolar membrane); GO:0009695(biological_process:jasmonic acid biosynthetic process); GO:0005886(cellular_component:plasma …	K10525	AOC	map00592(alpha-Linolenic acid metabolism)	ENOG4111X07(S:Function unknown)	ENOG4111X07(allene oxide cyclase)	PF06351.11(Allene_ox_cyc:Allene oxide cyclase); PF03018.14(Dirigent:Dirigent-like protein)	sp|Q9LS01|AOC3_ARATH(Allene oxide cyclase 3, chloroplastic OS=Arabidopsis thaliana OX=3702 GN=AOC3 PE=2 SV=1)	822169
AT2G25050		Actin-binding FH2 (Formin Homology) protein [Source:TAIR;Acc:AT2G25050]	4264	419.01	430	249	893	884	556	6.1	6.27	3.86	13.28	13.46	8.66	5.41	11.8	2.14368	1.10009	0.000780612	0.0170794	yes	up	NP_001318287.1(actin-binding FH2 (formin 2) family protein [Arabidopsis thaliana])	GO:0006470(biological_process:protein dephosphorylation); GO:0004721(molecular_function:phosphoprotein phosphatase activity); GO:0016787(molecular_function:hydrolase activity)				ENOG410XT5Z(S:Function unknown)	ENOG410XT5Z(Plant mobile domain)	PF02181.23(FH2:Formin Homology 2 Domain); PF10409.9(PTEN_C2:C2 domain of PTEN tumour-suppressor protein)	sp|Q9SK28|FH18_ARATH(Formin-like protein 18 OS=Arabidopsis thaliana OX=3702 GN=FH18 PE=2 SV=3)
AT4G35630	PSAT1	Phosphoserine aminotransferase 1, chloroplastic [Source:UniProtKB/Swiss-Prot;Acc:Q96255]	1664	2161	2062	3214.96	851	845	1638	93.07	89.37	147.31	37.54	38.13	75.16	109.917	50.2767	0.448188	-1.15782	0.00132429	0.025307	yes	down	NP_195288.1(phosphoserine aminotransferase [Arabidopsis thaliana])	GO:0004648(molecular_function:O-phospho-L-serine:2-oxoglutarate aminotransferase activity); GO:0008652(biological_process:cellular amino acid biosynthetic process); GO:0006564(biological_process:L-serine biosynthetic process); GO:0009735(biological_process:response to cytokinin); GO:0008483(molecular_function:transaminase activity); GO:0009570(cellular_component:chloroplast stroma); GO:0005737(ce…	K00831	serC, PSAT1	map00270(Cysteine and methionine metabolism); map00750(Vitamin B6 metabolism); map00260(Glycine, serine and threonine metabolism)	COG1932(E:Amino acid transport and metabolism)	COG1932(Catalyzes the reversible conversion of 3- phosphohydroxypyruvate to phosphoserine and of 3-hydroxy-2-oxo-4- phosphonooxybutanoate to phosphohydroxythreonine (By similarity))	PF00266.19(Aminotran_5:Aminotransferase class-V)	sp|Q96255|SERB1_ARATH(Phosphoserine aminotransferase 1, chloroplastic OS=Arabidopsis thaliana OX=3702 GN=PSAT1 PE=1 SV=1)	829715
AT5G12940		Leucine-rich repeat (LRR) family protein [Source:UniProtKB/TrEMBL;Acc:Q9LXU5]	1458	52	50	132	113	136	9	2.62	2.54	7.08	5.84	7.19	0.48	4.08	4.50333	1.10648	0.145982	0.860943	0.955761	no	up	NP_196798.1(Leucine-rich repeat (LRR) family protein [Arabidopsis thaliana])	GO:0005515(molecular_function:protein binding)				COG4886(S:Function unknown)	COG4886(-)	PF13855.6(LRR_8:Leucine rich repeat); PF12799.7(LRR_4:Leucine Rich repeats (2 copies)); PF08263.12(LRRNT_2:Leucine rich repeat N-terminal domain)	sp|Q00874|DR100_ARATH(DNA damage-repair/toleration protein DRT100 OS=Arabidopsis thaliana OX=3702 GN=DRT100 PE=2 SV=2)	831134
AT2G24300		Calmodulin-binding protein [Source:TAIR;Acc:AT2G24300]	2207	94.77	84.9	42.51	189.02	179.51	119.39	2.61	2.01	1.2	4.71	4.57	3.62	1.94	4.3	2.206	1.14143	0.00396596	0.0549763	no	up	NP_001324505.1(Calmodulin-binding protein [Arabidopsis thaliana])	GO:0003700(molecular_function:transcription factor activity, sequence-specific DNA binding); GO:0043565(molecular_function:sequence-specific DNA binding); GO:0005634(cellular_component:nucleus); GO:0005516(molecular_function:calmodulin binding); GO:0080142(biological_process:regulation of salicylic acid biosynthetic process)				ENOG41114MQ(S:Function unknown)	ENOG41114MQ(UTP20, small subunit (SSU) processome component, homolog (yeast))	PF07887.11(Calmodulin_bind:Calmodulin binding protein-like)	sp|F4IPM3|CB60E_ARATH(Calmodulin-binding protein 60 E OS=Arabidopsis thaliana OX=3702 GN=CBP60E PE=2 SV=1)	816966
AT3G50930	HSR4	Protein HYPER-SENSITIVITY-RELATED 4 [Source:UniProtKB/Swiss-Prot;Acc:Q8VZG2]	2656	964	783	1221	201	295	310	24.41	19.88	32.91	5.2	7.81	8.38	25.7333	7.13	0.271949	-1.87859	3.22e-10	1.01e-07	yes	down	NP_190662.2(cytochrome BC1 synthesi [Arabidopsis thaliana])	GO:0016787(molecular_function:hydrolase activity); GO:0016020(cellular_component:membrane); GO:0009411(biological_process:response to UV); GO:0016021(cellular_component:integral component of membrane); GO:0009617(biological_process:response to bacterium); GO:0005739(cellular_component:mitochondrion); GO:0000166(molecular_function:nucleotide binding); GO:0006952(biological_process:defense response…				COG0465(I:Lipid transport and metabolism)	COG0465(PHOsphatase)	PF14363.6(AAA_assoc:Domain associated at C-terminal with AAA); PF00004.29(AAA:ATPase family associated with various cellular activities (AAA)); PF05496.12(RuvB_N:Holliday junction DNA helicase RuvB P-loop domain); PF13191.6(AAA_16:AAA ATPase domain); PF05673.13(DUF815:Protein of unknown function (DUF815))	sp|Q8VZG2|HSR4_ARATH(Protein HYPER-SENSITIVITY-RELATED 4 OS=Arabidopsis thaliana OX=3702 GN=HSR4 PE=2 SV=1)	824257
AT5G40020		At5g40020 [Source:UniProtKB/TrEMBL;Acc:Q9FLD4]	1110	114	190	51	508	511	67	8.07	13.61	3.84	36.92	37.97	5.04	8.50667	26.6433	3.11535	1.63939	0.0233046	0.176387	no	up	NP_198818.1(Pathogenesis-related thaumatin superfamily protein [Arabidopsis thaliana])	GO:0006952(biological_process:defense response); GO:0005576(cellular_component:extracellular region)				ENOG410YBG3(S:Function unknown)	ENOG410YBG3(Thaumatin family)	PF00314.17(Thaumatin:Thaumatin family)	sp|P50699|TLPH_ARATH(Thaumatin-like protein OS=Arabidopsis thaliana OX=3702 GN=At1g18250 PE=2 SV=2)	833999
AT4G33420		Peroxidase superfamily protein [Source:TAIR;Acc:AT4G33420]	1312	141	162	118	50	56	163	8.08	9.05	7.19	2.94	3.37	9.94	8.10667	5.41667	0.641406	-0.640689	0.201943	0.540503	no	down	NP_567919.2(Peroxidase superfamily protein [Arabidopsis thaliana])	GO:0020037(molecular_function:heme binding); GO:0016021(cellular_component:integral component of membrane); GO:0016020(cellular_component:membrane); GO:0006979(biological_process:response to oxidative stress); GO:0098869(biological_process:cellular oxidant detoxification); GO:0005576(cellular_component:extracellular region); GO:0042744(biological_process:hydrogen peroxide catabolic process); GO:0…	K00430	E1.11.1.7	map00940(Phenylpropanoid biosynthesis)	ENOG410XUVZ(G:Carbohydrate transport and metabolism)	ENOG410XUVZ(peroxidase)	PF00141.23(peroxidase:Peroxidase); PF03377.13(TAL_effector:TAL effector repeat)	sp|Q9SZB9|PER47_ARATH(Peroxidase 47 OS=Arabidopsis thaliana OX=3702 GN=PER47 PE=2 SV=2)	829479
AT1G20310		Syringolide-induced protein [Source:UniProtKB/TrEMBL;Acc:Q8L956]	1260	71	77	86	12	9	13	4.28	4.69	5.51	0.74	0.57	0.83	4.82667	0.713333	0.145902	-2.77693	8.95e-12	3.99e-09	yes	down	AAF88158.1(Contains similarity to a hypothetical protein T23E18.1 gi|6573705 from Arabidopsis thaliana BAC T23E18 gb|AC009978 [Arabidopsis thaliana])	GO:0008150(biological_process:biological_process)				ENOG41103RC(S:Function unknown)	ENOG41103RC(-)		sp|Q9SGS5|Y1607_ARATH(Uncharacterized protein At1g76070 OS=Arabidopsis thaliana OX=3702 GN=At1g76070 PE=1 SV=1)	838619
AT5G48530		unknown protein; FUNCTIONS IN: molecular_function unknown; INVOLVED IN: biological_process unknown; LOCATED IN: mitochondrion; BEST Arabidopsis thaliana protein match is: unknown protein (TAIR:AT3G07440.1); Ha. [Source:TAIR;Acc:AT5G48530]	1250	712.47	782.47	1841.2	324.68	341.16	300.83	31.58	35.3	86.72	16.38	17.27	14.24	51.2	15.9633	0.290051	-1.78562	1.71e-05	0.000940617	yes	down	XP_024007110.1(uncharacterized protein LOC18013086 isoform X1 [Eutrema salsugineum])	GO:0016021(cellular_component:integral component of membrane); GO:0016020(cellular_component:membrane); GO:0008150(biological_process:biological_process)				ENOG410YFIR(S:Function unknown)	ENOG410YFIR(-)			834909
AT2G38250	GT-3B	Trihelix transcription factor GT-3b [Source:UniProtKB/Swiss-Prot;Acc:O80450]	1700	573	404	472	193	243	414	24.07	17.07	21.09	8.3	10.69	18.53	20.7433	12.5067	0.586924	-0.768755	0.0304345	0.205581	no	down	NP_181360.1(Homeodomain-like superfamily protein [Arabidopsis thaliana])	GO:0043565(molecular_function:sequence-specific DNA binding); GO:0005730(cellular_component:nucleolus); GO:0003700(molecular_function:transcription factor activity, sequence-specific DNA binding); GO:0005634(cellular_component:nucleus); GO:0006355(biological_process:regulation of transcription, DNA-templated); GO:0005515(molecular_function:protein binding); GO:0003677(molecular_function:DNA bindi…				ENOG410YYXY(H:Coenzyme transport and metabolism)	ENOG410YYXY(Involved in the production of pyridoxal phosphate, probably by incorporating ammonia into the pyridine ring (By similarity))	PF13837.6(Myb_DNA-bind_4:Myb/SANT-like DNA-binding domain); PF13921.6(Myb_DNA-bind_6:Myb-like DNA-binding domain)	sp|O80450|TGT3B_ARATH(Trihelix transcription factor GT-3b OS=Arabidopsis thaliana OX=3702 GN=GT-3B PE=1 SV=1)	818404
AT1G62975	BHLH125	Transcription factor bHLH125 [Source:UniProtKB/Swiss-Prot;Acc:Q9LQ08]	1244	138	189	578	79	68	151	8.15	11.02	36.23	4.82	4.21	9.11	18.4667	6.04667	0.328038	-1.60806	0.00705253	0.0831712	no	down	NP_683462.1(basic helix-loop-helix (bHLH) DNA-binding superfamily protein [Arabidopsis thaliana])	GO:0003700(molecular_function:transcription factor activity, sequence-specific DNA binding); GO:0005634(cellular_component:nucleus); GO:0090575(cellular_component:RNA polymerase II transcription factor complex); GO:0006357(biological_process:regulation of transcription from RNA polymerase II promoter); GO:0000977(molecular_function:RNA polymerase II regulatory region sequence-specific DNA binding…				ENOG41104MQ(K:Transcription); ENOG41104C9(K:Transcription)	ENOG41104MQ(Helix-loop-helix DNA-binding domain); ENOG41104C9(Helix-loop-helix DNA-binding domain)	PF00010.26(HLH:Helix-loop-helix DNA-binding domain)	sp|Q9LQ08|BH125_ARATH(Transcription factor bHLH125 OS=Arabidopsis thaliana OX=3702 GN=BHLH125 PE=2 SV=1)	842600
AT5G39670	CML46	Probable calcium-binding protein CML46 [Source:UniProtKB/Swiss-Prot;Acc:Q93Z27]	889	450.46	1096.58	343.58	240.44	253	233	42.87	106.21	34.73	23.56	25.33	23.49	61.27	24.1267	0.390504	-1.35659	0.00196532	0.0335169	yes	down	NP_568568.1(Calcium-binding EF-hand family protein [Arabidopsis thaliana])	GO:1900425(biological_process:negative regulation of defense response to bacterium); GO:0016021(cellular_component:integral component of membrane); GO:0016020(cellular_component:membrane); GO:0005575(cellular_component:cellular_component); GO:0005509(molecular_function:calcium ion binding); GO:0046872(molecular_function:metal ion binding)				COG5126(D:Cell cycle control, cell division, chromosome partitioning); COG5126(T:Signal transduction mechanisms); COG5126(Z:Cytoskeleton)	COG5126(Calcium-binding protein); COG5126(Calcium-binding protein); COG5126(Calcium-binding protein)	PF13499.6(EF-hand_7:EF-hand domain pair); PF00036.32(EF-hand_1:EF hand); PF13405.6(EF-hand_6:EF-hand domain); PF13833.6(EF-hand_8:EF-hand domain pair); PF13202.6(EF-hand_5:EF hand)	sp|Q93Z27|CML46_ARATH(Probable calcium-binding protein CML46 OS=Arabidopsis thaliana OX=3702 GN=CML46 PE=1 SV=1)	833963
AT1G11960		Hyperosmolality-gated Ca2+ permeable channel 1.3 [Source:UniProtKB/TrEMBL;Acc:A0A097NUP7]	2946	2966	1656	1928	508	529	505	67.08	37.51	46.44	11.73	12.5	12.19	50.3433	12.14	0.235686	-2.08506	8.24e-13	4.52e-10	yes	down	NP_172660.5(ERD (early-responsive to dehydration stress) family protein [Arabidopsis thaliana])	GO:0006811(biological_process:ion transport); GO:0016020(cellular_component:membrane); GO:0005227(molecular_function:calcium activated cation channel activity); GO:0034220(biological_process:ion transmembrane transport); GO:0005886(cellular_component:plasma membrane); GO:0098655(biological_process:cation transmembrane transport); GO:0016021(cellular_component:integral component of membrane)	K21989	TMEM63		COG5594(S:Function unknown)	COG5594(lysine (K)-specific demethylase)	PF02714.15(RSN1_7TM:Calcium-dependent channel, 7TM region, putative phosphate); PF13967.6(RSN1_TM:Late exocytosis, associated with Golgi transport); PF14703.6(PHM7_cyt:Cytosolic domain of 10TM putative phosphate transporter)	sp|B5TYT3|CSCL7_ARATH(CSC1-like protein At1g11960 OS=Arabidopsis thaliana OX=3702 GN=At1g11960 PE=2 SV=1)	837748
AT2G41110	CAM2	Calmodulin 2 [Source:UniProtKB/TrEMBL;Acc:F4IJ46]	837	1302.46	1093.73	2233.19	366.86	432.75	605.26	125.73	107.74	232.99	36.81	44.26	62.06	155.487	47.71	0.303226	-1.72154	2.64e-06	0.000205362	yes	down	NP_001189724.1(calmodulin 2 [Arabidopsis thaliana])	GO:0019722(biological_process:calcium-mediated signaling); GO:0005829(cellular_component:cytosol); GO:0030163(biological_process:protein catabolic process); GO:0005515(molecular_function:protein binding); GO:0009846(biological_process:pollen germination); GO:0046872(molecular_function:metal ion binding); GO:0016021(cellular_component:integral component of membrane); GO:0005509(molecular_function:…	K02183	CALM	map04626(Plant-pathogen interaction); map04070(Phosphatidylinositol signaling system); map04016(MAPK signaling pathway - plant)	COG5126(D:Cell cycle control, cell division, chromosome partitioning); COG5126(T:Signal transduction mechanisms); COG5126(Z:Cytoskeleton)	COG5126(Calcium-binding protein); COG5126(Calcium-binding protein); COG5126(Calcium-binding protein)	PF00036.32(EF-hand_1:EF hand); PF13499.6(EF-hand_7:EF-hand domain pair); PF13833.6(EF-hand_8:EF-hand domain pair); PF13405.6(EF-hand_6:EF-hand domain); PF13202.6(EF-hand_5:EF hand); PF14658.6(EF-hand_9:EF-hand domain); PF12763.7(EF-hand_4:Cytoskeletal-regulatory complex EF hand); PF10591.9(SPARC_Ca_bdg:Secreted protein acidic and rich in cysteine Ca binding region); PF08976.11(EF-hand_11:EF-hand …	sp|P0DH97|CALM2_ARATH(Calmodulin-2 OS=Arabidopsis thaliana OX=3702 GN=CAM2 PE=1 SV=1)	817245
AT1G24148		unknown protein; FUNCTIONS IN: molecular_function unknown; INVOLVED IN: biological_process unknown; LOCATED IN: cellular_component unknown; BEST Arabidopsis thaliana protein match is: unknown protein (TAIR:AT1G24147.1). [Source:TAIR;Acc:AT1G24148]	953	200	195	527	158	118	546	17.12	16.52	47.05	13.3	10.36	49.08	26.8967	24.2467	0.886284	-0.174159	0.788334	0.927684	no	down	NP_001185077.1(hypothetical protein AT1G24148 [Arabidopsis thaliana])	GO:0008150(biological_process:biological_process); GO:0003674(molecular_function:molecular_function)				ENOG41105JP(S:Function unknown)	ENOG41105JP(-)			6241475
AT1G04200		Dyggve-melchior-clausen syndrome protein [Source:UniProtKB/TrEMBL;Acc:Q8RWV1]	2760	611	763	1146	298	302	454	14.77	18.56	29.49	7.32	7.66	11.54	20.94	8.84	0.419095	-1.25465	0.000185965	0.00576006	yes	down	NP_171916.2(dyggve-melchior-clausen syndrome protein [Arabidopsis thaliana])	GO:0005794(cellular_component:Golgi apparatus); GO:0007030(biological_process:Golgi organization); GO:0016020(cellular_component:membrane); GO:0016021(cellular_component:integral component of membrane)	K23951	DYM		ENOG410XP0J(S:Function unknown)	ENOG410XP0J(dymeclin)	PF09742.9(Dymeclin:Dyggve-Melchior-Clausen syndrome protein); PF12722.7(Hid1:High-temperature-induced dauer-formation protein)	sp|B4F766|DYM_RAT(Dymeclin OS=Rattus norvegicus OX=10116 GN=Dym PE=2 SV=1)	839439
AT1G67110	CYP735A2	Cytokinin hydroxylase [Source:UniProtKB/Swiss-Prot;Acc:Q9ZW95]	1793	43	81	63	16	7	24	1.91	3.54	2.65	0.65	0.31	1.15	2.7	0.703333	0.253023	-1.98266	0.000220006	0.0066036	yes	down	NP_176882.1(cytochrome P450, family 735, subfamily A, polypeptide 2 [Arabidopsis thaliana])	GO:0004497(molecular_function:monooxygenase activity); GO:0016705(molecular_function:oxidoreductase activity, acting on paired donors, with incorporation or reduction of molecular oxygen); GO:0020037(molecular_function:heme binding); GO:0033466(biological_process:trans-zeatin biosynthetic process); GO:0016021(cellular_component:integral component of membrane); GO:0016020(cellular_component:membra…	K10717	CYP735A	map00908(Zeatin biosynthesis)	COG2124(S:Function unknown)	COG2124(lob domain-containing protein)	PF00067.22(p450:Cytochrome P450)	sp|Q9ZW95|C7352_ARATH(Cytokinin hydroxylase OS=Arabidopsis thaliana OX=3702 GN=CYP735A2 PE=1 SV=1)	843031
AT2G18470	PERK4	Proline-rich receptor-like protein kinase PERK4 [Source:UniProtKB/Swiss-Prot;Acc:Q9ZNQ8]	2536	37	22	18	73	82	55	1.05	0.63	0.54	2.08	2.42	1.65	0.74	2.05	2.73918	1.45375	0.000780337	0.0170794	yes	up	NP_179437.1(roline-rich extensin-like receptor kinase 4 [Arabidopsis thaliana])	GO:0016020(cellular_component:membrane); GO:0006468(biological_process:protein phosphorylation); GO:0009738(biological_process:abscisic acid-activated signaling pathway); GO:0019722(biological_process:calcium-mediated signaling); GO:0016310(biological_process:phosphorylation); GO:0016021(cellular_component:integral component of membrane); GO:0005886(cellular_component:plasma membrane); GO:0005622…				COG0515(T:Signal transduction mechanisms)	COG0515(Serine Threonine protein kinase)	PF07714.17(Pkinase_Tyr:Protein tyrosine kinase); PF00069.25(Pkinase:Protein kinase domain); PF15345.6(TMEM51:Transmembrane protein 51)	sp|Q9ZNQ8|PERK4_ARATH(Proline-rich receptor-like protein kinase PERK4 OS=Arabidopsis thaliana OX=3702 GN=PERK4 PE=1 SV=1)	816362
AT3G22600		AT3g22600/F16J14_17 [Source:UniProtKB/TrEMBL;Acc:Q9LJ86]	1414	1085	1725	357	413	545	1154	56.75	90.98	19.86	22.15	29.89	64.24	55.8633	38.76	0.675319	-0.566359	0.329902	0.664932	no	down	NP_566712.1(Bifunctional inhibitor/lipid-transfer protein/seed storage 2S albumin superfamily protein [Arabidopsis thaliana])	GO:0005829(cellular_component:cytosol); GO:0031225(cellular_component:anchored component of membrane); GO:0008289(molecular_function:lipid binding); GO:0006869(biological_process:lipid transport)				ENOG410Z3HC(S:Function unknown)	ENOG410Z3HC(Non-specific lipid-transfer protein-like protein)	PF14368.6(LTP_2:Probable lipid transfer); PF00234.22(Tryp_alpha_amyl:Protease inhibitor/seed storage/LTP family)	sp|Q9LZH5|LTPG2_ARATH(Non-specific lipid transfer protein GPI-anchored 2 OS=Arabidopsis thaliana OX=3702 GN=LTPG2 PE=2 SV=1)	821832
AT5G06300	LOG7	Cytokinin riboside 5'-monophosphate phosphoribohydrolase LOG7 [Source:UniProtKB/Swiss-Prot;Acc:Q8GW29]	1277	99	79	100	31	37	69	5.87	4.73	6.3	1.88	2.3	4.35	5.63333	2.84333	0.49327	-1.01955	0.0126475	0.121116	no	down	NP_196248.3(Putative lysine decarboxylase family protein [Arabidopsis thaliana])	GO:0005737(cellular_component:cytoplasm); GO:0016787(molecular_function:hydrolase activity); GO:0005634(cellular_component:nucleus); GO:0016829(molecular_function:lyase activity); GO:0016799(molecular_function:hydrolase activity, hydrolyzing N-glycosyl compounds); GO:0009691(biological_process:cytokinin biosynthetic process); GO:0005829(cellular_component:cytosol)	K22522	LOG		COG1611(O:Posttranslational modification, protein turnover, chaperones)	COG1611(alkyl hydroperoxide reductase)	PF03641.14(Lysine_decarbox:Possible lysine decarboxylase); PF18306.1(LDcluster4:SLOG cluster4 family)	sp|Q8GW29|LOG7_ARATH(Cytokinin riboside 5'-monophosphate phosphoribohydrolase LOG7 OS=Arabidopsis thaliana OX=3702 GN=LOG7 PE=1 SV=2)	830518
AT2G03090	EXPA15	Expansin-A15 [Source:UniProtKB/Swiss-Prot;Acc:O80622]	1434	63	79	46	120	164	67	3.24	4.1	2.52	6.33	8.84	3.67	3.28667	6.28	1.88789	0.916773	0.0344066	0.220893	no	up	EOA24555.1(hypothetical protein CARUB_v10017813mg, partial [Capsella rubella])	GO:0009664(biological_process:plant-type cell wall organization); GO:0005618(cellular_component:cell wall); GO:0016020(cellular_component:membrane); GO:0071555(biological_process:cell wall organization); GO:0005576(cellular_component:extracellular region); GO:0006949(biological_process:syncytium formation)				ENOG410YCRV(S:Function unknown)	ENOG410YCRV(-)	PF01357.21(Pollen_allerg_1:Pollen allergen); PF03330.18(DPBB_1:Lytic transglycolase)	sp|O80622|EXP15_ARATH(Expansin-A15 OS=Arabidopsis thaliana OX=3702 GN=EXPA15 PE=2 SV=2)	814838
AT5G20630	GER3	Germin-like protein subfamily 3 member 3 [Source:UniProtKB/Swiss-Prot;Acc:P94072]	1008	141	184	132	563	517	47	11.32	14.98	11.26	46.45	43.6	4	12.52	31.35	2.49551	1.31934	0.0666569	0.316824	no	up	NP_197563.1(germin 3 [Arabidopsis thaliana])	GO:0009536(cellular_component:plastid); GO:0099503(cellular_component:secretory vesicle); GO:0009735(biological_process:response to cytokinin); GO:0005618(cellular_component:cell wall); GO:0005634(cellular_component:nucleus); GO:0030145(molecular_function:manganese ion binding); GO:0031012(cellular_component:extracellular matrix); GO:0048046(cellular_component:apoplast); GO:0005576(cellular_compo…				ENOG410YB6M(S:Function unknown)	ENOG410YB6M(germin-like protein)	PF00190.22(Cupin_1:Cupin); PF07883.11(Cupin_2:Cupin domain)	sp|P94072|GL33_ARATH(Germin-like protein subfamily 3 member 3 OS=Arabidopsis thaliana OX=3702 GN=GER3 PE=1 SV=1)	832185
AT1G29450	SAUR64	Auxin-responsive protein SAUR64 [Source:UniProtKB/Swiss-Prot;Acc:Q0V7Z5]	893	13	17	46	54	44	3	1.35	1.8	5.09	5.79	4.82	0.33	2.74667	3.64667	1.33314	0.414829	0.658116	0.870721	no	up	EOA36264.1(hypothetical protein CARUB_v10010487mg, partial [Capsella rubella])	GO:0009733(biological_process:response to auxin); GO:0016021(cellular_component:integral component of membrane); GO:0009734(biological_process:auxin-activated signaling pathway); GO:0040008(biological_process:regulation of growth); GO:0016020(cellular_component:membrane); GO:0009926(biological_process:auxin polar transport); GO:0005886(cellular_component:plasma membrane); GO:0003674(molecular_fun…				ENOG410YS77(S:Function unknown); ENOG410YP87(S:Function unknown)	ENOG410YS77(Auxin-induced SAUR); ENOG410YP87(Auxin-induced protein)	PF02519.14(Auxin_inducible:Auxin responsive protein)	sp|Q0V7Z5|SAU64_ARATH(Auxin-responsive protein SAUR64 OS=Arabidopsis thaliana OX=3702 GN=SAUR64 PE=2 SV=1)	839821
AT2G26450	PME13	Probable pectinesterase/pectinesterase inhibitor 13 [Source:UniProtKB/Swiss-Prot;Acc:Q7Y201]	2250	52	39	19	105	148	84	1.58	1.19	0.62	3.27	4.72	2.73	1.13	3.57333	3.08694	1.62618	0.000445668	0.0111433	yes	up	NP_850077.1(Plant invertase/pectin methylesterase inhibitor superfamily [Arabidopsis thaliana])	GO:0042545(biological_process:cell wall modification); GO:0016787(molecular_function:hydrolase activity); GO:0046910(molecular_function:pectinesterase inhibitor activity); GO:0005618(cellular_component:cell wall); GO:0016021(cellular_component:integral component of membrane); GO:0016020(cellular_component:membrane); GO:0030599(molecular_function:pectinesterase activity); GO:0045490(biological_pro…				COG4677(D:Cell cycle control, cell division, chromosome partitioning); COG4677(K:Transcription); COG4677(L:Replication, recombination and repair)	COG4677(Component of the Mediator complex, a coactivator involved in regulated gene transcription of nearly all RNA polymerase II-dependent genes. Mediator functions as a bridge to convey information from gene-specific regulatory proteins to the basal RNA polymerase II transcription machinery. Mediator is recruited to promoters by direct interactions with regulatory proteins and serves as a scaff…	PF01095.19(Pectinesterase:Pectinesterase); PF04043.15(PMEI:Plant invertase/pectin methylesterase inhibitor); PF17354.2(DUF5382:Family of unknown function (DUF5382))	sp|Q7Y201|PME13_ARATH(Probable pectinesterase/pectinesterase inhibitor 13 OS=Arabidopsis thaliana OX=3702 GN=PME13 PE=2 SV=2)	817185
AT1G27330		At1g27330 [Source:UniProtKB/TrEMBL;Acc:Q84K46]	906	290.99	407.08	685.92	199.09	132.78	342.41	26.98	38.39	67.56	19	12.95	33.63	44.31	21.86	0.486983	-1.03806	0.0243955	0.181676	no	down	CDY66149.1(BnaAnng21710D [Brassica napus])	GO:0005783(cellular_component:endoplasmic reticulum); GO:0006486(biological_process:protein glycosylation); GO:0016021(cellular_component:integral component of membrane); GO:0016020(cellular_component:membrane); GO:0030968(biological_process:endoplasmic reticulum unfolded protein response); GO:0008150(biological_process:biological_process); GO:0006979(biological_process:response to oxidative stre…				ENOG411221U(U:Intracellular trafficking, secretion, and vesicular transport)	ENOG411221U(stress-associated endoplasmic reticulum protein)	PF06624.12(RAMP4:Ribosome associated membrane protein RAMP4)	sp|Q3T073|SERP2_BOVIN(Stress-associated endoplasmic reticulum protein 2 OS=Bos taurus OX=9913 GN=SERP2 PE=3 SV=1)	839624
AT2G33775	RALFL19	RALFL19 [Source:UniProtKB/TrEMBL;Acc:A0A178VTZ9]	991	35	11	20	78	91	44	2.87	0.92	1.74	6.58	7.85	3.83	1.84333	6.08667	3.22841	1.69082	0.00220316	0.0363297	yes	up	NP_850219.1(ralf-like 19 [Arabidopsis thaliana])	GO:0005179(molecular_function:hormone activity); GO:0019722(biological_process:calcium-mediated signaling); GO:0080092(biological_process:regulation of pollen tube growth); GO:0005622(cellular_component:intracellular); GO:0048046(cellular_component:apoplast); GO:0005576(cellular_component:extracellular region); GO:0005515(molecular_function:protein binding); GO:0007267(biological_process:cell-cel…				ENOG410ZNB7(S:Function unknown)	ENOG410ZNB7(hormone activity)	PF05498.11(RALF:Rapid ALkalinization Factor (RALF))	sp|Q6NME6|RLF19_ARATH(Protein RALF-like 19 OS=Arabidopsis thaliana OX=3702 GN=RALFL19 PE=3 SV=1)	817944
AT1G66830		Probable inactive leucine-rich repeat receptor-like protein kinase At1g66830 [Source:UniProtKB/Swiss-Prot;Acc:Q9C9N5]	2963	79.52	92.73	32.31	20.16	31.4	82.46	2.05	2.38	0.85	0.48	0.82	2.32	1.76	1.20667	0.653523	-0.61369	0.337273	0.672411	no	down	NP_176855.1(Leucine-rich repeat protein kinase family protein [Arabidopsis thaliana])	GO:0006468(biological_process:protein phosphorylation); GO:0016021(cellular_component:integral component of membrane); GO:0016020(cellular_component:membrane); GO:0004672(molecular_function:protein kinase activity); GO:0005515(molecular_function:protein binding); GO:0005886(cellular_component:plasma membrane); GO:0005524(molecular_function:ATP binding)				COG4886(S:Function unknown); COG0515(S:Function unknown)	COG4886(Glycine-rich protein); COG0515(Glycine-rich protein)	PF07714.17(Pkinase_Tyr:Protein tyrosine kinase); PF00069.25(Pkinase:Protein kinase domain); PF13855.6(LRR_8:Leucine rich repeat); PF08263.12(LRRNT_2:Leucine rich repeat N-terminal domain); PF12799.7(LRR_4:Leucine Rich repeats (2 copies))	sp|Q9C9N5|Y1668_ARATH(Probable inactive leucine-rich repeat receptor-like protein kinase At1g66830 OS=Arabidopsis thaliana OX=3702 GN=At1g66830 PE=2 SV=1)	843001
AT2G21510		DNAJ heat shock N-terminal domain-containing protein [Source:TAIR;Acc:AT2G21510]	1421	281	142	112	55	65	42	14.26	7.51	6.37	3.12	3.45	2.39	9.38	2.98667	0.303696	-1.7193	0.000123446	0.00426837	yes	down	NP_001324689.1(DNAJ heat shock N-terminal domain-containing protein [Arabidopsis thaliana])					COG2214(O:Posttranslational modification, protein turnover, chaperones)	COG2214(DNAj domain protein)	PF14308.6(DnaJ-X:X-domain of DnaJ-containing); PF00226.31(DnaJ:DnaJ domain)	sp|Q8GYX8|DNJ10_ARATH(Chaperone protein dnaJ 10 OS=Arabidopsis thaliana OX=3702 GN=ATJ10 PE=2 SV=2)	816690
AT3G44260	CAF1-9	Probable CCR4-associated factor 1 homolog 9 [Source:UniProtKB/Swiss-Prot;Acc:Q9LXM2]	1339	651	235	734	197	448	286	36.39	13.26	43.64	11.29	26.26	17.01	31.0967	18.1867	0.57333	-0.802563	0.111749	0.41337	no	down	NP_190012.1(Polynucleotidyl transferase, ribonuclease H-like superfamily protein [Arabidopsis thaliana])	GO:0090305(biological_process:nucleic acid phosphodiester bond hydrolysis); GO:0030014(cellular_component:CCR4-NOT complex); GO:0030015(cellular_component:CCR4-NOT core complex); GO:0042742(biological_process:defense response to bacterium); GO:0003676(molecular_function:nucleic acid binding); GO:0005737(cellular_component:cytoplasm); GO:0008408(molecular_function:3'-5' exonuclease activity); GO:0…	K12581	CNOT7_8, CAF1, POP2	map03018(RNA degradation)	COG5228(Q:Secondary metabolites biosynthesis, transport and catabolism)	COG5228(Cytochrome p450)	PF04857.20(CAF1:CAF1 family ribonuclease)	sp|Q9LXM2|CAF1I_ARATH(Probable CCR4-associated factor 1 homolog 9 OS=Arabidopsis thaliana OX=3702 GN=CAF1-9 PE=2 SV=1)	823551
AT3G43430		RING/U-box superfamily protein [Source:UniProtKB/TrEMBL;Acc:Q9M176]	960	317	321	227	132	102	96	27.16	27.93	20.67	11.63	9.19	8.72	25.2533	9.84667	0.384038	-1.38068	4.44e-07	4.73e-05	yes	down	NP_189929.1(RING/U-box superfamily protein [Arabidopsis thaliana])	GO:0016567(biological_process:protein ubiquitination); GO:0016021(cellular_component:integral component of membrane); GO:0016020(cellular_component:membrane); GO:0061630(molecular_function:ubiquitin protein ligase activity)				ENOG41121N2(S:Function unknown)	ENOG41121N2(F-box LRR-repeat protein)	PF13639.6(zf-RING_2:Ring finger domain); PF17123.5(zf-RING_11:RING-like zinc finger); PF00097.25(zf-C3HC4:Zinc finger, C3HC4 type (RING finger)); PF12678.7(zf-rbx1:RING-H2 zinc finger domain); PF13923.6(zf-C3HC4_2:Zinc finger, C3HC4 type (RING finger)); PF13445.6(zf-RING_UBOX:RING-type zinc-finger); PF14634.6(zf-RING_5:zinc-RING finger domain); PF12861.7(zf-ANAPC11:Anaphase-promoting complex subu…	sp|Q9LY41|ATL4_ARATH(E3 ubiquitin-protein ligase ATL4 OS=Arabidopsis thaliana OX=3702 GN=ATL4 PE=1 SV=1)	823423
AT4G19460		UDP-Glycosyltransferase superfamily protein [Source:UniProtKB/TrEMBL;Acc:F4JT73]	1875	135	196	288	70	76	108	5.06	7.38	11.49	2.69	2.98	4.32	7.97667	3.33	0.411558	-1.28083	0.00081829	0.0177087	yes	down	NP_567589.1(UDP-Glycosyltransferase superfamily protein [Arabidopsis thaliana])	GO:0016021(cellular_component:integral component of membrane); GO:0016020(cellular_component:membrane); GO:0016740(molecular_function:transferase activity)				ENOG4110MH1(S:Function unknown)	ENOG4110MH1(Nodulin-like)	PF13439.6(Glyco_transf_4:Glycosyltransferase Family 4); PF00534.20(Glycos_transf_1:Glycosyl transferases group 1); PF13692.6(Glyco_trans_1_4:Glycosyl transferases group 1); PF13579.6(Glyco_trans_4_4:Glycosyl transferase 4-like domain)	sp|D1BZ82|MSHA_XYLCX(D-inositol 3-phosphate glycosyltransferase OS=Xylanimonas cellulosilytica (strain DSM 15894 / CECT 5975 / LMG 20990 / XIL07) OX=446471 GN=mshA PE=3 SV=1)	827687
AT4G26260	MIOX4	MIOX4 [Source:UniProtKB/TrEMBL;Acc:A0A178V1J3]	1324	2026	2547	1289	652	691	578	104.3	130.27	71.01	34.15	37.13	31.04	101.86	34.1067	0.331086	-1.59472	4.98e-08	7.05e-06	yes	down	NP_001190844.1(myo-inositol oxygenase 4 [Arabidopsis thaliana])	GO:0005737(cellular_component:cytoplasm); GO:0019853(biological_process:L-ascorbic acid biosynthetic process); GO:0019310(biological_process:inositol catabolic process); GO:0005506(molecular_function:iron ion binding); GO:0050113(molecular_function:inositol oxygenase activity); GO:0055114(biological_process:oxidation-reduction process)	K00469	MIOX	map00053(Ascorbate and aldarate metabolism); map00562(Inositol phosphate metabolism)	ENOG410XQ4J(S:Function unknown)	ENOG410XQ4J(inositol oxygenase)	PF05153.15(MIOX:Myo-inositol oxygenase)	sp|Q8H1S0|MIOX4_ARATH(Inositol oxygenase 4 OS=Arabidopsis thaliana OX=3702 GN=MIOX4 PE=2 SV=1)	828732
AT4G36640		At4g36640 [Source:UniProtKB/TrEMBL;Acc:O23217]	1981	266	310	538	132	135	420	12.87	15.05	28.77	6.63	7.17	22.34	18.8967	12.0467	0.615696	-0.699711	0.188531	0.526927	no	down	NP_195382.1(Sec14p-like phosphatidylinositol transfer family protein [Arabidopsis thaliana])	GO:0015914(biological_process:phospholipid transport); GO:0008526(molecular_function:phosphatidylinositol transporter activity)				ENOG410Y3Q0(U:Intracellular trafficking, secretion, and vesicular transport)	ENOG410Y3Q0(beta receptor associated protein 1)	PF00650.20(CRAL_TRIO:CRAL/TRIO domain); PF03765.15(CRAL_TRIO_N:CRAL/TRIO, N-terminal domain); PF13716.6(CRAL_TRIO_2:Divergent CRAL/TRIO domain)	sp|Q9UU99|YJX4_SCHPO(CRAL-TRIO domain-containing protein C23B6.04c OS=Schizosaccharomyces pombe (strain 972 / ATCC 24843) OX=284812 GN=SPCC23B6.04c PE=1 SV=1)	829816
AT3G54800		AT3G54800 protein [Source:UniProtKB/TrEMBL;Acc:B9DGX7]	2898	44	32	23	99	147	85	1.03	0.82	0.56	2.33	3.54	2.09	0.803333	2.65333	3.36456	1.75042	2.09e-05	0.00108409	yes	up	NP_191040.2(Pleckstrin homology (PH) and lipid-binding START domains-containing protein [Arabidopsis thaliana])	GO:0008289(molecular_function:lipid binding)				ENOG41116PK(O:Posttranslational modification, protein turnover, chaperones)	ENOG41116PK(Armadillo beta-catenin repeat family protein)	PF07059.12(DUF1336:Protein of unknown function (DUF1336)); PF01852.19(START:START domain); PF00169.29(PH:PH domain)	sp|F4JSE7|EDR2_ARATH(Protein ENHANCED DISEASE RESISTANCE 2 OS=Arabidopsis thaliana OX=3702 GN=EDR2 PE=2 SV=1)	824645
AT2G25735		Expressed protein [Source:UniProtKB/TrEMBL;Acc:Q8RUI1]	1262	74	79	387	31	32	27	4.45	4.8	24.75	1.91	2.02	1.73	11.3333	1.88667	0.166037	-2.59042	0.000132445	0.00447825	yes	down	NP_565608.1(hypothetical protein AT2G25735 [Arabidopsis thaliana])	GO:0071456(biological_process:cellular response to hypoxia); GO:0005886(cellular_component:plasma membrane)				ENOG410Z3AX(S:Function unknown)	ENOG410Z3AX(-)			817115
AT1G76700	ATJ10	Chaperone protein dnaJ 10 [Source:UniProtKB/Swiss-Prot;Acc:Q8GYX8]	1643	1775	1408	1112	703	823	821	77.6	61.95	51.72	31.48	37.69	38.24	63.7567	35.8033	0.548995	-0.865134	0.000523519	0.0125756	no	down	NP_177796.1(DNAJ heat shock N-terminal domain-containing protein [Arabidopsis thaliana])					COG2214(C:Energy production and conversion)	COG2214(NADH flavin oxidoreductase, NADH oxidase)	PF14308.6(DnaJ-X:X-domain of DnaJ-containing); PF00226.31(DnaJ:DnaJ domain)	sp|Q8GYX8|DNJ10_ARATH(Chaperone protein dnaJ 10 OS=Arabidopsis thaliana OX=3702 GN=ATJ10 PE=2 SV=2)	844003
AT5G12960		Proline-tRNA ligase (DUF1680) [Source:UniProtKB/TrEMBL;Acc:Q84W43]	2941	169.25	110.55	91.27	383.92	564.08	258.05	3.83	2.51	2.2	8.88	13.36	6.24	2.84667	9.49333	3.26949	1.70907	2.26e-05	0.00113863	yes	up	NP_196800.2(proline-tRNA ligase (DUF1680) [Arabidopsis thaliana])	GO:0046556(molecular_function:alpha-L-arabinofuranosidase activity); GO:0005773(cellular_component:vacuole); GO:0046373(biological_process:L-arabinose metabolic process); GO:0003824(molecular_function:catalytic activity); GO:0016874(molecular_function:ligase activity); GO:0009505(cellular_component:plant-type cell wall)	K09955	K09955		COG3533(S:Function unknown)	COG3533(Secreted protein)	PF07944.12(Glyco_hydro_127:Beta-L-arabinofuranosidase, GH127)		831136
AT1G06620		1-aminocyclopropane-1-carboxylate oxidase homolog 1 [Source:UniProtKB/Swiss-Prot;Acc:Q84MB3]	1491	1804	1769	2594	734	749	796	88.24	87.14	133.9	36.73	38.19	41.18	103.093	38.7	0.370421	-1.43276	2.95e-09	6.45e-07	yes	down	NP_172147.2(2-oxoglutarate (2OG) and Fe(II)-dependent oxygenase superfamily protein [Arabidopsis thaliana])	GO:0046872(molecular_function:metal ion binding); GO:0055114(biological_process:oxidation-reduction process); GO:0051213(molecular_function:dioxygenase activity); GO:0016491(molecular_function:oxidoreductase activity)				COG3491(S:Function unknown)	COG3491(2OGFe(II) oxygenase)	PF03171.20(2OG-FeII_Oxy:2OG-Fe(II) oxygenase superfamily); PF14226.6(DIOX_N:non-haem dioxygenase in morphine synthesis N-terminal)	sp|Q84MB3|ACCH1_ARATH(1-aminocyclopropane-1-carboxylate oxidase homolog 1 OS=Arabidopsis thaliana OX=3702 GN=At1g06620 PE=2 SV=1)	837171
AT3G61190	BAP1	BON1-associated protein 1 [Source:UniProtKB/Swiss-Prot;Acc:Q941L2]	1183	524	614	290	148	207	304	34.18	40.5	20.11	9.91	14.17	21.08	31.5967	15.0533	0.465315	-1.10372	0.00493483	0.0645995	no	down	NP_567111.1(BON association protein 1 [Arabidopsis thaliana])	GO:0019725(biological_process:cellular homeostasis); GO:0016020(cellular_component:membrane); GO:0009751(biological_process:response to salicylic acid); GO:0005543(molecular_function:phospholipid binding); GO:0009611(biological_process:response to wounding); GO:0005623(cellular_component:cell); GO:0006952(biological_process:defense response); GO:0031348(biological_process:negative regulation of d…				ENOG410ZCTQ(S:Function unknown)	ENOG410ZCTQ(bon association protein)	PF00168.30(C2:C2 domain)	sp|Q941L2|BAP1_ARATH(BON1-associated protein 1 OS=Arabidopsis thaliana OX=3702 GN=BAP1 PE=1 SV=1)	825291
AT5G22520		At5g22520 [Source:UniProtKB/TrEMBL;Acc:Q9FK87]	684	71	107	110	12	27	7	9.94	15.39	16.33	1.74	3.99	1.03	13.8867	2.25333	0.16127	-2.63245	9.06e-07	8.59e-05	yes	down	NP_197644.1(hypothetical protein AT5G22520 [Arabidopsis thaliana])	GO:0005575(cellular_component:cellular_component); GO:0008150(biological_process:biological_process)								832313
AT5G60450	ARF4	Auxin response factor 4 [Source:UniProtKB/Swiss-Prot;Acc:Q9ZTX9]	3267	224	415	194	651	690	276	4.63	8.52	4.26	13.7	14.83	6.11	5.80333	11.5467	1.97051	0.978567	0.0296605	0.202333	no	up	NP_200853.1(auxin response factor 4 [Arabidopsis thaliana])	GO:0044212(molecular_function:transcription regulatory region DNA binding); GO:0010050(biological_process:vegetative phase change); GO:0009734(biological_process:auxin-activated signaling pathway); GO:0003700(molecular_function:transcription factor activity, sequence-specific DNA binding); GO:0009725(biological_process:response to hormone); GO:0005634(cellular_component:nucleus); GO:0006355(biolo…				ENOG4111D9H(K:Transcription)	ENOG4111D9H(auxin response factor)	PF06507.13(Auxin_resp:Auxin response factor); PF02362.21(B3:B3 DNA binding domain); PF02309.16(AUX_IAA:AUX/IAA family)	sp|Q9ZTX9|ARFD_ARATH(Auxin response factor 4 OS=Arabidopsis thaliana OX=3702 GN=ARF4 PE=1 SV=1)	836166
AT3G09940	MDAR3	Monodehydroascorbate reductase 3 [Source:UniProtKB/Swiss-Prot;Acc:Q9SR59]	1593	919	1399	3327	98	62	71	41.7	63.9	160.59	4.55	2.95	3.43	88.73	3.64333	0.0409232	-4.61094	2.44e-20	5.22e-17	yes	down	NP_566361.1(monodehydroascorbate reductase [Arabidopsis thaliana])	GO:0005737(cellular_component:cytoplasm); GO:0050660(molecular_function:flavin adenine dinucleotide binding); GO:0009753(biological_process:response to jasmonic acid); GO:0009570(cellular_component:chloroplast stroma); GO:0005829(cellular_component:cytosol); GO:0009610(biological_process:response to symbiotic fungus); GO:0043903(biological_process:regulation of symbiosis, encompassing mutualism t…	K08232	E1.6.5.4	map00053(Ascorbate and aldarate metabolism)	COG0446(S:Function unknown)	COG0446(pyridine nucleotide-disulfide oxidoreductase)	PF07992.14(Pyr_redox_2:Pyridine nucleotide-disulphide oxidoreductase); PF00070.27(Pyr_redox:Pyridine nucleotide-disulphide oxidoreductase); PF04820.14(Trp_halogenase:Tryptophan halogenase); PF13738.6(Pyr_redox_3:Pyridine nucleotide-disulphide oxidoreductase)	sp|Q9SR59|MDAR3_ARATH(Monodehydroascorbate reductase 3 OS=Arabidopsis thaliana OX=3702 GN=MDAR3 PE=2 SV=1)	820155
AT4G08870	ARGAH2	ARGAH2 [Source:UniProtKB/TrEMBL;Acc:A0A178V1K8]	1469	15794	13256	13816	6385	5405.91	15149	789.52	667.66	737.72	327.08	283.22	806.18	731.633	472.16	0.628652	-0.669666	0.104942	0.40037	no	down	NP_192626.1(Arginase/deacetylase superfamily protein [Arabidopsis thaliana])	GO:0004053(molecular_function:arginase activity); GO:0006591(biological_process:ornithine metabolic process); GO:0006525(biological_process:arginine metabolic process); GO:0033389(biological_process:putrescine biosynthetic process from arginine, using agmatinase); GO:0033388(biological_process:putrescine biosynthetic process from arginine); GO:0009536(cellular_component:plastid); GO:0006560(biolo…	K01476	E3.5.3.1, rocF, arg	map00220(Arginine biosynthesis); map00330(Arginine and proline metabolism)	COG0010(E:Amino acid transport and metabolism)	COG0010(hydrolase activity, acting on carbon-nitrogen (but not peptide) bonds, in linear amidines)	PF00491.21(Arginase:Arginase family)	sp|Q9ZPF5|ARGI2_ARATH(Arginase 2, chloroplastic/mitochondrial OS=Arabidopsis thaliana OX=3702 GN=ARGAH2 PE=1 SV=1)	826458
AT1G07128		Potential natural antisense gene, locus overlaps with AT1G07130 [Source:TAIR;Acc:AT1G07128]	1169	17.36	31.35	23.18	16.94	14.67	4.36	1.15	2.1	1.63	1.15	1.02	0.31	1.62667	0.826667	0.512764	-0.963634	0.147237	0.474523	no	down	NP_563781.1(Nucleic acid-binding, OB-fold-like protein [Arabidopsis thaliana])	GO:0000723(biological_process:telomere maintenance); GO:0043047(molecular_function:single-stranded telomeric DNA binding); GO:0042162(molecular_function:telomeric DNA binding); GO:0005634(cellular_component:nucleus); GO:0000784(cellular_component:nuclear chromosome, telomeric region); GO:0003676(molecular_function:nucleic acid binding); GO:0016233(biological_process:telomere capping); GO:1990879(…	K23312	STN1		ENOG410XYJH(S:Function unknown)	ENOG410XYJH(CST complex subunit)		sp|Q9LMK5|STN1_ARATH(CST complex subunit STN1 OS=Arabidopsis thaliana OX=3702 GN=STN1 PE=1 SV=1)
AT2G29440	GSTU6	GSTU6 [Source:UniProtKB/TrEMBL;Acc:A0A178VUQ0]	1333	1060.9	1105	4170	357	325	300	59.64	62.68	249.29	20.58	19.16	17.94	123.87	19.2267	0.15455	-2.69385	7.83e-07	7.55e-05	yes	down	NP_180505.1(glutathione S-transferase tau 6 [Arabidopsis thaliana])	GO:0005737(cellular_component:cytoplasm); GO:0004364(molecular_function:glutathione transferase activity); GO:0005515(molecular_function:protein binding); GO:0009636(biological_process:response to toxic substance); GO:0005829(cellular_component:cytosol); GO:0005777(cellular_component:peroxisome); GO:0016740(molecular_function:transferase activity); GO:0009407(biological_process:toxin catabolic pr…	K00799	GST, gst	map00480(Glutathione metabolism)	ENOG410XSIX(S:Function unknown)	ENOG410XSIX(Coiled-coil domain-containing protein)	PF02798.20(GST_N:Glutathione S-transferase, N-terminal domain); PF13417.6(GST_N_3:Glutathione S-transferase, N-terminal domain); PF13409.6(GST_N_2:Glutathione S-transferase, N-terminal domain); PF13410.6(GST_C_2:Glutathione S-transferase, C-terminal domain); PF17172.4(GST_N_4:Glutathione S-transferase N-terminal domain)	sp|Q9ZW26|GSTU6_ARATH(Glutathione S-transferase U6 OS=Arabidopsis thaliana OX=3702 GN=GSTU6 PE=2 SV=1)	817493
AT1G64060	RBOHF	Respiratory burst oxidase homolog protein F [Source:UniProtKB/Swiss-Prot;Acc:O48538]	3994	887	670	782	333	348	488	14.44	10.91	13.55	5.54	5.92	8.49	12.9667	6.65	0.500578	-0.998334	0.000114387	0.00406006	no	down	BAC06825.1(respiratory burst oxydase, partial [Solanum tuberosum])	GO:0009738(biological_process:abscisic acid-activated signaling pathway); GO:0016174(molecular_function:NAD(P)H oxidase activity); GO:0007231(biological_process:osmosensory signaling pathway); GO:0009723(biological_process:response to ethylene); GO:0016491(molecular_function:oxidoreductase activity); GO:0050665(biological_process:hydrogen peroxide biosynthetic process); GO:0050664(molecular_funct…	K13447	RBOH	map04016(MAPK signaling pathway - plant); map04626(Plant-pathogen interaction)	ENOG410XNZY(S:Function unknown)	ENOG410XNZY(-)	PF08030.12(NAD_binding_6:Ferric reductase NAD binding domain); PF08414.10(NADPH_Ox:Respiratory burst NADPH oxidase); PF08022.12(FAD_binding_8:FAD-binding domain); PF01794.19(Ferric_reduct:Ferric reductase like transmembrane component); PF13499.6(EF-hand_7:EF-hand domain pair); PF00036.32(EF-hand_1:EF hand); PF13405.6(EF-hand_6:EF-hand domain); PF13202.6(EF-hand_5:EF hand)	sp|O48538|RBOHF_ARATH(Respiratory burst oxidase homolog protein F OS=Arabidopsis thaliana OX=3702 GN=RBOHF PE=1 SV=1)	842710
AT1G15520	ABCG40	ABC transporter G family member 40 [Source:UniProtKB/Swiss-Prot;Acc:Q9M9E1]	4558	378	823	217	125	150	195	5.54	11.93	3.41	1.94	2.4	3.09	6.96	2.47667	0.336785	-1.5701	0.00116839	0.0230479	yes	down	NP_173005.1(pleiotropic drug resistance 12 [Arabidopsis thaliana])	GO:0006855(biological_process:drug transmembrane transport); GO:0009751(biological_process:response to salicylic acid); GO:0010193(biological_process:response to ozone); GO:0009753(biological_process:response to jasmonic acid); GO:0016021(cellular_component:integral component of membrane); GO:0016020(cellular_component:membrane); GO:0042626(molecular_function:ATPase activity, coupled to transmemb…				COG0842(C:Energy production and conversion); COG1131(C:Energy production and conversion)	COG0842(carrier protein); COG1131(carrier protein)	PF01061.24(ABC2_membrane:ABC-2 type transporter); PF00005.27(ABC_tran:ABC transporter); PF08370.11(PDR_assoc:Plant PDR ABC transporter associated); PF14510.6(ABC_trans_N:ABC-transporter N-terminal)	sp|Q9M9E1|AB40G_ARATH(ABC transporter G family member 40 OS=Arabidopsis thaliana OX=3702 GN=ABCG40 PE=1 SV=1)	838122
AT3G16450	JAL33	Jacalin-related lectin 33 [Source:UniProtKB/Swiss-Prot;Acc:O04311]	1414	158	189	175	56	61	152	9.27	10.83	10.31	3.22	3.74	9.28	10.1367	5.41333	0.51703	-0.951679	0.0305709	0.206212	no	down	NP_188266.1(Mannose-binding lectin superfamily protein [Arabidopsis thaliana])	GO:0005634(cellular_component:nucleus); GO:0030246(molecular_function:carbohydrate binding); GO:0010043(biological_process:response to zinc ion); GO:0009793(biological_process:embryo development ending in seed dormancy); GO:0009409(biological_process:response to cold); GO:0009506(cellular_component:plasmodesma)						PF01419.17(Jacalin:Jacalin-like lectin domain)	sp|O04311|JAL33_ARATH(Jacalin-related lectin 33 OS=Arabidopsis thaliana OX=3702 GN=JAL33 PE=1 SV=1)	820893
AT1G35490		BZIP family transcription factor (Fragment) [Source:UniProtKB/TrEMBL;Acc:C0SUZ3]	1298	40	16	19	77	85	53	2.11	0.85	1.06	4.16	4.69	2.97	1.34	3.94	2.87144	1.52178	0.00192359	0.0331824	yes	up	NP_564460.1(bZIP family transcription factor [Arabidopsis thaliana])	GO:0003700(molecular_function:transcription factor activity, sequence-specific DNA binding); GO:0006355(biological_process:regulation of transcription, DNA-templated); GO:0005515(molecular_function:protein binding)				ENOG41107T2(K:Transcription)	ENOG41107T2(BRLZ)	PF00170.21(bZIP_1:bZIP transcription factor)	sp|Q8W3M7|Y4598_ARATH(Uncharacterized protein At4g06598 OS=Arabidopsis thaliana OX=3702 GN=At4g06598 PE=2 SV=2)	840442
AT1G18910		Zinc finger protein BRUTUS-like At1g18910 [Source:UniProtKB/Swiss-Prot;Acc:F4IDY5]	4064	176	200	205	74	82	104	2.81	3.2	3.49	1.21	1.37	1.78	3.16667	1.45333	0.449625	-1.15321	6.55e-06	0.000439675	yes	down	NP_173325.2(zinc ion binding protein [Arabidopsis thaliana])	GO:0098711(biological_process:iron ion import across plasma membrane); GO:0033212(biological_process:iron assimilation); GO:0006879(biological_process:cellular iron ion homeostasis); GO:0061630(molecular_function:ubiquitin protein ligase activity); GO:0005634(cellular_component:nucleus); GO:0016020(cellular_component:membrane); GO:0005623(cellular_component:cell); GO:0016567(biological_process:pr…	K16276	K16276, BTS		ENOG410XXHF(S:Function unknown)	ENOG410XXHF(ring finger and CHY zinc finger)	PF14599.6(zinc_ribbon_6:Zinc-ribbon); PF05495.12(zf-CHY:CHY zinc finger); PF01814.23(Hemerythrin:Hemerythrin HHE cation binding domain); PF13639.6(zf-RING_2:Ring finger domain); PF14634.6(zf-RING_5:zinc-RING finger domain)	sp|F4IDY5|BTSL1_ARATH(Zinc finger protein BRUTUS-like At1g18910 OS=Arabidopsis thaliana OX=3702 GN=At1g18910 PE=2 SV=1)	838472
AT5G67110	ALC	Transcription factor ALC [Source:UniProtKB/Swiss-Prot;Acc:Q9FHA2]	952	48.76	62.76	25.58	133.52	123.49	46.82	4.19	6.53	2.68	12.26	11.5	4.27	4.46667	9.34333	2.23039	1.1573	0.0284491	0.198233	no	up	NP_201512.1(basic helix-loop-helix (bHLH) DNA-binding superfamily protein [Arabidopsis thaliana])	GO:0003700(molecular_function:transcription factor activity, sequence-specific DNA binding); GO:0005634(cellular_component:nucleus); GO:0006355(biological_process:regulation of transcription, DNA-templated); GO:0003677(molecular_function:DNA binding); GO:0046983(molecular_function:protein dimerization activity); GO:0010047(biological_process:fruit dehiscence)				ENOG41108UE(K:Transcription); ENOG410YQY7(K:Transcription)	ENOG41108UE(Helix-loop-helix DNA-binding domain); ENOG410YQY7(Helix-loop-helix DNA-binding domain)	PF00010.26(HLH:Helix-loop-helix DNA-binding domain)	sp|Q9FHA2|ALC_ARATH(Transcription factor ALC OS=Arabidopsis thaliana OX=3702 GN=ALC PE=2 SV=1)	836846
AT4G21380	SD18	Receptor-like serine/threonine-protein kinase SD1-8 [Source:UniProtKB/Swiss-Prot;Acc:O81905]	3081	460	598	604	236	206	253	9.86	12.81	13.73	5.19	4.62	5.79	12.1333	5.2	0.420446	-1.25001	1.07e-08	2e-06	yes	down	NP_193869.1(receptor kinase 3 [Arabidopsis thaliana])	GO:0006468(biological_process:protein phosphorylation); GO:0016020(cellular_component:membrane); GO:0005773(cellular_component:vacuole); GO:0016310(biological_process:phosphorylation); GO:0016021(cellular_component:integral component of membrane); GO:0005886(cellular_component:plasma membrane); GO:0009816(biological_process:defense response to bacterium, incompatible interaction); GO:0000166(mole…				COG0515(T:Signal transduction mechanisms)	COG0515(Serine Threonine protein kinase)	PF07714.17(Pkinase_Tyr:Protein tyrosine kinase); PF00069.25(Pkinase:Protein kinase domain); PF00954.20(S_locus_glycop:S-locus glycoprotein domain); PF01453.24(B_lectin:D-mannose binding lectin); PF08276.11(PAN_2:PAN-like domain); PF11883.8(DUF3403:Domain of unknown function (DUF3403)); PF12398.8(DUF3660:Receptor serine/threonine kinase)	sp|O81905|SD18_ARATH(Receptor-like serine/threonine-protein kinase SD1-8 OS=Arabidopsis thaliana OX=3702 GN=SD18 PE=1 SV=1)	827890
AT5G03350	LLP	Lectin-like protein [Source:UniProtKB/Swiss-Prot;Acc:Q9LZF5]	1061	328	349	1310	102	107	83	24.61	26.53	104.47	7.86	8.43	6.61	51.87	7.63333	0.146634	-2.76971	9.07e-07	8.59e-05	yes	down	NP_195955.1(Legume lectin family protein [Arabidopsis thaliana])	GO:0016301(molecular_function:kinase activity); GO:0005618(cellular_component:cell wall); GO:0016310(biological_process:phosphorylation); GO:0016020(cellular_component:membrane); GO:0030246(molecular_function:carbohydrate binding); GO:0009627(biological_process:systemic acquired resistance); GO:0048046(cellular_component:apoplast); GO:0016740(molecular_function:transferase activity); GO:0005576(c…				ENOG4110823(S:Function unknown); ENOG41104C0(S:Function unknown); ENOG411192G(S:Function unknown)	ENOG4110823(Legume lectin domain); ENOG41104C0(Legume lectin domain); ENOG411192G(legume lectin family protein)	PF00139.19(Lectin_legB:Legume lectin domain)	sp|Q9LZF5|LECT6_ARATH(Lectin-like protein OS=Arabidopsis thaliana OX=3702 GN=LLP PE=1 SV=1)	831863
AT3G02970	EXL6	Protein EXORDIUM-like 6 [Source:UniProtKB/Swiss-Prot;Acc:Q9M8T8]	1290	37	32	12	72.09	101.93	75.27	2.17	1.89	0.75	4.33	6.26	4.69	1.60333	5.09333	3.09998	1.63226	0.000647513	0.014838	yes	up	NP_186947.1(EXORDIUM like 6 [Arabidopsis thaliana])	GO:0048046(cellular_component:apoplast); GO:0005576(cellular_component:extracellular region); GO:0008150(biological_process:biological_process); GO:0005615(cellular_component:extracellular space)				ENOG41113X3(S:Function unknown)	ENOG41113X3(Phosphate-induced protein 1 conserved region)	PF04674.12(Phi_1:Phosphate-induced protein 1 conserved region)	sp|Q9M8T8|EXOL6_ARATH(Protein EXORDIUM-like 6 OS=Arabidopsis thaliana OX=3702 GN=EXL6 PE=3 SV=1)	821168
AT2G35930	PUB23	E3 ubiquitin-protein ligase PUB23 [Source:UniProtKB/Swiss-Prot;Acc:Q84TG3]	1705	162	153	750	62	91	66	6.78	6.44	33.4	2.66	3.99	2.94	15.54	3.19667	0.204954	-2.28663	0.000341981	0.00914927	yes	down	NP_181137.2(plant U-box 23 [Arabidopsis thaliana])	GO:0005737(cellular_component:cytoplasm); GO:0010200(biological_process:response to chitin); GO:0005829(cellular_component:cytosol); GO:0016740(molecular_function:transferase activity); GO:0006952(biological_process:defense response); GO:0016567(biological_process:protein ubiquitination); GO:0002679(biological_process:respiratory burst involved in defense response); GO:0051865(biological_process:…				ENOG410YC1Z(O:Posttranslational modification, protein turnover, chaperones)	ENOG410YC1Z(e3 ubiquitin-protein ligase)	PF04564.15(U-box:U-box domain); PF04078.13(Rcd1:Cell differentiation family, Rcd1-like); PF11789.8(zf-Nse:Zinc-finger of the MIZ type in Nse subunit)	sp|Q84TG3|PUB23_ARATH(E3 ubiquitin-protein ligase PUB23 OS=Arabidopsis thaliana OX=3702 GN=PUB23 PE=1 SV=1)	818166
AT1G64380	ERF061	Ethylene-responsive transcription factor ERF061 [Source:UniProtKB/Swiss-Prot;Acc:Q9C7W2]	1624	1033	1296	1646	475	628	1128	45.78	57.82	77.61	21.56	29.16	53.26	60.4033	34.66	0.562633	-0.829733	0.0291175	0.200645	no	down	NP_176620.1(Integrase-type DNA-binding superfamily protein [Arabidopsis thaliana])	GO:0010200(biological_process:response to chitin); GO:0003700(molecular_function:transcription factor activity, sequence-specific DNA binding); GO:0005634(cellular_component:nucleus); GO:0003677(molecular_function:DNA binding); GO:0006355(biological_process:regulation of transcription, DNA-templated); GO:0006351(biological_process:transcription, DNA-templated); GO:0009873(biological_process:ethyl…				ENOG410YMKN(K:Transcription)	ENOG410YMKN(Transcription factor)	PF00847.20(AP2:AP2 domain)	sp|Q9C7W2|ERF61_ARATH(Ethylene-responsive transcription factor ERF061 OS=Arabidopsis thaliana OX=3702 GN=ERF061 PE=2 SV=1)	842745
AT1G61470	CAF1-5	Probable CCR4-associated factor 1 homolog 5 [Source:UniProtKB/Swiss-Prot;Acc:O64773]	1211	17	11	16	11	24	21	1.08	0.7	1.08	0.72	1.6	1.41	0.953333	1.24333	1.27598	0.35161	0.543023	0.810596	no	up	NP_176342.1(Polynucleotidyl transferase, ribonuclease H-like superfamily protein [Arabidopsis thaliana])	GO:0005737(cellular_component:cytoplasm); GO:0016787(molecular_function:hydrolase activity); GO:0090503(biological_process:RNA phosphodiester bond hydrolysis, exonucleolytic); GO:0004518(molecular_function:nuclease activity); GO:0004527(molecular_function:exonuclease activity); GO:0004535(molecular_function:poly(A)-specific ribonuclease activity); GO:0000932(cellular_component:cytoplasmic mRNA pr…	K12581	CNOT7_8, CAF1, POP2	map03018(RNA degradation)	COG5228(T:Signal transduction mechanisms)	COG5228(Serine Threonine protein kinase)	PF04857.20(CAF1:CAF1 family ribonuclease)	sp|O64773|CAF1E_ARATH(Probable CCR4-associated factor 1 homolog 5 OS=Arabidopsis thaliana OX=3702 GN=CAF1-5 PE=2 SV=1)	842441
AT2G34930		Disease resistance family protein / LRR family protein [Source:UniProtKB/TrEMBL;Acc:O64757]	3081	1975	1875	3611	599	590	699	42.51	40.43	82.74	13.18	13.28	16.07	55.2267	14.1767	0.253114	-1.98214	1.56e-09	4.03e-07	yes	down	NP_181039.1(disease resistance family protein / LRR family protein [Arabidopsis thaliana])	GO:0005618(cellular_component:cell wall); GO:0050832(biological_process:defense response to fungus); GO:0002239(biological_process:response to oomycetes); GO:0005515(molecular_function:protein binding)				COG4886(S:Function unknown)	COG4886(-)	PF13855.6(LRR_8:Leucine rich repeat); PF12799.7(LRR_4:Leucine Rich repeats (2 copies)); PF00560.33(LRR_1:Leucine Rich Repeat); PF08263.12(LRRNT_2:Leucine rich repeat N-terminal domain)	sp|Q6JN47|EIX1_SOLLC(Receptor-like protein EIX1 OS=Solanum lycopersicum OX=4081 GN=EIX1 PE=2 SV=2)	818058
AT5G51600	MAP65-3	65-kDa microtubule-associated protein 3 [Source:UniProtKB/Swiss-Prot;Acc:Q9FHM4]	2735	149	113	54	314	308	242	3.65	2.78	1.41	7.87	7.9	6.34	2.61333	7.37	2.7525	1.46074	0.000277433	0.00779252	yes	up	NP_199973.1(Microtubule associated protein (MAP65/ASE1) family protein [Arabidopsis thaliana])	GO:0005737(cellular_component:cytoplasm); GO:0005856(cellular_component:cytoskeleton); GO:0009524(cellular_component:phragmoplast); GO:0055028(cellular_component:cortical microtubule); GO:0000911(biological_process:cytokinesis by cell plate formation); GO:0005634(cellular_component:nucleus); GO:0000280(biological_process:nuclear division); GO:0009574(cellular_component:preprophase band); GO:00096…	K16732	PRC1		ENOG410YZBK(S:Function unknown)	ENOG410YZBK(Domain of unknown function (DUF296))	PF03999.12(MAP65_ASE1:Microtubule associated protein (MAP65/ASE1 family))	sp|Q9FHM4|MA653_ARATH(65-kDa microtubule-associated protein 3 OS=Arabidopsis thaliana OX=3702 GN=MAP65-3 PE=1 SV=1)	835234
AT1G30360	ERD4	Hyperosmolality-gated Ca2+ permeable channel 3.1 [Source:UniProtKB/TrEMBL;Acc:A0A097NUQ9]	2783	12915	15339	19335	5598	6563	4472	310.6	369.62	494.91	137.61	165.03	114.8	391.71	139.147	0.351417	-1.50874	1.15e-08	2.08e-06	yes	down	NP_564354.1(Early-responsive to dehydration stress protein (ERD4) [Arabidopsis thaliana])	GO:0031969(cellular_component:chloroplast membrane); GO:0009941(cellular_component:chloroplast envelope); GO:0016021(cellular_component:integral component of membrane); GO:0005773(cellular_component:vacuole); GO:0005634(cellular_component:nucleus); GO:0016020(cellular_component:membrane); GO:0005227(molecular_function:calcium activated cation channel activity); GO:0005774(cellular_component:vacuo…	K21989	TMEM63		COG5594(K:Transcription)	COG5594(auxin response factor)	PF02714.15(RSN1_7TM:Calcium-dependent channel, 7TM region, putative phosphate); PF14703.6(PHM7_cyt:Cytosolic domain of 10TM putative phosphate transporter); PF13967.6(RSN1_TM:Late exocytosis, associated with Golgi transport)	sp|Q9C8G5|CSCLD_ARATH(CSC1-like protein ERD4 OS=Arabidopsis thaliana OX=3702 GN=ERD4 PE=1 SV=1)	839916
AT5G50240	PIMT2	Protein-L-isoaspartate O-methyltransferase 2 [Source:UniProtKB/Swiss-Prot;Acc:Q64J17]	1061	75	83	65	153	166	231	6.49	6.39	6.36	14.39	14.69	21.37	6.41333	16.8167	2.47986	1.31026	5.91e-06	0.000400552	yes	up	NP_199835.2(protein-l-isoaspartate methyltransferase 2 [Arabidopsis thaliana])	GO:0005737(cellular_component:cytoplasm); GO:0006479(biological_process:protein methylation); GO:0032259(biological_process:methylation); GO:0005634(cellular_component:nucleus); GO:0006464(biological_process:cellular protein modification process); GO:0016740(molecular_function:transferase activity); GO:0008168(molecular_function:methyltransferase activity); GO:0030091(biological_process:protein r…	K00573	E2.1.1.77, pcm		COG2518(S:Function unknown)	COG2518(autophagy related 16-like 1 (S. cerevisiae))	PF01135.19(PCMT:Protein-L-isoaspartate(D-aspartate) O-methyltransferase (PCMT)); PF13847.6(Methyltransf_31:Methyltransferase domain); PF13649.6(Methyltransf_25:Methyltransferase domain); PF06325.13(PrmA:Ribosomal protein L11 methyltransferase (PrmA)); PF13679.6(Methyltransf_32:Methyltransferase domain); PF08241.12(Methyltransf_11:Methyltransferase domain)	sp|Q64J17|PIMT2_ARATH(Protein-L-isoaspartate O-methyltransferase 2 OS=Arabidopsis thaliana OX=3702 GN=PIMT2 PE=1 SV=1)	835089
AT1G14120		2-oxoglutarate (2OG) and Fe(II)-dependent oxygenase superfamily protein [Source:UniProtKB/TrEMBL;Acc:Q9XI76]	1270	69	110	173	17	10	18	3.96	6.36	10.55	1.16	0.6	1.1	6.95667	0.953333	0.128167	-2.96391	3.09e-09	6.68e-07	yes	down	NP_172864.1(2-oxoglutarate (2OG) and Fe(II)-dependent oxygenase superfamily protein [Arabidopsis thaliana])	GO:0005737(cellular_component:cytoplasm); GO:0051213(molecular_function:dioxygenase activity); GO:0010252(biological_process:auxin homeostasis); GO:0050302(molecular_function:indole-3-acetaldehyde oxidase activity); GO:0009852(biological_process:auxin catabolic process); GO:0046872(molecular_function:metal ion binding); GO:0005634(cellular_component:nucleus); GO:0055114(biological_process:oxidati…				COG3491(S:Function unknown)	COG3491(2OGFe(II) oxygenase)	PF03171.20(2OG-FeII_Oxy:2OG-Fe(II) oxygenase superfamily); PF14226.6(DIOX_N:non-haem dioxygenase in morphine synthesis N-terminal)	sp|Q01IX6|DAO_ORYSI(2-oxoglutarate-dependent dioxygenase DAO OS=Oryza sativa subsp. indica OX=39946 GN=DAO PE=3 SV=1)	837971
AT2G22250	PAT	Bifunctional aspartate aminotransferase and glutamate/aspartate-prephenate aminotransferase [Source:UniProtKB/Swiss-Prot;Acc:Q9SIE1]	2264	258	325	464	160	117	149	10.1	13.15	19.56	6.38	4.67	6.18	14.27	5.74333	0.408086	-1.29305	4.41e-05	0.00193656	yes	down	NP_565529.1(aspartate aminotransferase [Arabidopsis thaliana])	GO:0033853(molecular_function:aspartate-prephenate aminotransferase activity); GO:0008652(biological_process:cellular amino acid biosynthetic process); GO:0009536(cellular_component:plastid); GO:0003824(molecular_function:catalytic activity); GO:0009570(cellular_component:chloroplast stroma); GO:0033854(molecular_function:glutamate-prephenate aminotransferase activity); GO:0009793(biological_proc…	K15849	PAT, AAT	map00950(Isoquinoline alkaloid biosynthesis); map00960(Tropane, piperidine and pyridine alkaloid biosynthesis); map00400(Phenylalanine, tyrosine and tryptophan biosynthesis); map00360(Phenylalanine metabolism); map00350(Tyrosine metabolism)	COG0436(E:Amino acid transport and metabolism)	COG0436(aminotransferase)	PF00155.21(Aminotran_1_2:Aminotransferase class I and II); PF01041.17(DegT_DnrJ_EryC1:DegT/DnrJ/EryC1/StrS aminotransferase family); PF00266.19(Aminotran_5:Aminotransferase class-V)	sp|Q9SIE1|PAT_ARATH(Bifunctional aspartate aminotransferase and glutamate/aspartate-prephenate aminotransferase OS=Arabidopsis thaliana OX=3702 GN=PAT PE=1 SV=2)	816758
AT1G53830	PME2	Pectinesterase 2 [Source:UniProtKB/Swiss-Prot;Acc:Q42534]	2037	118	66	110	19	12	83	4.02	2.26	3.99	0.66	0.43	3.02	3.42333	1.37	0.385561	-1.37497	0.0516424	0.276671	no	down	NP_175786.1(pectin methylesterase 2 [Arabidopsis thaliana])	GO:0042545(biological_process:cell wall modification); GO:0016787(molecular_function:hydrolase activity); GO:0046910(molecular_function:pectinesterase inhibitor activity); GO:0005618(cellular_component:cell wall); GO:0016021(cellular_component:integral component of membrane); GO:0030599(molecular_function:pectinesterase activity); GO:0043086(biological_process:negative regulation of catalytic act…	K01051	E3.1.1.11	map00040(Pentose and glucuronate interconversions)	COG4677(G:Carbohydrate transport and metabolism)	COG4677(pectinesterase)	PF01095.19(Pectinesterase:Pectinesterase); PF04043.15(PMEI:Plant invertase/pectin methylesterase inhibitor)	sp|Q42534|PME2_ARATH(Pectinesterase 2 OS=Arabidopsis thaliana OX=3702 GN=PME2 PE=2 SV=2)	841820
AT2G37290		Ypt/Rab-GAP domain of gyp1p superfamily protein [Source:UniProtKB/TrEMBL;Acc:F4IQ29]	3322	33	90	30	20	11	41	0.72	1.87	0.74	0.41	0.23	0.91	1.11	0.516667	0.476759	-1.06867	0.107193	0.405303	no	down	NP_001189697.1(Ypt/Rab-GAP domain of gyp1p superfamily protein [Arabidopsis thaliana])	GO:0090630(biological_process:activation of GTPase activity); GO:0006886(biological_process:intracellular protein transport); GO:0005096(molecular_function:GTPase activator activity); GO:0017137(molecular_function:Rab GTPase binding); GO:0009507(cellular_component:chloroplast)				COG5210(S:Function unknown)	COG5210(TBC1 domain family member)	PF00566.18(RabGAP-TBC:Rab-GTPase-TBC domain)	sp|Q6ZT07|TBCD9_HUMAN(TBC1 domain family member 9 OS=Homo sapiens OX=9606 GN=TBC1D9 PE=2 SV=2)	818306
AT3G53150	UGT73D1	UDP-glucosyl transferase 73D1 [Source:TAIR;Acc:AT3G53150]	1786	17	57	21	3	6	20	0.67	2.27	0.89	0.12	0.25	0.85	1.27667	0.406667	0.309402	-1.69245	0.0430027	0.251401	no	down	NP_190883.2(UDP-glucosyl transferase 73D1 [Arabidopsis thaliana])	GO:0080044(molecular_function:quercetin 7-O-glucosyltransferase activity); GO:0043231(cellular_component:intracellular membrane-bounded organelle); GO:0080043(molecular_function:quercetin 3-O-glucosyltransferase activity); GO:0016740(molecular_function:transferase activity); GO:0016757(molecular_function:transferase activity, transferring glycosyl groups); GO:0016758(molecular_function:transferas…				COG1819(U:Intracellular trafficking, secretion, and vesicular transport)	COG1819(vacuolar protein sorting 37 homolog)	PF00201.18(UDPGT:UDP-glucoronosyl and UDP-glucosyl transferase)	sp|Q9SCP6|U73D1_ARATH(UDP-glycosyltransferase 73D1 OS=Arabidopsis thaliana OX=3702 GN=UGT73D1 PE=3 SV=1)
AT1G55910	ZIP11	Zinc transporter 11 [Source:UniProtKB/Swiss-Prot;Acc:Q94EG9]	1417	148.28	197.22	154	77.77	86.17	150.61	7.74	10.37	8.55	4.16	4.71	8.36	8.88667	5.74333	0.635023	-0.655118	0.0583483	0.295293	no	down	NP_564703.1(zinc transporter 11 precursor [Arabidopsis thaliana])	GO:0016021(cellular_component:integral component of membrane); GO:0005634(cellular_component:nucleus); GO:0016020(cellular_component:membrane); GO:0005385(molecular_function:zinc ion transmembrane transporter activity); GO:0055085(biological_process:transmembrane transport); GO:0030001(biological_process:metal ion transport); GO:0071577(biological_process:zinc II ion transmembrane transport); GO:…	K14709	SLC39A1_2_3, ZIP1_2_3		ENOG4111GP2(P:Inorganic ion transport and metabolism)	ENOG4111GP2(zinc transporter)	PF02535.22(Zip:ZIP Zinc transporter)	sp|Q94EG9|ZIP11_ARATH(Zinc transporter 11 OS=Arabidopsis thaliana OX=3702 GN=ZIP11 PE=2 SV=1)	842041
AT1G74430	MYB95	At1g74430 [Source:UniProtKB/TrEMBL;Acc:Q9SG63]	1373	562.36	283.74	2113.87	179.1	174.8	112.03	35.01	20.2	141.36	12.51	11.11	7.33	65.5233	10.3167	0.156557	-2.67524	5.8e-05	0.00240229	yes	down	NP_177583.1(myb domain protein 95 [Arabidopsis thaliana])	GO:0043565(molecular_function:sequence-specific DNA binding); GO:0009751(biological_process:response to salicylic acid); GO:0009753(biological_process:response to jasmonic acid); GO:0044212(molecular_function:transcription regulatory region DNA binding); GO:0003700(molecular_function:transcription factor activity, sequence-specific DNA binding); GO:0005634(cellular_component:nucleus); GO:0030154(…	K09422	MYBP		COG5147(O:Posttranslational modification, protein turnover, chaperones)	COG5147(Xyloglucan fucosyltransferase)	PF00249.31(Myb_DNA-binding:Myb-like DNA-binding domain); PF13921.6(Myb_DNA-bind_6:Myb-like DNA-binding domain)	sp|Q9LE63|MY106_ARATH(Transcription factor MYB106 OS=Arabidopsis thaliana OX=3702 GN=MYB106 PE=2 SV=1)	843784
AT3G13390	sks11	Sks11 [Source:UniProtKB/TrEMBL;Acc:A0A384KMQ0]	2237	79	25	34	124	177	76	2.42	0.77	1.11	3.89	5.68	2.49	1.43333	4.02	2.73399	1.45101	0.00844027	0.093165	no	up	NP_187947.1(SKU5 similar 11 [Arabidopsis thaliana])	GO:0008447(molecular_function:L-ascorbate oxidase activity); GO:0016722(molecular_function:oxidoreductase activity, oxidizing metal ions); GO:0004322(molecular_function:ferroxidase activity); GO:0055072(biological_process:iron ion homeostasis); GO:0006826(biological_process:iron ion transport); GO:0055114(biological_process:oxidation-reduction process); GO:0005886(cellular_component:plasma membra…	K00423	E1.10.3.3	map00053(Ascorbate and aldarate metabolism)	COG2132(S:Function unknown)	COG2132(-)	PF00394.22(Cu-oxidase:Multicopper oxidase); PF07732.15(Cu-oxidase_3:Multicopper oxidase); PF07731.14(Cu-oxidase_2:Multicopper oxidase)	sp|Q00624|ASOL_BRANA(L-ascorbate oxidase homolog OS=Brassica napus OX=3708 GN=Bp10 PE=2 SV=1)	820539
AT1G33790	JAL4	Jacalin-related lectin 4 [Source:UniProtKB/Swiss-Prot;Acc:Q9LQ31]	2546	302	411	357	106	138	84	9.28	12.34	10.85	3.79	4.41	2.62	10.8233	3.60667	0.309164	-1.69355	2.85e-09	6.45e-07	yes	down	NP_001154390.2(jacalin lectin family protein [Arabidopsis thaliana])	GO:0030246(molecular_function:carbohydrate binding); GO:0009507(cellular_component:chloroplast)				ENOG4111KSN(S:Function unknown); ENOG41104AJ(S:Function unknown)	ENOG4111KSN(jacalin lectin family protein); ENOG41104AJ(Jacalin-like lectin domain)	PF01419.17(Jacalin:Jacalin-like lectin domain)	sp|Q9LQ31|JAL4_ARATH(Jacalin-related lectin 4 OS=Arabidopsis thaliana OX=3702 GN=JAL4 PE=2 SV=1)	840271
[truncated: 907 more rows]
